# Supplementary material for: A recyclable biomass electrolyte towards green zinc-ion batteries
Source: Nat Commun. 2023 Jul 22;14:4435. doi: 10.1038/s41467-023-40178-0 (PMC10363112; doi:10.1038/s41467-023-40178-0)
Supplement: Supplementary file 6 — Source Data [file 41467_2023_40178_MOESM6_ESM.xlsx]

## Sheet: Fig 1c
C-H		CP-H		CPZ-H
Wavenumber cm-1	Intensity (a. u.)	Wavenumber cm-1	Intensity (a. u.)	Wavenumber cm-1	Intensity (a. u.)
3997.7	0.19112	3997.7	0.73595	3997.7	1.28513
3996.27	0.19116	3996.27	0.73595	3996.27	1.28521
3994.84	0.1912	3994.84	0.73595	3994.84	1.28525
3993.41	0.19125	3993.41	0.73598	3993.41	1.28525
3991.98	0.19129	3991.98	0.73602	3991.98	1.28524
3990.55	0.19133	3990.55	0.73603	3990.55	1.28524
3989.11	0.19138	3989.11	0.73599	3989.11	1.28525
3987.68	0.19143	3987.68	0.73588	3987.68	1.28524
3986.25	0.19148	3986.25	0.73578	3986.25	1.2852
3984.82	0.19153	3984.82	0.73575	3984.82	1.28518
3983.39	0.19158	3983.39	0.73579	3983.39	1.2852
3981.96	0.19163	3981.96	0.73584	3981.96	1.28522
3980.53	0.19169	3980.53	0.73587	3980.53	1.28521
3979.1	0.19174	3979.1	0.73587	3979.1	1.28517
3977.67	0.1918	3977.67	0.73591	3977.67	1.28516
3976.24	0.19186	3976.24	0.73601	3976.24	1.28522
3974.81	0.19192	3974.81	0.73611	3974.81	1.28532
3973.38	0.19198	3973.38	0.73618	3973.38	1.28543
3971.94	0.19205	3971.94	0.73622	3971.94	1.28551
3970.51	0.19211	3970.51	0.73622	3970.51	1.28553
3969.08	0.19218	3969.08	0.73618	3969.08	1.28547
3967.65	0.19225	3967.65	0.7361	3967.65	1.28538
3966.22	0.19232	3966.22	0.73602	3966.22	1.28533
3964.79	0.19239	3964.79	0.73602	3964.79	1.28537
3963.36	0.19246	3963.36	0.73613	3963.36	1.28548
3961.93	0.19254	3961.93	0.73625	3961.93	1.28556
3960.5	0.19261	3960.5	0.73629	3960.5	1.28554
3959.07	0.19269	3959.07	0.73626	3959.07	1.28548
3957.64	0.19277	3957.64	0.73623	3957.64	1.28547
3956.21	0.19285	3956.21	0.73625	3956.21	1.28552
3954.77	0.19293	3954.77	0.7363	3954.77	1.2856
3953.34	0.19301	3953.34	0.73641	3953.34	1.28573
3951.91	0.1931	3951.91	0.7366	3951.91	1.28595
3950.48	0.19318	3950.48	0.73681	3950.48	1.28618
3949.05	0.19327	3949.05	0.73688	3949.05	1.28624
3947.62	0.19336	3947.62	0.73679	3947.62	1.28609
3946.19	0.19345	3946.19	0.73673	3946.19	1.28593
3944.76	0.19354	3944.76	0.73685	3944.76	1.28596
3943.33	0.19364	3943.33	0.737	3943.33	1.28605
3941.9	0.19373	3941.9	0.73691	3941.9	1.28596
3940.47	0.19383	3940.47	0.7366	3940.47	1.2857
3939.04	0.19393	3939.04	0.73629	3939.04	1.28548
3937.61	0.19403	3937.61	0.73617	3937.61	1.28544
3936.17	0.19413	3936.17	0.73628	3936.17	1.2856
3934.74	0.19423	3934.74	0.73666	3934.74	1.28593
3933.31	0.19433	3933.31	0.73716	3933.31	1.2863
3931.88	0.19444	3931.88	0.73746	3931.88	1.28648
3930.45	0.19455	3930.45	0.73736	3930.45	1.28637
3929.02	0.19466	3929.02	0.73708	3929.02	1.28615
3927.59	0.19477	3927.59	0.73697	3927.59	1.28611
3926.16	0.19488	3926.16	0.73714	3926.16	1.28632
3924.73	0.19493	3924.73	0.73734	3924.73	1.28653
3923.3	0.19503	3923.3	0.73734	3923.3	1.28653
3921.87	0.19519	3921.87	0.73722	3921.87	1.28643
3920.44	0.19538	3920.44	0.73724	3920.44	1.28645
3919	0.19558	3919	0.7374	3919	1.2866
3917.57	0.19576	3917.57	0.73744	3917.57	1.28667
3916.14	0.19592	3916.14	0.73722	3916.14	1.28646
3914.71	0.19605	3914.71	0.73686	3914.71	1.28607
3913.28	0.19614	3913.28	0.73659	3913.28	1.28574
3911.85	0.19622	3911.85	0.73649	3911.85	1.28563
3910.42	0.1963	3910.42	0.73656	3910.42	1.28573
3908.99	0.1964	3908.99	0.73686	3908.99	1.28606
3907.56	0.19653	3907.56	0.7375	3907.56	1.28669
3906.13	0.19669	3906.13	0.73844	3906.13	1.2876
3904.7	0.19686	3904.7	0.73937	3904.7	1.2885
3903.27	0.19705	3903.27	0.73985	3903.27	1.28901
3901.83	0.19724	3901.83	0.7398	3901.83	1.28903
3900.4	0.19744	3900.4	0.73936	3900.4	1.28865
3898.97	0.19762	3898.97	0.73866	3898.97	1.28799
3897.54	0.1978	3897.54	0.73796	3897.54	1.28727
3896.11	0.19795	3896.11	0.73758	3896.11	1.28683
3894.68	0.19807	3894.68	0.73769	3894.68	1.28687
3893.25	0.19816	3893.25	0.73811	3893.25	1.28726
3891.82	0.19825	3891.82	0.7384	3891.82	1.28752
3890.39	0.19836	3890.39	0.73828	3890.39	1.28736
3888.96	0.19849	3888.96	0.73812	3888.96	1.28714
3887.53	0.19864	3887.53	0.73831	3887.53	1.28729
3886.1	0.19881	3886.1	0.73871	3886.1	1.2877
3884.66	0.19901	3884.66	0.73894	3884.66	1.28798
3883.23	0.1992	3883.23	0.73901	3883.23	1.28809
3881.8	0.19937	3881.8	0.73906	3881.8	1.28817
3880.37	0.19951	3880.37	0.7389	3880.37	1.28804
3878.94	0.19964	3878.94	0.73842	3878.94	1.28756
3877.51	0.19976	3877.51	0.73808	3877.51	1.28716
3876.08	0.19987	3876.08	0.73826	3876.08	1.28724
3874.65	0.19997	3874.65	0.73883	3874.65	1.28778
3873.22	0.20005	3873.22	0.73944	3873.22	1.28845
3871.79	0.20016	3871.79	0.7399	3871.79	1.28904
3870.36	0.20029	3870.36	0.74007	3870.36	1.28928
3868.93	0.20042	3868.93	0.73984	3868.93	1.28904
3867.5	0.20056	3867.5	0.73955	3867.5	1.28868
3866.06	0.20071	3866.06	0.73956	3866.06	1.28865
3864.63	0.20086	3864.63	0.73972	3864.63	1.28878
3863.2	0.20101	3863.2	0.73954	3863.2	1.28856
3861.77	0.20116	3861.77	0.73897	3861.77	1.28797
3860.34	0.20131	3860.34	0.7385	3860.34	1.28751
3858.91	0.20144	3858.91	0.73852	3858.91	1.28753
3857.48	0.20155	3857.48	0.73913	3857.48	1.28809
3856.05	0.20163	3856.05	0.74033	3856.05	1.28917
3854.62	0.2017	3854.62	0.74188	3854.62	1.29058
3853.19	0.20177	3853.19	0.74251	3853.19	1.29124
3851.76	0.20183	3851.76	0.74144	3851.76	1.29035
3850.33	0.2019	3850.33	0.73987	3850.33	1.28894
3848.89	0.20197	3848.89	0.73871	3848.89	1.28788
3847.46	0.20204	3847.46	0.73821	3847.46	1.28739
3846.03	0.20212	3846.03	0.73838	3846.03	1.28747
3844.6	0.20217	3844.6	0.73904	3844.6	1.28799
3843.17	0.20218	3843.17	0.73991	3843.17	1.28874
3841.74	0.20215	3841.74	0.74077	3841.74	1.28957
3840.31	0.2021	3840.31	0.74149	3840.31	1.29039
3838.88	0.20204	3838.88	0.74179	3838.88	1.29085
3837.45	0.20199	3837.45	0.74141	3837.45	1.29054
3836.02	0.20194	3836.02	0.74066	3836.02	1.28972
3834.59	0.20192	3834.59	0.74005	3834.59	1.28897
3833.16	0.20191	3833.16	0.73965	3833.16	1.28848
3831.72	0.20192	3831.72	0.7393	3831.72	1.28812
3830.29	0.20193	3830.29	0.73898	3830.29	1.28784
3828.86	0.20194	3828.86	0.73883	3828.86	1.28773
3827.43	0.20194	3827.43	0.73888	3827.43	1.2878
3826	0.20189	3826	0.73906	3826	1.28797
3824.57	0.20177	3824.57	0.73944	3824.57	1.28832
3823.14	0.20162	3823.14	0.7402	3823.14	1.28908
3821.71	0.20149	3821.71	0.74108	3821.71	1.29004
3820.28	0.20141	3820.28	0.74135	3820.28	1.2904
3818.85	0.20134	3818.85	0.74101	3818.85	1.29007
3817.42	0.20128	3817.42	0.74057	3817.42	1.28958
3815.99	0.20123	3815.99	0.73999	3815.99	1.28899
3814.55	0.20122	3814.55	0.73917	3814.55	1.28817
3813.12	0.20125	3813.12	0.73842	3813.12	1.2874
3811.69	0.20127	3811.69	0.73804	3811.69	1.28704
3810.26	0.20127	3810.26	0.73817	3810.26	1.28721
3808.83	0.20124	3808.83	0.73874	3808.83	1.28781
3807.4	0.20119	3807.4	0.73944	3807.4	1.28842
3805.97	0.20113	3805.97	0.73988	3805.97	1.28872
3804.54	0.20111	3804.54	0.74022	3804.54	1.28895
3803.11	0.20115	3803.11	0.74074	3803.11	1.28944
3801.68	0.20124	3801.68	0.7411	3801.68	1.28988
3800.25	0.20136	3800.25	0.74082	3800.25	1.28974
3798.82	0.20149	3798.82	0.7402	3798.82	1.28926
3797.39	0.20161	3797.39	0.73964	3797.39	1.28877
3795.95	0.20172	3795.95	0.73904	3795.95	1.28816
3794.52	0.20181	3794.52	0.73835	3794.52	1.28744
3793.09	0.20192	3793.09	0.7378	3793.09	1.28685
3791.66	0.20204	3791.66	0.73755	3791.66	1.28657
3790.23	0.20216	3790.23	0.73757	3790.23	1.28654
3788.8	0.20225	3788.8	0.73777	3788.8	1.28668
3787.37	0.20231	3787.37	0.73806	3787.37	1.28694
3785.94	0.20235	3785.94	0.73834	3785.94	1.28723
3784.51	0.20237	3784.51	0.73845	3784.51	1.28742
3783.08	0.20244	3783.08	0.73847	3783.08	1.28752
3781.65	0.20258	3781.65	0.73862	3781.65	1.28766
3780.22	0.20278	3780.22	0.73885	3780.22	1.28779
3778.78	0.20297	3778.78	0.73881	3778.78	1.28766
3777.35	0.20311	3777.35	0.73841	3777.35	1.28726
3775.92	0.20321	3775.92	0.73797	3775.92	1.2869
3774.49	0.20328	3774.49	0.7378	3774.49	1.28684
3773.06	0.20336	3773.06	0.73805	3773.06	1.28714
3771.63	0.20347	3771.63	0.73862	3771.63	1.28772
3770.2	0.20363	3770.2	0.73919	3770.2	1.28826
3768.77	0.20382	3768.77	0.73939	3768.77	1.28841
3767.34	0.20405	3767.34	0.73924	3767.34	1.28824
3765.91	0.20426	3765.91	0.73896	3765.91	1.28796
3764.48	0.20441	3764.48	0.73873	3764.48	1.28774
3763.05	0.2045	3763.05	0.73876	3763.05	1.28774
3761.61	0.20455	3761.61	0.73918	3761.61	1.28811
3760.18	0.20459	3760.18	0.73982	3760.18	1.28874
3758.75	0.20466	3758.75	0.74021	3758.75	1.28916
3757.32	0.20474	3757.32	0.74019	3757.32	1.2892
3755.89	0.20482	3755.89	0.74021	3755.89	1.28922
3754.46	0.20489	3754.46	0.74072	3754.46	1.2897
3753.03	0.20495	3753.03	0.74185	3753.03	1.2908
3751.6	0.20499	3751.6	0.74306	3751.6	1.29204
3750.17	0.20503	3750.17	0.74333	3750.17	1.29239
3748.74	0.20506	3748.74	0.74275	3748.74	1.29184
3747.31	0.20509	3747.31	0.74229	3747.31	1.29127
3745.88	0.20514	3745.88	0.74217	3745.88	1.29092
3744.45	0.20521	3744.45	0.74191	3744.45	1.29042
3743.01	0.20527	3743.01	0.74119	3743.01	1.28964
3741.58	0.20531	3741.58	0.7405	3741.58	1.28895
3740.15	0.20536	3740.15	0.74026	3740.15	1.28868
3738.72	0.20545	3738.72	0.74064	3738.72	1.28892
3737.29	0.20556	3737.29	0.74153	3737.29	1.28959
3735.86	0.20569	3735.86	0.74235	3735.86	1.29023
3734.43	0.20584	3734.43	0.74221	3734.43	1.29003
3733	0.206	3733	0.74099	3733	1.28879
3731.57	0.20615	3731.57	0.73949	3731.57	1.28718
3730.14	0.2063	3730.14	0.73842	3730.14	1.28592
3728.71	0.20645	3728.71	0.73806	3728.71	1.28537
3727.28	0.20658	3727.28	0.73827	3727.28	1.28547
3725.84	0.20669	3725.84	0.7387	3725.84	1.28591
3724.41	0.20676	3724.41	0.73894	3724.41	1.28631
3722.98	0.20675	3722.98	0.73889	3722.98	1.28653
3721.55	0.20666	3721.55	0.7387	3721.55	1.28659
3720.12	0.20657	3720.12	0.73846	3720.12	1.28656
3718.69	0.20654	3718.69	0.73824	3718.69	1.28651
3717.26	0.20657	3717.26	0.73815	3717.26	1.28658
3715.83	0.20663	3715.83	0.73835	3715.83	1.2869
3714.4	0.20671	3714.4	0.73898	3714.4	1.28758
3712.97	0.2068	3712.97	0.73992	3712.97	1.28843
3711.54	0.20688	3711.54	0.74047	3711.54	1.2888
3710.11	0.20694	3710.11	0.73994	3710.11	1.2881
3708.67	0.207	3708.67	0.73875	3708.67	1.28681
3707.24	0.20705	3707.24	0.73769	3707.24	1.28571
3705.81	0.20708	3705.81	0.73717	3705.81	1.28518
3704.38	0.20706	3704.38	0.73719	3704.38	1.28523
3702.95	0.20698	3702.95	0.73748	3702.95	1.28555
3701.52	0.20685	3701.52	0.73751	3701.52	1.28564
3700.09	0.20674	3700.09	0.73712	3700.09	1.28527
3698.66	0.20667	3698.66	0.73666	3698.66	1.28477
3697.23	0.20665	3697.23	0.73642	3697.23	1.28448
3695.8	0.20664	3695.8	0.7365	3695.8	1.28455
3694.37	0.2066	3694.37	0.73695	3694.37	1.28504
3692.94	0.20653	3692.94	0.73779	3692.94	1.286
3691.5	0.20641	3691.5	0.73888	3691.5	1.28728
3690.07	0.20627	3690.07	0.73961	3690.07	1.28826
3688.64	0.20614	3688.64	0.73927	3688.64	1.28809
3687.21	0.20603	3687.21	0.73823	3687.21	1.28709
3685.78	0.20593	3685.78	0.7373	3685.78	1.28615
3684.35	0.20583	3684.35	0.73677	3684.35	1.28565
3682.92	0.20574	3682.92	0.73663	3682.92	1.28555
3681.49	0.20567	3681.49	0.73686	3681.49	1.28584
3680.06	0.20564	3680.06	0.73745	3680.06	1.2865
3678.63	0.20567	3678.63	0.73842	3678.63	1.28754
3677.2	0.20571	3677.2	0.73964	3677.2	1.2888
3675.77	0.20573	3675.77	0.74035	3675.77	1.28958
3674.34	0.20575	3674.34	0.73999	3674.34	1.28931
3672.9	0.20574	3672.9	0.73935	3672.9	1.28874
3671.47	0.20556	3671.47	0.73903	3671.47	1.28848
3670.04	0.20538	3670.04	0.73857	3670.04	1.28808
3668.61	0.20519	3668.61	0.73745	3668.61	1.28699
3667.18	0.20499	3667.18	0.7361	3667.18	1.28568
3665.75	0.20478	3665.75	0.73511	3665.75	1.28474
3664.32	0.20456	3664.32	0.73453	3664.32	1.28425
3662.89	0.20434	3662.89	0.73422	3662.89	1.28402
3661.46	0.2041	3661.46	0.73408	3661.46	1.28396
3660.03	0.20386	3660.03	0.73416	3660.03	1.28406
3658.6	0.20361	3658.6	0.73446	3658.6	1.28435
3657.17	0.20336	3657.17	0.73474	3657.17	1.28464
3655.73	0.20309	3655.73	0.73472	3655.73	1.28464
3654.3	0.20282	3654.3	0.73462	3654.3	1.28458
3652.87	0.20254	3652.87	0.73502	3652.87	1.285
3651.44	0.20225	3651.44	0.73618	3651.44	1.2862
3650.01	0.20195	3650.01	0.7375	3650.01	1.28763
3648.58	0.20165	3648.58	0.73738	3648.58	1.28765
3647.15	0.20134	3647.15	0.7356	3647.15	1.28594
3645.72	0.20102	3645.72	0.73362	3645.72	1.28392
3644.29	0.20069	3644.29	0.7322	3644.29	1.28242
3642.86	0.20035	3642.86	0.73133	3642.86	1.28146
3641.43	0.20001	3641.43	0.73074	3641.43	1.28085
3640	0.19965	3640	0.73026	3640	1.28039
3638.56	0.19929	3638.56	0.72982	3638.56	1.27998
3637.13	0.19892	3637.13	0.72948	3637.13	1.27964
3635.7	0.19855	3635.7	0.72922	3635.7	1.27935
3634.27	0.19816	3634.27	0.72902	3634.27	1.27913
3632.84	0.19777	3632.84	0.72904	3632.84	1.2791
3631.41	0.19737	3631.41	0.72946	3631.41	1.2794
3629.98	0.19696	3629.98	0.73003	3629.98	1.27978
3628.55	0.19654	3628.55	0.72974	3628.55	1.27937
3627.12	0.19612	3627.12	0.72828	3627.12	1.27795
3625.69	0.19568	3625.69	0.72673	3625.69	1.27653
3624.26	0.19524	3624.26	0.72579	3624.26	1.27572
3622.83	0.19479	3622.83	0.72555	3622.83	1.27565
3621.39	0.19434	3621.39	0.72585	3621.39	1.27618
3619.96	0.19387	3619.96	0.7262	3619.96	1.27678
3618.53	0.1934	3618.53	0.72604	3618.53	1.27682
3617.1	0.19292	3617.1	0.72546	3617.1	1.27636
3615.67	0.19243	3615.67	0.72488	3615.67	1.2759
3614.24	0.19193	3614.24	0.72435	3614.24	1.27551
3612.81	0.19143	3612.81	0.72365	3612.81	1.27492
3611.38	0.19091	3611.38	0.72281	3611.38	1.27409
3609.95	0.19039	3609.95	0.722	3609.95	1.2732
3608.52	0.18986	3608.52	0.72112	3608.52	1.27223
3607.09	0.18933	3607.09	0.72001	3607.09	1.27105
3605.66	0.18878	3605.66	0.71887	3605.66	1.26986
3604.22	0.18823	3604.22	0.71803	3604.22	1.26897
3602.79	0.18767	3602.79	0.71753	3602.79	1.26846
3601.36	0.1871	3601.36	0.71717	3601.36	1.26813
3599.93	0.18241	3599.93	0.7167	3599.93	1.26772
3598.5	0.18181	3598.5	0.71611	3598.5	1.26719
3597.07	0.18112	3597.07	0.71546	3597.07	1.2666
3595.64	0.18017	3595.64	0.71468	3595.64	1.2659
3594.21	0.17864	3594.21	0.71365	3594.21	1.26499
3592.78	0.17706	3592.78	0.71264	3592.78	1.26408
3591.35	0.17648	3591.35	0.71204	3591.35	1.26356
3589.92	0.17717	3589.92	0.71194	3589.92	1.26352
3588.49	0.17786	3588.49	0.71187	3588.49	1.26355
3587.06	0.1768	3587.06	0.71111	3587.06	1.26297
3585.62	0.17423	3585.62	0.70966	3585.62	1.26172
3584.19	0.17184	3584.19	0.70817	3584.19	1.26044
3582.76	0.17023	3582.76	0.70692	3582.76	1.25941
3581.33	0.16916	3581.33	0.7059	3581.33	1.2586
3579.9	0.16833	3579.9	0.70501	3579.9	1.25787
3578.47	0.16767	3578.47	0.70421	3578.47	1.25718
3577.04	0.16703	3577.04	0.70339	3577.04	1.25647
3575.61	0.16617	3575.61	0.70249	3575.61	1.25568
3574.18	0.16508	3574.18	0.70149	3574.18	1.2548
3572.75	0.1641	3572.75	0.70056	3572.75	1.25402
3571.32	0.16395	3571.32	0.69996	3571.32	1.2536
3569.89	0.16496	3569.89	0.69979	3569.89	1.25361
3568.45	0.16631	3568.45	0.69972	3568.45	1.25371
3567.02	0.16614	3567.02	0.69897	3567.02	1.25315
3565.59	0.16361	3565.59	0.69732	3565.59	1.25167
3564.16	0.16038	3564.16	0.69541	3564.16	1.24993
3562.73	0.15785	3562.73	0.69373	3562.73	1.2484
3561.3	0.15606	3561.3	0.69225	3561.3	1.24711
3559.87	0.15465	3559.87	0.69085	3559.87	1.24591
3558.44	0.15332	3558.44	0.6895	3558.44	1.24478
3557.01	0.15223	3557.01	0.6883	3557.01	1.24378
3555.58	0.15148	3555.58	0.68726	3555.58	1.24296
3554.15	0.15091	3554.15	0.68625	3554.15	1.24223
3552.72	0.15007	3552.72	0.68513	3552.72	1.24141
3551.28	0.14898	3551.28	0.68393	3551.28	1.24049
3549.85	0.14808	3549.85	0.68282	3549.85	1.23961
3548.42	0.14759	3548.42	0.68185	3548.42	1.23889
3546.99	0.1471	3546.99	0.6808	3546.99	1.23814
3545.56	0.14589	3545.56	0.67941	3545.56	1.23708
3544.13	0.14385	3544.13	0.67771	3544.13	1.2357
3542.7	0.14163	3542.7	0.676	3542.7	1.23426
3541.27	0.13976	3541.27	0.67448	3541.27	1.23296
3539.84	0.13838	3539.84	0.67315	3539.84	1.23184
3538.41	0.13737	3538.41	0.67188	3538.41	1.23082
3536.98	0.13639	3536.98	0.6705	3536.98	1.22976
3535.55	0.13524	3535.55	0.66901	3535.55	1.2286
3534.12	0.13414	3534.12	0.66758	3534.12	1.22748
3532.68	0.13325	3532.68	0.66634	3532.68	1.22653
3531.25	0.13256	3531.25	0.66526	3531.25	1.22577
3529.82	0.13184	3529.82	0.66416	3529.82	1.22505
3528.39	0.13086	3528.39	0.66292	3528.39	1.22418
3526.96	0.12962	3526.96	0.66154	3526.96	1.22313
3525.53	0.12824	3525.53	0.66007	3525.53	1.22196
3524.1	0.1266	3524.1	0.6585	3524.1	1.22069
3522.67	0.12467	3522.67	0.6568	3522.67	1.21931
3521.24	0.12271	3521.24	0.65508	3521.24	1.21792
3519.81	0.12095	3519.81	0.65348	3519.81	1.21663
3518.38	0.11937	3518.38	0.65195	3518.38	1.21544
3516.95	0.11787	3516.95	0.65044	3516.95	1.21426
3515.51	0.11652	3515.51	0.64898	3515.51	1.21312
3514.08	0.11542	3514.08	0.6476	3514.08	1.21207
3512.65	0.11442	3512.65	0.64627	3512.65	1.21107
3511.22	0.11324	3511.22	0.64489	3511.22	1.21002
3509.79	0.11168	3509.79	0.64335	3509.79	1.20882
3508.36	0.11001	3508.36	0.64174	3508.36	1.20754
3506.93	0.10868	3506.93	0.64026	3506.93	1.2064
3505.5	0.10762	3505.5	0.63895	3505.5	1.20547
3504.07	0.10624	3504.07	0.63753	3504.07	1.20447
3502.64	0.10408	3502.64	0.63584	3502.64	1.20315
3501.21	0.10154	3501.21	0.634	3501.21	1.20165
3499.78	0.0993	3499.78	0.63227	3499.78	1.20027
3498.34	0.09754	3498.34	0.63072	3498.34	1.19912
3496.91	0.09601	3496.91	0.62919	3496.91	1.19805
3495.48	0.0944	3495.48	0.62756	3495.48	1.19687
3494.05	0.09264	3494.05	0.62586	3494.05	1.19555
3492.62	0.09083	3492.62	0.62419	3492.62	1.19422
3491.19	0.08901	3491.19	0.62262	3491.19	1.19299
3489.76	0.08729	3489.76	0.62114	3489.76	1.19188
3488.33	0.08559	3488.33	0.61964	3488.33	1.1908
3486.9	0.08392	3486.9	0.61809	3486.9	1.18968
3485.47	0.08239	3485.47	0.61653	3485.47	1.18854
3484.04	0.08095	3484.04	0.61501	3484.04	1.18747
3482.61	0.07931	3482.61	0.61344	3482.61	1.18637
3481.17	0.07721	3481.17	0.61173	3481.17	1.18513
3479.74	0.07484	3479.74	0.60998	3479.74	1.1838
3478.31	0.07271	3478.31	0.60834	3478.31	1.18253
3476.88	0.07081	3476.88	0.6068	3476.88	1.1814
3475.45	0.06897	3475.45	0.60526	3475.45	1.18035
3474.02	0.06707	3474.02	0.60369	3474.02	1.1793
3472.59	0.06528	3472.59	0.60221	3472.59	1.17828
3471.16	0.06373	3471.16	0.60091	3471.16	1.17732
3469.73	0.06226	3469.73	0.59973	3469.73	1.17642
3468.3	0.06068	3468.3	0.59853	3468.3	1.17553
3466.87	0.05886	3466.87	0.59725	3466.87	1.17461
3465.44	0.0569	3465.44	0.59593	3465.44	1.17366
3464.01	0.05497	3464.01	0.59464	3464.01	1.17273
3462.57	0.05319	3462.57	0.59342	3462.57	1.17184
3461.14	0.05146	3461.14	0.59227	3461.14	1.17096
3459.71	0.0497	3459.71	0.59114	3459.71	1.17006
3458.28	0.04797	3458.28	0.58999	3458.28	1.16916
3456.85	0.04628	3456.85	0.58886	3456.85	1.1683
3455.42	0.04463	3455.42	0.5878	3455.42	1.1675
3453.99	0.04302	3453.99	0.58685	3453.99	1.16673
3452.56	0.04144	3452.56	0.58603	3452.56	1.16602
3451.13	0.04	3451.13	0.58534	3451.13	1.16541
3449.7	0.03873	3449.7	0.5847	3449.7	1.16494
3448.27	0.03746	3448.27	0.58398	3448.27	1.16448
3446.84	0.03596	3446.84	0.5831	3446.84	1.1639
3445.4	0.03435	3445.4	0.58215	3445.4	1.16321
3443.97	0.03291	3443.97	0.58126	3443.97	1.16252
3442.54	0.03162	3442.54	0.58041	3442.54	1.16183
3441.11	0.03026	3441.11	0.57956	3441.11	1.16113
3439.68	0.02885	3439.68	0.57876	3439.68	1.16045
3438.25	0.02753	3438.25	0.57801	3438.25	1.15984
3436.82	0.02643	3436.82	0.57725	3436.82	1.15924
3435.39	0.02545	3435.39	0.57644	3435.39	1.15861
3433.96	0.0245	3433.96	0.57558	3433.96	1.15795
3432.53	0.02349	3432.53	0.57468	3432.53	1.15728
3431.1	0.02257	3431.1	0.57379	3431.1	1.1566
3429.67	0.02174	3429.67	0.5729	3429.67	1.15591
3428.23	0.02084	3428.23	0.57196	3428.23	1.15519
3426.8	0.01978	3426.8	0.57096	3426.8	1.15445
3425.37	0.01874	3425.37	0.56996	3425.37	1.15372
3423.94	0.01791	3423.94	0.56902	3423.94	1.15305
3422.51	0.01719	3422.51	0.56809	3422.51	1.15239
3421.08	0.01638	3421.08	0.56709	3421.08	1.15163
3419.65	0.01532	3419.65	0.56596	3419.65	1.15075
3418.22	0.01411	3418.22	0.56482	3418.22	1.14987
3416.79	0.01301	3416.79	0.56376	3416.79	1.14909
3415.36	0.01215	3415.36	0.56278	3415.36	1.1484
3413.93	0.01146	3413.93	0.56181	3413.93	1.14772
3412.5	0.01085	3412.5	0.56083	3412.5	1.14698
3411.06	0.01019	3411.06	0.55982	3411.06	1.1462
3409.63	0.00953	3409.63	0.5588	3409.63	1.14541
3408.2	0.00886	3408.2	0.55777	3408.2	1.14465
3406.77	0.00829	3406.77	0.55679	3406.77	1.14394
3405.34	0.00774	3405.34	0.55587	3405.34	1.14328
3403.91	0.00711	3403.91	0.55502	3403.91	1.14265
3402.48	0.00633	3402.48	0.55417	3402.48	1.142
3401.05	0.00547	3401.05	0.5533	3401.05	1.14133
3399.62	0.00466	3399.62	0.55239	3399.62	1.14066
3398.19	0.00388	3398.19	0.55143	3398.19	1.13999
3396.76	0.00308	3396.76	0.55047	3396.76	1.13931
3395.33	0.00224	3395.33	0.54958	3395.33	1.1386
3393.9	0.00126	3393.9	0.54875	3393.9	1.13786
3392.46	0.0001376	3392.46	0.5479	3392.46	1.13708
3391.03	-0.00107	3391.03	0.54699	3391.03	1.1363
3389.6	-0.00225	3389.6	0.54606	3389.6	1.13558
3388.17	-0.00338	3388.17	0.54518	3388.17	1.13493
3386.74	-0.0045	3386.74	0.54437	3386.74	1.1343
3385.31	-0.00574	3385.31	0.5436	3385.31	1.13365
3383.88	-0.007	3383.88	0.54284	3383.88	1.133
3382.45	-0.0083	3382.45	0.5421	3382.45	1.13238
3381.02	-0.00954	3381.02	0.54137	3381.02	1.13178
3379.59	-0.01084	3379.59	0.54061	3379.59	1.13116
3378.16	-0.01222	3378.16	0.53984	3378.16	1.13051
3376.73	-0.01366	3376.73	0.53907	3376.73	1.12986
3375.29	-0.01498	3375.29	0.53832	3375.29	1.12921
3373.86	-0.01622	3373.86	0.53764	3373.86	1.12857
3372.43	-0.0174	3372.43	0.53703	3372.43	1.12797
3371	-0.01855	3371	0.53646	3371	1.12741
3369.57	-0.01968	3369.57	0.53587	3369.57	1.12689
3368.14	-0.02068	3368.14	0.53526	3368.14	1.12637
3366.71	-0.02161	3366.71	0.53461	3366.71	1.12582
3365.28	-0.02256	3365.28	0.53389	3365.28	1.12522
3363.85	-0.02354	3363.85	0.53315	3363.85	1.12457
3362.42	-0.02443	3362.42	0.53245	3362.42	1.12393
3360.99	-0.02515	3360.99	0.5318	3360.99	1.12333
3359.56	-0.02575	3359.56	0.53121	3359.56	1.1228
3358.12	-0.02627	3358.12	0.53064	3358.12	1.12229
3356.69	-0.02668	3356.69	0.53007	3356.69	1.12178
3355.26	-0.02691	3355.26	0.52951	3355.26	1.12125
3353.83	-0.02693	3353.83	0.52896	3353.83	1.12075
3352.4	-0.02682	3352.4	0.52845	3352.4	1.12031
3350.97	-0.02722	3350.97	0.52794	3350.97	1.11991
3349.54	-0.02763	3349.54	0.52738	3349.54	1.11947
3348.11	-0.02803	3348.11	0.52679	3348.11	1.11897
3346.68	-0.02843	3346.68	0.52621	3346.68	1.11846
3345.25	-0.02884	3345.25	0.52569	3345.25	1.11799
3343.82	-0.02924	3343.82	0.52522	3343.82	1.11758
3342.39	-0.02964	3342.39	0.52474	3342.39	1.11717
3340.95	-0.03004	3340.95	0.5242	3340.95	1.11673
3339.52	-0.03045	3339.52	0.52363	3339.52	1.11628
3338.09	-0.03085	3338.09	0.52305	3338.09	1.11585
3336.66	-0.03125	3336.66	0.52248	3336.66	1.11541
3335.23	-0.03166	3335.23	0.52191	3335.23	1.11494
3333.8	-0.03206	3333.8	0.52131	3333.8	1.11443
3332.37	-0.03246	3332.37	0.52069	3332.37	1.11394
3330.94	-0.03287	3330.94	0.52009	3330.94	1.1135
3329.51	-0.03327	3329.51	0.5195	3329.51	1.11305
3328.08	-0.03367	3328.08	0.51889	3328.08	1.11257
3326.65	-0.03408	3326.65	0.51821	3326.65	1.11203
3325.22	-0.03448	3325.22	0.51746	3325.22	1.11148
3323.79	-0.03488	3323.79	0.51666	3323.79	1.11092
3322.35	-0.03529	3322.35	0.51584	3322.35	1.11037
3320.92	-0.03569	3320.92	0.51503	3320.92	1.10984
3319.49	-0.03609	3319.49	0.51426	3319.49	1.10935
3318.06	-0.0365	3318.06	0.51353	3318.06	1.10886
3316.63	-0.0369	3316.63	0.51279	3316.63	1.10834
3315.2	-0.0373	3315.2	0.51202	3315.2	1.10778
3313.77	-0.03771	3313.77	0.51121	3313.77	1.10719
3312.34	-0.03811	3312.34	0.51034	3312.34	1.10661
3310.91	-0.03851	3310.91	0.50944	3310.91	1.10601
3309.48	-0.03892	3309.48	0.50853	3309.48	1.10539
3308.05	-0.03932	3308.05	0.50762	3308.05	1.10476
3306.62	-0.03972	3306.62	0.50673	3306.62	1.10414
3305.18	-0.04012	3305.18	0.50585	3305.18	1.10355
3303.75	-0.04053	3303.75	0.50494	3303.75	1.10296
3302.32	-0.04093	3302.32	0.504	3302.32	1.10235
3300.89	-0.04133	3300.89	0.50306	3300.89	1.10177
3299.46	-0.04174	3299.46	0.50217	3299.46	1.10124
3298.03	-0.04214	3298.03	0.50131	3298.03	1.10074
3296.6	-0.04254	3296.6	0.50049	3296.6	1.10025
3295.17	-0.04295	3295.17	0.49969	3295.17	1.09974
3293.74	-0.04335	3293.74	0.49891	3293.74	1.09924
3292.31	-0.04375	3292.31	0.49812	3292.31	1.09874
3290.88	-0.04416	3290.88	0.49732	3290.88	1.09826
3289.45	-0.04456	3289.45	0.49652	3289.45	1.09779
3288.01	-0.04496	3288.01	0.49577	3288.01	1.09737
3286.58	-0.04537	3286.58	0.49508	3286.58	1.097
3285.15	-0.04577	3285.15	0.49443	3285.15	1.09665
3283.72	-0.04617	3283.72	0.49379	3283.72	1.0963
3282.29	-0.04658	3282.29	0.49316	3282.29	1.09592
3280.86	-0.04698	3280.86	0.49258	3280.86	1.09558
3279.43	-0.04738	3279.43	0.49209	3279.43	1.09532
3278	-0.04779	3278	0.49167	3278	1.09515
3276.57	-0.04819	3276.57	0.49128	3276.57	1.09498
3275.14	-0.04859	3275.14	0.49087	3275.14	1.09478
3273.71	-0.049	3273.71	0.49045	3273.71	1.09452
3272.28	-0.0494	3272.28	0.49004	3272.28	1.09424
3270.84	-0.0498	3270.84	0.48965	3270.84	1.09397
3269.41	-0.0502	3269.41	0.48928	3269.41	1.09374
3267.98	-0.05061	3267.98	0.48891	3267.98	1.09355
3266.55	-0.05101	3266.55	0.48851	3266.55	1.09339
3265.12	-0.05141	3265.12	0.48813	3265.12	1.09326
3263.69	-0.05182	3263.69	0.48779	3263.69	1.09311
3262.26	-0.05222	3262.26	0.48749	3262.26	1.09294
3260.83	-0.05262	3260.83	0.48723	3260.83	1.09274
3259.4	-0.05303	3259.4	0.487	3259.4	1.09256
3257.97	-0.05343	3257.97	0.4868	3257.97	1.09245
3256.54	-0.05383	3256.54	0.48661	3256.54	1.09239
3255.11	-0.05424	3255.11	0.48638	3255.11	1.09231
3253.68	-0.05464	3253.68	0.48608	3253.68	1.09216
3252.24	-0.05504	3252.24	0.4858	3252.24	1.09196
3250.81	-0.05545	3250.81	0.48559	3250.81	1.09177
3249.38	-0.05585	3249.38	0.48549	3249.38	1.09167
3247.95	-0.05625	3247.95	0.48544	3247.95	1.09164
3246.52	-0.05666	3246.52	0.48536	3246.52	1.09159
3245.09	-0.05706	3245.09	0.48519	3245.09	1.09145
3243.66	-0.05746	3243.66	0.48494	3243.66	1.09124
3242.23	-0.05787	3242.23	0.48467	3242.23	1.09104
3240.8	-0.05827	3240.8	0.48445	3240.8	1.09091
3239.37	-0.05867	3239.37	0.48428	3239.37	1.09083
3237.94	-0.05908	3237.94	0.48419	3237.94	1.09076
3236.51	-0.05948	3236.51	0.48416	3236.51	1.09071
3235.07	-0.05988	3235.07	0.48416	3235.07	1.09068
3233.64	-0.058	3233.64	0.48413	3233.64	1.09064
3232.21	-0.0575	3232.21	0.484	3232.21	1.09054
3230.78	-0.0565	3230.78	0.48376	3230.78	1.09037
3229.35	-0.0555	3229.35	0.48349	3229.35	1.09018
3227.92	-0.0545	3227.92	0.48322	3227.92	1.08999
3226.49	-0.0535	3226.49	0.48299	3226.49	1.08979
3225.06	-0.0525	3225.06	0.48282	3225.06	1.08962
3223.63	-0.0515	3223.63	0.48273	3223.63	1.08951
3222.2	-0.0505	3222.2	0.4827	3222.2	1.08946
3220.77	-0.0495	3220.77	0.48266	3220.77	1.0894
3219.34	-0.0485	3219.34	0.48255	3219.34	1.08932
3217.9	-0.0475	3217.9	0.48235	3217.9	1.0892
3216.47	-0.0465	3216.47	0.48209	3216.47	1.08905
3215.04	-0.0455	3215.04	0.48179	3215.04	1.08888
3213.61	-0.0445	3213.61	0.48152	3213.61	1.08869
3212.18	-0.0435	3212.18	0.48131	3212.18	1.08855
3210.75	-0.0425	3210.75	0.48114	3210.75	1.08847
3209.32	-0.0415	3209.32	0.48094	3209.32	1.08839
3207.89	-0.0405	3207.89	0.48069	3207.89	1.08828
3206.46	-0.0395	3206.46	0.48043	3206.46	1.08815
3205.03	-0.0385	3205.03	0.48018	3205.03	1.08801
3203.6	-0.0375	3203.6	0.47996	3203.6	1.08787
3202.17	-0.0365	3202.17	0.47972	3202.17	1.08773
3200.74	-0.0355	3200.74	0.47944	3200.74	1.08759
3199.3	-0.0345	3199.3	0.47908	3199.3	1.08744
3197.87	-0.0335	3197.87	0.47864	3197.87	1.08726
3196.44	-0.0325	3196.44	0.47817	3196.44	1.08706
3195.01	-0.0315	3195.01	0.47776	3195.01	1.08689
3193.58	-0.0305	3193.58	0.47741	3193.58	1.08675
3192.15	-0.0295	3192.15	0.47708	3192.15	1.08662
3190.72	-0.0285	3190.72	0.4767	3190.72	1.08647
3189.29	-0.0275	3189.29	0.47628	3189.29	1.0863
3187.86	-0.0265	3187.86	0.47588	3187.86	1.08617
3186.43	-0.0255	3186.43	0.47551	3186.43	1.08607
3185	-0.0245	3185	0.47514	3185	1.08596
3183.57	-0.0235	3183.57	0.47475	3183.57	1.08582
3182.13	-0.0225	3182.13	0.47436	3182.13	1.08566
3180.7	-0.0215	3180.7	0.47399	3180.7	1.08553
3179.27	-0.0205	3179.27	0.47365	3179.27	1.08543
3177.84	-0.0195	3177.84	0.47331	3177.84	1.08534
3176.41	-0.0185	3176.41	0.47296	3176.41	1.08523
3174.98	-0.0172	3174.98	0.47264	3174.98	1.08516
3173.55	-0.0166	3173.55	0.47236	3173.55	1.08515
3172.12	-0.0159	3172.12	0.47214	3172.12	1.08521
3170.69	-0.0146	3170.69	0.47198	3170.69	1.0853
3169.26	-0.0133	3169.26	0.47189	3169.26	1.08541
3167.83	-0.012	3167.83	0.47182	3167.83	1.08556
3166.4	-0.0107	3166.4	0.47178	3166.4	1.08571
3164.96	-0.0094	3164.96	0.47177	3164.96	1.08587
3163.53	-0.0081	3163.53	0.47181	3163.53	1.08604
3162.1	-0.0068	3162.1	0.47187	3162.1	1.08624
3160.67	-0.0055	3160.67	0.47197	3160.67	1.08647
3159.24	-0.0042	3159.24	0.47212	3159.24	1.08674
3157.81	-0.0029	3157.81	0.47235	3157.81	1.08704
3156.38	-0.0016	3156.38	0.47269	3156.38	1.08737
3154.95	-0.0003	3154.95	0.47317	3154.95	1.08779
3153.52	0.001	3153.52	0.4737	3153.52	1.08828
3152.09	0.0023	3152.09	0.47416	3152.09	1.08877
3150.66	0.0036	3150.66	0.47448	3150.66	1.08922
3149.23	0.0049	3149.23	0.47475	3149.23	1.08963
3147.79	0.0062	3147.79	0.47509	3147.79	1.09005
3146.36	0.0075	3146.36	0.47554	3146.36	1.0905
3144.93	0.0088	3144.93	0.47609	3144.93	1.09099
3143.5	0.0101	3143.5	0.47671	3143.5	1.09153
3142.07	0.0114	3142.07	0.4774	3142.07	1.0921
3140.64	0.01199	3140.64	0.47814	3140.64	1.09269
3139.21	0.01213	3139.21	0.47886	3139.21	1.09328
3137.78	0.01231	3137.78	0.4795	3137.78	1.09389
3136.35	0.01252	3136.35	0.48008	3136.35	1.09449
3134.92	0.01273	3134.92	0.48066	3134.92	1.0951
3133.49	0.01291	3133.49	0.48128	3133.49	1.09571
3132.06	0.01306	3132.06	0.48196	3132.06	1.09632
3130.62	0.01323	3130.62	0.48271	3130.62	1.09694
3129.19	0.01344	3129.19	0.48347	3129.19	1.09757
3127.76	0.01366	3127.76	0.4842	3127.76	1.09819
3126.33	0.01384	3126.33	0.48491	3126.33	1.09881
3124.9	0.01397	3124.9	0.48571	3124.9	1.09946
3123.47	0.01408	3123.47	0.48661	3123.47	1.10014
3122.04	0.01418	3122.04	0.48757	3122.04	1.10084
3120.61	0.01429	3120.61	0.48849	3120.61	1.10153
3119.18	0.01442	3119.18	0.48933	3119.18	1.1022
3117.75	0.01459	3117.75	0.49009	3117.75	1.10285
3116.32	0.01478	3116.32	0.49076	3116.32	1.10346
3114.89	0.01497	3114.89	0.49137	3114.89	1.10404
3113.46	0.01513	3113.46	0.49199	3113.46	1.10461
3112.02	0.01525	3112.02	0.49271	3112.02	1.10523
3110.59	0.01535	3110.59	0.49354	3110.59	1.10591
3109.16	0.01547	3109.16	0.4944	3109.16	1.10663
3107.73	0.01562	3107.73	0.4952	3107.73	1.10732
3106.3	0.01579	3106.3	0.49595	3106.3	1.10799
3104.87	0.01597	3104.87	0.49676	3104.87	1.10866
3103.44	0.01615	3103.44	0.49765	3103.44	1.10936
3102.01	0.01629	3102.01	0.49855	3102.01	1.11008
3100.58	0.01638	3100.58	0.49939	3100.58	1.11077
3099.15	0.01647	3099.15	0.50015	3099.15	1.11142
3097.72	0.0166	3097.72	0.50087	3097.72	1.11206
3096.29	0.01675	3096.29	0.50158	3096.29	1.1127
3094.85	0.01689	3094.85	0.50234	3094.85	1.11333
3093.42	0.01702	3093.42	0.50319	3093.42	1.11399
3091.99	0.01717	3091.99	0.50415	3091.99	1.11471
3090.56	0.01735	3090.56	0.50515	3090.56	1.11545
3089.13	0.01755	3089.13	0.50609	3089.13	1.11618
3087.7	0.01771	3087.7	0.50699	3087.7	1.11689
3086.27	0.01782	3086.27	0.50787	3086.27	1.11761
3084.84	0.01791	3084.84	0.50874	3084.84	1.11835
3083.41	0.01805	3083.41	0.50963	3083.41	1.1191
3081.98	0.01828	3081.98	0.51056	3081.98	1.11985
3080.55	0.01853	3080.55	0.51153	3080.55	1.12059
3079.12	0.01872	3079.12	0.51248	3079.12	1.12129
3077.68	0.01886	3077.68	0.51333	3077.68	1.12195
3076.25	0.01898	3076.25	0.5141	3076.25	1.12258
3074.82	0.01914	3074.82	0.51485	3074.82	1.1232
3073.39	0.01932	3073.39	0.51566	3073.39	1.12384
3071.96	0.01951	3071.96	0.51656	3071.96	1.12454
3070.53	0.0197	3070.53	0.51755	3070.53	1.12533
3069.1	0.01991	3069.1	0.5186	3069.1	1.12618
3067.67	0.02015	3067.67	0.51964	3067.67	1.12704
3066.24	0.0204	3066.24	0.52061	3066.24	1.12784
3064.81	0.02064	3064.81	0.5215	3064.81	1.12859
3063.38	0.02086	3063.38	0.52235	3063.38	1.12932
3061.95	0.02109	3061.95	0.52326	3061.95	1.1301
3060.51	0.02132	3060.51	0.52426	3060.51	1.13092
3059.08	0.02156	3059.08	0.52532	3059.08	1.13175
3057.65	0.02177	3057.65	0.52636	3057.65	1.13257
3056.22	0.02196	3056.22	0.52734	3056.22	1.13335
3054.79	0.02214	3054.79	0.52828	3054.79	1.1341
3053.36	0.02231	3053.36	0.52927	3053.36	1.13484
3051.93	0.02249	3051.93	0.53029	3051.93	1.1356
3050.5	0.02267	3050.5	0.53131	3050.5	1.13639
3049.07	0.02287	3049.07	0.53229	3049.07	1.13722
3047.64	0.02309	3047.64	0.53327	3047.64	1.13808
3046.21	0.02332	3046.21	0.53431	3046.21	1.13893
3044.78	0.02356	3044.78	0.53538	3044.78	1.13979
3043.35	0.02378	3043.35	0.53647	3043.35	1.14066
3041.91	0.024	3041.91	0.53753	3041.91	1.14153
3040.48	0.02422	3040.48	0.53854	3040.48	1.14236
3039.05	0.02445	3039.05	0.53954	3039.05	1.14318
3037.62	0.02469	3037.62	0.5406	3037.62	1.14405
3036.19	0.02494	3036.19	0.54174	3036.19	1.14496
3034.76	0.02519	3034.76	0.5429	3034.76	1.14586
3033.33	0.02543	3033.33	0.54398	3033.33	1.14669
3031.9	0.02565	3031.9	0.54498	3031.9	1.14749
3030.47	0.02588	3030.47	0.54597	3030.47	1.14831
3029.04	0.02613	3029.04	0.54701	3029.04	1.14915
3027.61	0.02638	3027.61	0.54809	3027.61	1.14998
3026.18	0.02661	3026.18	0.54919	3026.18	1.1508
3024.74	0.0268	3024.74	0.55025	3024.74	1.15162
3023.31	0.02697	3023.31	0.55128	3023.31	1.15245
3021.88	0.02715	3021.88	0.5523	3021.88	1.15328
3020.45	0.02734	3020.45	0.55336	3020.45	1.15411
3019.02	0.02756	3019.02	0.55446	3019.02	1.15496
3017.59	0.0278	3017.59	0.5556	3017.59	1.15586
3016.16	0.02804	3016.16	0.55677	3016.16	1.15677
3014.73	0.02827	3014.73	0.55794	3014.73	1.15766
3013.3	0.02851	3013.3	0.55906	3013.3	1.15851
3011.87	0.02874	3011.87	0.56009	3011.87	1.15933
3010.44	0.02894	3010.44	0.56105	3010.44	1.16013
3009.01	0.02913	3009.01	0.56201	3009.01	1.16092
3007.57	0.02933	3007.57	0.56302	3007.57	1.16171
3006.14	0.02957	3006.14	0.56411	3006.14	1.1625
3004.71	0.02982	3004.71	0.56522	3004.71	1.16328
3003.28	0.03004	3003.28	0.5663	3003.28	1.16404
3001.85	0.03022	3001.85	0.56737	3001.85	1.16482
3000.42	0.03037	3000.42	0.56843	3000.42	1.16563
2998.99	0.03054	2998.99	0.56945	2998.99	1.16646
2997.56	0.03071	2997.56	0.57044	2997.56	1.16728
2996.13	0.03087	2996.13	0.57144	2996.13	1.16808
2994.7	0.03099	2994.7	0.57247	2994.7	1.16888
2993.27	0.0311	2993.27	0.57353	2993.27	1.16967
2991.84	0.0312	2991.84	0.57456	2991.84	1.17042
2990.41	0.03128	2990.41	0.57553	2990.41	1.17112
2988.97	0.03134	2988.97	0.57645	2988.97	1.17181
2987.54	0.03139	2987.54	0.57738	2987.54	1.17253
2986.11	0.03142	2986.11	0.57835	2986.11	1.17327
2984.68	0.03142	2984.68	0.57936	2984.68	1.174
2983.25	0.03139	2983.25	0.58042	2983.25	1.17474
2981.82	0.03137	2981.82	0.58151	2981.82	1.1755
2980.39	0.03137	2980.39	0.5826	2980.39	1.17627
2978.96	0.03139	2978.96	0.58366	2978.96	1.17705
2977.53	0.03142	2977.53	0.58469	2977.53	1.17784
2976.1	0.03147	2976.1	0.58571	2976.1	1.17862
2974.67	0.03149	2974.67	0.58673	2974.67	1.17936
2973.24	0.03145	2973.24	0.58774	2973.24	1.18009
2971.8	0.03136	2971.8	0.58877	2971.8	1.18085
2970.37	0.03126	2970.37	0.58981	2970.37	1.18167
2968.94	0.03114	2968.94	0.59084	2968.94	1.18252
2967.51	0.03098	2967.51	0.59186	2967.51	1.18336
2966.08	0.03079	2966.08	0.59289	2966.08	1.18416
2964.65	0.0306	2964.65	0.5939	2964.65	1.18491
2963.22	0.0304	2963.22	0.59484	2963.22	1.18558
2961.79	0.03013	2961.79	0.59568	2961.79	1.18618
2960.36	0.02979	2960.36	0.59644	2960.36	1.18673
2958.93	0.0294	2958.93	0.59714	2958.93	1.18724
2957.5	0.02898	2957.5	0.5978	2957.5	1.18773
2956.07	0.02853	2956.07	0.59843	2956.07	1.18816
2954.63	0.02804	2954.63	0.59906	2954.63	1.18857
2953.2	0.02753	2953.2	0.5997	2953.2	1.18898
2951.77	0.02701	2951.77	0.60034	2951.77	1.18938
2950.34	0.02644	2950.34	0.60095	2950.34	1.18977
2948.91	0.02583	2948.91	0.60156	2948.91	1.19015
2947.48	0.02522	2947.48	0.60218	2947.48	1.19055
2946.05	0.02465	2946.05	0.60281	2946.05	1.19098
2944.62	0.02408	2944.62	0.60345	2944.62	1.19141
2943.19	0.02349	2943.19	0.60408	2943.19	1.19183
2941.76	0.02286	2941.76	0.60473	2941.76	1.19226
2940.33	0.02219	2940.33	0.60543	2940.33	1.19273
2938.9	0.02149	2938.9	0.60619	2938.9	1.19322
2937.46	0.02081	2937.46	0.60699	2937.46	1.19373
2936.03	0.02013	2936.03	0.60777	2936.03	1.19425
2934.6	0.01943	2934.6	0.60853	2934.6	1.1948
2933.17	0.01869	2933.17	0.60928	2933.17	1.19535
2931.74	0.01793	2931.74	0.61005	2931.74	1.19587
2930.31	0.01721	2930.31	0.61085	2930.31	1.19638
2928.88	0.01654	2928.88	0.61164	2928.88	1.19687
2927.45	0.01591	2927.45	0.61238	2927.45	1.19733
2926.02	0.01529	2926.02	0.61307	2926.02	1.19777
2924.59	0.01466	2924.59	0.61374	2924.59	1.19825
2923.16	0.01406	2923.16	0.61441	2923.16	1.19876
2921.73	0.0135	2921.73	0.61509	2921.73	1.19927
2920.3	0.01299	2920.3	0.61576	2920.3	1.19976
2918.86	0.01257	2918.86	0.61643	2918.86	1.20021
2917.43	0.01225	2917.43	0.61706	2917.43	1.20061
2916	0.01205	2916	0.61764	2916	1.20096
2914.57	0.01192	2914.57	0.61817	2914.57	1.20127
2913.14	0.01179	2913.14	0.61865	2913.14	1.20153
2911.71	0.01164	2911.71	0.61909	2911.71	1.20179
2910.28	0.0115	2910.28	0.61954	2910.28	1.20208
2908.85	0.01139	2908.85	0.62007	2908.85	1.20246
2907.42	0.01129	2907.42	0.62066	2907.42	1.20289
2905.99	0.01112	2905.99	0.62128	2905.99	1.20334
2904.56	0.01088	2904.56	0.62192	2904.56	1.20376
2903.13	0.01059	2903.13	0.62253	2903.13	1.20415
2901.69	0.01029	2901.69	0.62311	2901.69	1.20454
2900.26	0.00996	2900.26	0.62368	2900.26	1.20495
2898.83	0.0096	2898.83	0.62425	2898.83	1.20535
2897.4	0.00918	2897.4	0.62481	2897.4	1.20574
2895.97	0.00873	2895.97	0.62535	2895.97	1.2061
2894.54	0.00825	2894.54	0.62588	2894.54	1.20645
2893.11	0.00775	2893.11	0.62639	2893.11	1.20677
2891.68	0.00722	2891.68	0.6269	2891.68	1.20708
2890.25	0.00669	2890.25	0.6274	2890.25	1.20738
2888.82	0.00616	2888.82	0.62791	2888.82	1.20767
2887.39	0.00564	2887.39	0.62842	2887.39	1.20795
2885.96	0.00511	2885.96	0.62896	2885.96	1.20823
2884.52	0.00457	2884.52	0.62951	2884.52	1.20853
2883.09	0.00403	2883.09	0.63008	2883.09	1.20887
2881.66	0.00348	2881.66	0.63063	2881.66	1.20924
2880.23	0.00295	2880.23	0.63119	2880.23	1.20962
2878.8	0.00248	2878.8	0.63176	2878.8	1.21001
2877.37	0.00207	2877.37	0.63238	2877.37	1.21042
2875.94	0.00167	2875.94	0.63301	2875.94	1.21083
2874.51	0.00129	2874.51	0.63365	2874.51	1.21124
2873.08	0.00095	2873.08	0.63428	2873.08	1.21166
2871.65	0.00069	2871.65	0.63494	2871.65	1.2121
2870.22	0.00052	2870.22	0.63561	2870.22	1.21253
2868.79	0.00042	2868.79	0.63628	2868.79	1.21294
2867.35	0.00036	2867.35	0.63695	2867.35	1.21333
2865.92	0.00035	2865.92	0.63763	2865.92	1.21375
2864.49	0.00043	2864.49	0.63836	2864.49	1.21424
2863.06	0.0006	2863.06	0.63916	2863.06	1.2148
2861.63	0.00084	2861.63	0.64002	2861.63	1.21541
2860.2	0.00114	2860.2	0.64092	2860.2	1.21606
2858.77	0.00151	2858.77	0.64181	2858.77	1.21672
2857.34	0.00193	2857.34	0.6427	2857.34	1.21737
2855.91	0.00237	2855.91	0.64357	2855.91	1.21799
2854.48	0.00279	2854.48	0.64446	2854.48	1.21862
2853.05	0.00321	2853.05	0.64535	2853.05	1.21925
2851.62	0.00368	2851.62	0.64621	2851.62	1.21987
2850.19	0.00426	2850.19	0.64702	2850.19	1.22044
2848.75	0.00497	2848.75	0.64775	2848.75	1.22098
2847.32	0.00576	2847.32	0.6484	2847.32	1.22146
2845.89	0.00658	2845.89	0.64898	2845.89	1.22191
2844.46	0.00739	2844.46	0.64954	2844.46	1.22234
2843.03	0.00816	2843.03	0.65012	2843.03	1.22276
2841.6	0.00889	2841.6	0.65074	2841.6	1.22315
2840.17	0.0096	2840.17	0.65137	2840.17	1.22354
2838.74	0.0103	2838.74	0.65202	2838.74	1.22396
2837.31	0.01101	2837.31	0.65268	2837.31	1.22442
2835.88	0.01168	2835.88	0.65337	2835.88	1.22491
2834.45	0.0123	2834.45	0.65409	2834.45	1.22541
2833.02	0.01288	2833.02	0.65478	2833.02	1.22593
2831.58	0.01344	2831.58	0.65545	2831.58	1.22647
2830.15	0.014	2830.15	0.65609	2830.15	1.22703
2828.72	0.01454	2828.72	0.65676	2828.72	1.22756
2827.29	0.01503	2827.29	0.65745	2827.29	1.22805
2825.86	0.01547	2825.86	0.65813	2825.86	1.22851
2824.43	0.01587	2824.43	0.65875	2824.43	1.22895
2823	0.01626	2823	0.65934	2823	1.22939
2821.57	0.01665	2821.57	0.65993	2821.57	1.22979
2820.14	0.017	2820.14	0.66051	2820.14	1.23018
2818.71	0.01732	2818.71	0.66108	2818.71	1.23056
2817.28	0.01765	2817.28	0.66164	2817.28	1.23096
2815.85	0.01797	2815.85	0.6622	2815.85	1.23136
2814.41	0.01829	2814.41	0.66276	2814.41	1.23175
2812.98	0.01858	2812.98	0.66332	2812.98	1.23211
2811.55	0.01884	2811.55	0.66386	2811.55	1.23247
2810.12	0.0191	2810.12	0.6644	2810.12	1.23283
2808.69	0.01937	2808.69	0.66494	2808.69	1.23321
2807.26	0.01966	2807.26	0.66548	2807.26	1.23359
2805.83	0.01996	2805.83	0.66601	2805.83	1.23398
2804.4	0.02024	2804.4	0.66651	2804.4	1.23436
2802.97	0.02048	2802.97	0.66699	2802.97	1.23473
2801.54	0.02067	2801.54	0.66747	2801.54	1.23506
2800.11	0.02084	2800.11	0.66794	2800.11	1.23536
2798.68	0.02103	2798.68	0.6684	2798.68	1.23564
2797.24	0.02128	2797.24	0.66887	2797.24	1.23594
2795.81	0.02156	2795.81	0.66936	2795.81	1.23629
2794.38	0.02182	2794.38	0.66987	2794.38	1.23667
2792.95	0.02203	2792.95	0.67035	2792.95	1.23705
2791.52	0.02221	2791.52	0.67079	2791.52	1.23738
2790.09	0.02238	2790.09	0.67121	2790.09	1.23768
2788.66	0.0226	2788.66	0.67165	2788.66	1.23798
2787.23	0.02285	2787.23	0.67213	2787.23	1.23832
2785.8	0.02307	2785.8	0.67259	2785.8	1.23867
2784.37	0.02325	2784.37	0.67302	2784.37	1.23901
2782.94	0.02339	2782.94	0.67342	2782.94	1.23932
2781.51	0.02355	2781.51	0.67383	2781.51	1.23963
2780.08	0.02373	2780.08	0.67425	2780.08	1.23993
2778.64	0.0239	2778.64	0.67467	2778.64	1.2402
2777.21	0.02404	2777.21	0.67506	2777.21	1.24042
2775.78	0.02415	2775.78	0.67546	2775.78	1.24062
2774.35	0.02425	2774.35	0.67587	2774.35	1.24085
2772.92	0.02439	2772.92	0.67629	2772.92	1.24115
2771.49	0.02455	2771.49	0.67669	2771.49	1.24147
2770.06	0.02471	2770.06	0.67707	2770.06	1.24177
2768.63	0.02486	2768.63	0.67743	2768.63	1.24202
2767.2	0.02497	2767.2	0.67779	2767.2	1.24225
2765.77	0.02507	2765.77	0.67815	2765.77	1.24248
2764.34	0.02516	2764.34	0.67852	2764.34	1.24271
2762.91	0.02527	2762.91	0.67888	2762.91	1.24294
2761.47	0.02538	2761.47	0.67923	2761.47	1.24317
2760.04	0.0255	2760.04	0.67957	2760.04	1.24341
2758.61	0.02562	2758.61	0.6799	2758.61	1.24366
2757.18	0.02574	2757.18	0.68023	2757.18	1.2439
2755.75	0.02586	2755.75	0.68057	2755.75	1.24413
2754.32	0.02597	2754.32	0.6809	2754.32	1.24437
2752.89	0.02606	2752.89	0.68123	2752.89	1.24462
2751.46	0.02613	2751.46	0.68153	2751.46	1.24485
2750.03	0.02617	2750.03	0.68183	2750.03	1.24504
2748.6	0.02621	2748.6	0.68214	2748.6	1.24522
2747.17	0.02629	2747.17	0.68246	2747.17	1.24543
2745.74	0.02642	2745.74	0.6828	2745.74	1.24567
2744.3	0.02656	2744.3	0.68314	2744.3	1.24592
2742.87	0.02671	2742.87	0.68348	2742.87	1.24615
2741.44	0.02683	2741.44	0.6838	2741.44	1.24638
2740.01	0.0269	2740.01	0.68411	2740.01	1.24661
2738.58	0.02695	2738.58	0.6844	2738.58	1.24682
2737.15	0.027	2737.15	0.68466	2737.15	1.247
2735.72	0.02708	2735.72	0.68492	2735.72	1.24718
2734.29	0.02715	2734.29	0.68516	2734.29	1.24736
2732.86	0.02718	2732.86	0.6854	2732.86	1.24751
2731.43	0.02717	2731.43	0.68564	2731.43	1.24765
2730	0.02717	2730	0.68589	2730	1.24776
2728.57	0.02719	2728.57	0.68617	2728.57	1.24789
2727.14	0.02724	2727.14	0.68645	2727.14	1.24806
2725.7	0.02733	2725.7	0.68673	2725.7	1.24827
2724.27	0.02744	2724.27	0.687	2724.27	1.2485
2722.84	0.02759	2722.84	0.68728	2722.84	1.24872
2721.41	0.02773	2721.41	0.68755	2721.41	1.24892
2719.98	0.02786	2719.98	0.68785	2719.98	1.2491
2718.55	0.02795	2718.55	0.68813	2718.55	1.24928
2717.12	0.02802	2717.12	0.6884	2717.12	1.24943
2715.69	0.02808	2715.69	0.68862	2715.69	1.24959
2714.26	0.02813	2714.26	0.68883	2714.26	1.24974
2712.83	0.02816	2712.83	0.68904	2712.83	1.24991
2711.4	0.0282	2711.4	0.68927	2711.4	1.25008
2709.97	0.0283	2709.97	0.68953	2709.97	1.25027
2708.53	0.02843	2708.53	0.68978	2708.53	1.25046
2707.1	0.02855	2707.1	0.69002	2707.1	1.25063
2705.67	0.02862	2705.67	0.69022	2705.67	1.25077
2704.24	0.02869	2704.24	0.69041	2704.24	1.2509
2702.81	0.02877	2702.81	0.69062	2702.81	1.25104
2701.38	0.02886	2701.38	0.69088	2701.38	1.25119
2699.95	0.02896	2699.95	0.69113	2699.95	1.25135
2698.52	0.02906	2698.52	0.69136	2698.52	1.25151
2697.09	0.02916	2697.09	0.69158	2697.09	1.25169
2695.66	0.02926	2695.66	0.69181	2695.66	1.25188
2694.23	0.02934	2694.23	0.69202	2694.23	1.25204
2692.8	0.02943	2692.8	0.69222	2692.8	1.25216
2691.36	0.02952	2691.36	0.69241	2691.36	1.25227
2689.93	0.02964	2689.93	0.69262	2689.93	1.25239
2688.5	0.02976	2688.5	0.69284	2688.5	1.25253
2687.07	0.02987	2687.07	0.69306	2687.07	1.25267
2685.64	0.02997	2685.64	0.69325	2685.64	1.25282
2684.21	0.03007	2684.21	0.69345	2684.21	1.25299
2682.78	0.03019	2682.78	0.69365	2682.78	1.25318
2681.35	0.03031	2681.35	0.69386	2681.35	1.25335
2679.92	0.03044	2679.92	0.69406	2679.92	1.25349
2678.49	0.03056	2678.49	0.69422	2678.49	1.25358
2677.06	0.03067	2677.06	0.69438	2677.06	1.25367
2675.63	0.03079	2675.63	0.69457	2675.63	1.2538
2674.19	0.03092	2674.19	0.6948	2674.19	1.25398
2672.76	0.03107	2672.76	0.69504	2672.76	1.25416
2671.33	0.03121	2671.33	0.69527	2671.33	1.25433
2669.9	0.03136	2669.9	0.69546	2669.9	1.25447
2668.47	0.0315	2668.47	0.69564	2668.47	1.25459
2667.04	0.03161	2667.04	0.69578	2667.04	1.25468
2665.61	0.03166	2665.61	0.69589	2665.61	1.25475
2664.18	0.03169	2664.18	0.696	2664.18	1.2548
2662.75	0.03174	2662.75	0.69613	2662.75	1.25484
2661.32	0.03183	2661.32	0.69628	2661.32	1.25488
2659.89	0.03195	2659.89	0.69644	2659.89	1.25492
2658.46	0.03208	2658.46	0.6966	2658.46	1.25499
2657.03	0.03224	2657.03	0.69677	2657.03	1.25511
2655.59	0.0324	2655.59	0.69695	2655.59	1.25527
2654.16	0.03257	2654.16	0.69713	2654.16	1.25543
2652.73	0.03276	2652.73	0.69733	2652.73	1.25558
2651.3	0.03297	2651.3	0.69757	2651.3	1.25572
2649.87	0.0332	2649.87	0.69782	2649.87	1.25587
2648.44	0.03339	2648.44	0.69803	2648.44	1.25602
2647.01	0.03354	2647.01	0.6982	2647.01	1.25616
2645.58	0.0337	2645.58	0.69838	2645.58	1.25632
2644.15	0.03391	2644.15	0.6986	2644.15	1.25649
2642.72	0.03415	2642.72	0.69886	2642.72	1.25669
2641.29	0.0344	2641.29	0.69912	2641.29	1.25689
2639.86	0.03462	2639.86	0.69937	2639.86	1.25708
2638.42	0.03481	2638.42	0.6996	2638.42	1.25724
2636.99	0.03501	2636.99	0.6998	2636.99	1.25738
2635.56	0.03522	2635.56	0.69999	2635.56	1.25753
2634.13	0.03545	2634.13	0.70019	2634.13	1.25769
2632.7	0.03569	2632.7	0.70042	2632.7	1.25787
2631.27	0.03594	2631.27	0.70065	2631.27	1.25803
2629.84	0.03615	2629.84	0.70085	2629.84	1.25817
2628.41	0.03629	2628.41	0.70102	2628.41	1.25829
2626.98	0.03639	2626.98	0.70118	2626.98	1.25841
2625.55	0.03651	2625.55	0.70138	2625.55	1.25856
2624.12	0.03671	2624.12	0.7016	2624.12	1.25873
2622.69	0.03697	2622.69	0.70184	2622.69	1.25892
2621.25	0.03721	2621.25	0.70202	2621.25	1.25906
2619.82	0.0374	2619.82	0.70215	2619.82	1.25915
2618.39	0.03754	2618.39	0.70223	2618.39	1.25921
2616.96	0.03767	2616.96	0.70233	2616.96	1.2593
2615.53	0.03783	2615.53	0.70248	2615.53	1.25942
2614.1	0.03803	2614.1	0.70266	2614.1	1.25956
2612.67	0.03823	2612.67	0.70286	2612.67	1.25969
2611.24	0.03837	2611.24	0.70305	2611.24	1.2598
2609.81	0.03848	2609.81	0.7032	2609.81	1.25992
2608.38	0.0386	2608.38	0.70333	2608.38	1.26006
2606.95	0.03877	2606.95	0.70348	2606.95	1.26024
2605.52	0.03894	2605.52	0.70367	2605.52	1.2604
2604.08	0.03911	2604.08	0.70385	2604.08	1.26052
2602.65	0.03929	2602.65	0.70398	2602.65	1.2606
2601.22	0.03947	2601.22	0.70409	2601.22	1.26067
2599.79	0.03962	2599.79	0.70418	2599.79	1.26076
2598.36	0.03973	2598.36	0.70426	2598.36	1.26086
2596.93	0.03982	2596.93	0.70436	2596.93	1.26097
2595.5	0.03994	2595.5	0.70448	2595.5	1.26109
2594.07	0.04009	2594.07	0.70463	2594.07	1.2612
2592.64	0.04023	2592.64	0.70476	2592.64	1.26126
2591.21	0.04036	2591.21	0.70485	2591.21	1.26131
2589.78	0.04048	2589.78	0.70495	2589.78	1.26136
2588.35	0.0406	2588.35	0.70507	2588.35	1.26143
2586.91	0.04071	2586.91	0.7052	2586.91	1.26151
2585.48	0.04084	2585.48	0.7053	2585.48	1.26159
2584.05	0.04098	2584.05	0.70535	2584.05	1.26166
2582.62	0.04109	2582.62	0.70534	2582.62	1.26173
2581.19	0.04117	2581.19	0.70532	2581.19	1.26182
2579.76	0.04127	2579.76	0.70535	2579.76	1.26192
2578.33	0.04141	2578.33	0.70544	2578.33	1.26204
2576.9	0.04158	2576.9	0.70555	2576.9	1.26215
2575.47	0.04173	2575.47	0.70566	2575.47	1.26223
2574.04	0.04185	2574.04	0.70576	2574.04	1.2623
2572.61	0.04194	2572.61	0.70586	2572.61	1.26235
2571.18	0.04202	2571.18	0.70595	2571.18	1.26238
2569.75	0.04213	2569.75	0.70602	2569.75	1.26238
2568.31	0.04227	2568.31	0.70606	2568.31	1.26239
2566.88	0.04241	2566.88	0.70608	2566.88	1.26242
2565.45	0.04253	2565.45	0.70607	2565.45	1.26248
2564.02	0.0426	2564.02	0.70607	2564.02	1.26252
2562.59	0.04268	2562.59	0.70609	2562.59	1.26254
2561.16	0.04277	2561.16	0.70614	2561.16	1.26257
2559.73	0.04289	2559.73	0.70622	2559.73	1.26263
2558.3	0.04301	2558.3	0.70631	2558.3	1.2627
2556.87	0.04313	2556.87	0.70638	2556.87	1.26277
2555.44	0.04325	2555.44	0.70642	2555.44	1.26282
2554.01	0.04339	2554.01	0.70647	2554.01	1.26286
2552.58	0.04354	2552.58	0.70651	2552.58	1.26288
2551.14	0.04365	2551.14	0.70652	2551.14	1.26288
2549.71	0.04371	2549.71	0.70649	2549.71	1.26286
2548.28	0.04374	2548.28	0.70644	2548.28	1.26286
2546.85	0.04381	2546.85	0.7064	2546.85	1.26289
2545.42	0.04392	2545.42	0.7064	2545.42	1.26293
2543.99	0.04407	2543.99	0.70642	2543.99	1.26296
2542.56	0.0442	2542.56	0.70643	2542.56	1.26298
2541.13	0.0443	2541.13	0.7064	2541.13	1.26298
2539.7	0.04438	2539.7	0.70632	2539.7	1.26298
2538.27	0.04446	2538.27	0.70625	2538.27	1.26297
2536.84	0.04453	2536.84	0.70623	2536.84	1.26294
2535.41	0.04456	2535.41	0.70625	2535.41	1.26288
2533.97	0.04457	2533.97	0.70625	2533.97	1.2628
2532.54	0.04463	2532.54	0.70624	2532.54	1.26276
2531.11	0.04477	2531.11	0.70623	2531.11	1.26279
2529.68	0.04494	2529.68	0.70623	2529.68	1.26286
2528.25	0.04508	2528.25	0.70624	2528.25	1.26289
2526.82	0.04514	2526.82	0.70622	2526.82	1.26286
2525.39	0.04517	2525.39	0.70616	2525.39	1.26283
2523.96	0.04522	2523.96	0.70609	2523.96	1.26285
2522.53	0.04531	2522.53	0.70603	2522.53	1.26291
2521.1	0.04539	2521.1	0.70599	2521.1	1.26294
2519.67	0.04544	2519.67	0.70596	2519.67	1.26289
2518.24	0.04546	2518.24	0.70593	2518.24	1.26278
2516.8	0.0455	2516.8	0.70588	2516.8	1.26266
2515.37	0.04559	2515.37	0.70583	2515.37	1.26257
2513.94	0.04571	2513.94	0.70581	2513.94	1.26254
2512.51	0.04583	2512.51	0.70581	2512.51	1.26254
2511.08	0.04591	2511.08	0.70582	2511.08	1.26256
2509.65	0.04597	2509.65	0.70582	2509.65	1.26258
2508.22	0.04604	2508.22	0.70583	2508.22	1.26258
2506.79	0.04613	2506.79	0.70585	2506.79	1.2626
2505.36	0.04622	2505.36	0.70586	2505.36	1.26262
2503.93	0.0463	2503.93	0.70585	2503.93	1.26264
2502.5	0.04639	2502.5	0.70581	2502.5	1.26262
2501.07	0.04648	2501.07	0.70577	2501.07	1.26257
2499.64	0.04657	2499.64	0.70575	2499.64	1.26251
2498.2	0.04666	2498.2	0.70574	2498.2	1.2625
2496.77	0.04677	2496.77	0.70575	2496.77	1.26252
2495.34	0.0469	2495.34	0.70575	2495.34	1.26256
2493.91	0.04703	2493.91	0.70572	2493.91	1.26259
2492.48	0.04712	2492.48	0.70564	2492.48	1.26257
2491.05	0.04717	2491.05	0.70554	2491.05	1.26253
2489.62	0.0472	2489.62	0.70545	2489.62	1.26249
2488.19	0.04724	2488.19	0.70541	2488.19	1.26249
2486.76	0.04733	2486.76	0.70541	2486.76	1.2625
2485.33	0.04743	2485.33	0.70545	2485.33	1.26251
2483.9	0.04752	2483.9	0.7055	2483.9	1.26251
2482.47	0.04756	2482.47	0.70553	2482.47	1.26253
2481.03	0.0476	2481.03	0.70552	2481.03	1.26258
2479.6	0.04767	2479.6	0.70546	2479.6	1.26261
2478.17	0.04776	2478.17	0.70536	2478.17	1.26261
2476.74	0.04783	2476.74	0.70527	2476.74	1.26256
2475.31	0.04787	2475.31	0.70522	2475.31	1.26248
2473.88	0.0479	2473.88	0.70521	2473.88	1.26237
2472.45	0.04793	2472.45	0.7052	2472.45	1.26226
2471.02	0.04798	2471.02	0.70519	2471.02	1.26221
2469.59	0.04805	2469.59	0.70518	2469.59	1.26223
2468.16	0.04813	2468.16	0.70517	2468.16	1.26225
2466.73	0.04823	2466.73	0.70515	2466.73	1.2622
2465.3	0.04833	2465.3	0.70511	2465.3	1.26213
2463.86	0.04841	2463.86	0.70504	2463.86	1.26208
2462.43	0.04846	2462.43	0.70496	2462.43	1.26204
2461	0.04848	2461	0.70487	2461	1.262
2459.57	0.0485	2459.57	0.7048	2459.57	1.26195
2458.14	0.04854	2458.14	0.70473	2458.14	1.26189
2456.71	0.0486	2456.71	0.70468	2456.71	1.26185
2455.28	0.04864	2455.28	0.70464	2455.28	1.26181
2453.85	0.04865	2453.85	0.7046	2453.85	1.26178
2452.42	0.04867	2452.42	0.70459	2452.42	1.26178
2450.99	0.04875	2450.99	0.70462	2450.99	1.26182
2449.56	0.04888	2449.56	0.70465	2449.56	1.26186
2448.13	0.04903	2448.13	0.70465	2448.13	1.26187
2446.7	0.04917	2446.7	0.70465	2446.7	1.26187
2445.26	0.0493	2445.26	0.70464	2445.26	1.26187
2443.83	0.0494	2443.83	0.70461	2443.83	1.26185
2442.4	0.04947	2442.4	0.70456	2442.4	1.26178
2440.97	0.04955	2440.97	0.7045	2440.97	1.2617
2439.54	0.04963	2439.54	0.70447	2439.54	1.26169
2438.11	0.0497	2438.11	0.70446	2438.11	1.26176
2436.68	0.04976	2436.68	0.70446	2436.68	1.26183
2435.25	0.04978	2435.25	0.70443	2435.25	1.26184
2433.82	0.0498	2433.82	0.70437	2433.82	1.26179
2432.39	0.04984	2432.39	0.70431	2432.39	1.26172
2430.96	0.04994	2430.96	0.70428	2430.96	1.26167
2429.53	0.05007	2429.53	0.70426	2429.53	1.26162
2428.09	0.05018	2428.09	0.70423	2428.09	1.26155
2426.66	0.05023	2426.66	0.7042	2426.66	1.26152
2425.23	0.05025	2425.23	0.70414	2425.23	1.26153
2423.8	0.05027	2423.8	0.70407	2423.8	1.26156
2422.37	0.05031	2422.37	0.70401	2422.37	1.26158
2420.94	0.05035	2420.94	0.70396	2420.94	1.26156
2419.51	0.0504	2419.51	0.70392	2419.51	1.26152
2418.08	0.05047	2418.08	0.70387	2418.08	1.26145
2416.65	0.05052	2416.65	0.70381	2416.65	1.26137
2415.22	0.05051	2415.22	0.70376	2415.22	1.26126
2413.79	0.05046	2413.79	0.7037	2413.79	1.26114
2412.36	0.05042	2412.36	0.70361	2412.36	1.26104
2410.92	0.05044	2410.92	0.70351	2410.92	1.26097
2409.49	0.05053	2409.49	0.70344	2409.49	1.26098
2408.06	0.05067	2408.06	0.70342	2408.06	1.26103
2406.63	0.0508	2406.63	0.70342	2406.63	1.26107
2405.2	0.05086	2405.2	0.70343	2405.2	1.26106
2403.77	0.05088	2403.77	0.70344	2403.77	1.26105
2402.34	0.05089	2402.34	0.70344	2402.34	1.26104
2400.91	0.0509	2400.91	0.70338	2400.91	1.26101
2399.48	0.05088	2399.48	0.70323	2399.48	1.26091
2398.05	0.05088	2398.05	0.70305	2398.05	1.26077
2396.62	0.05091	2396.62	0.70291	2396.62	1.26063
2395.19	0.05095	2395.19	0.70281	2395.19	1.26052
2393.75	0.05099	2393.75	0.70276	2393.75	1.26044
2392.32	0.05104	2392.32	0.70273	2392.32	1.26039
2390.89	0.0511	2390.89	0.70267	2390.89	1.26031
2389.46	0.05114	2389.46	0.70256	2389.46	1.26011
2388.03	0.05112	2388.03	0.70237	2388.03	1.25971
2386.6	0.05105	2386.6	0.70206	2386.6	1.25904
2385.17	0.05093	2385.17	0.70157	2385.17	1.25802
2383.74	0.05079	2383.74	0.70088	2383.74	1.2566
2382.31	0.05063	2382.31	0.69998	2382.31	1.25482
2380.88	0.05046	2380.88	0.69892	2380.88	1.25274
2379.45	0.05028	2379.45	0.69776	2379.45	1.2504
2378.02	0.0501	2378.02	0.69656	2378.02	1.24784
2376.59	0.04994	2376.59	0.69534	2376.59	1.24505
2375.15	0.04975	2375.15	0.69403	2375.15	1.24198
2373.72	0.04946	2373.72	0.69249	2373.72	1.23859
2372.29	0.04903	2372.29	0.69068	2372.29	1.23489
2370.86	0.04852	2370.86	0.68869	2370.86	1.23102
2369.43	0.0481	2369.43	0.68669	2369.43	1.22719
2368	0.04785	2368	0.68488	2368	1.22354
2366.57	0.04771	2366.57	0.68332	2366.57	1.2201
2365.14	0.04744	2365.14	0.68196	2365.14	1.2169
2363.71	0.04694	2363.71	0.68074	2363.71	1.21414
2362.28	0.04639	2362.28	0.67976	2362.28	1.21221
2360.85	0.04611	2360.85	0.67924	2360.85	1.21135
2359.42	0.04611	2359.42	0.67927	2359.42	1.21154
2357.98	0.04619	2357.98	0.67983	2357.98	1.21283
2356.55	0.04621	2356.55	0.68082	2356.55	1.21532
2355.12	0.04626	2355.12	0.68219	2355.12	1.21882
2353.69	0.04646	2353.69	0.68386	2353.69	1.22303
2352.26	0.04691	2352.26	0.68567	2352.26	1.22744
2350.83	0.04752	2350.83	0.68727	2350.83	1.23112
2349.4	0.04808	2349.4	0.68824	2349.4	1.23317
2347.97	0.0484	2347.97	0.68828	2347.97	1.23308
2346.54	0.04839	2346.54	0.68728	2346.54	1.23088
2345.11	0.04815	2345.11	0.68565	2345.11	1.22745
2343.68	0.04795	2343.68	0.68433	2343.68	1.22453
2342.25	0.04793	2342.25	0.68386	2342.25	1.2232
2340.81	0.04799	2340.81	0.68394	2340.81	1.22312
2339.38	0.04802	2339.38	0.68414	2339.38	1.22362
2337.95	0.04802	2337.95	0.68431	2337.95	1.22428
2336.52	0.04808	2336.52	0.68448	2336.52	1.22498
2335.09	0.04825	2335.09	0.68465	2335.09	1.22564
2333.66	0.04853	2333.66	0.68477	2333.66	1.22616
2332.23	0.04878	2332.23	0.68486	2332.23	1.22655
2330.8	0.04884	2330.8	0.68499	2330.8	1.22702
2329.37	0.04859	2329.37	0.68513	2329.37	1.22765
2327.94	0.0481	2327.94	0.68522	2327.94	1.22835
2326.51	0.04763	2326.51	0.68534	2326.51	1.22907
2325.08	0.0475	2325.08	0.68567	2325.08	1.22997
2323.64	0.04781	2323.64	0.68633	2323.64	1.23122
2322.21	0.04837	2322.21	0.68722	2322.21	1.23287
2320.78	0.04892	2320.78	0.68821	2320.78	1.23481
2319.35	0.04938	2319.35	0.68926	2319.35	1.23693
2317.92	0.04982	2317.92	0.69035	2317.92	1.239
2316.49	0.05025	2316.49	0.69134	2316.49	1.24081
2315.06	0.05061	2315.06	0.6921	2315.06	1.24222
2313.63	0.05089	2313.63	0.69264	2313.63	1.2433
2312.2	0.05114	2312.2	0.69311	2312.2	1.24421
2310.77	0.05141	2310.77	0.69364	2310.77	1.2452
2309.34	0.05172	2309.34	0.69427	2309.34	1.24636
2307.91	0.05202	2307.91	0.69497	2307.91	1.24762
2306.48	0.05226	2306.48	0.69566	2306.48	1.24886
2305.04	0.0524	2305.04	0.69624	2305.04	1.24994
2303.61	0.05247	2303.61	0.69664	2303.61	1.25081
2302.18	0.05255	2302.18	0.69693	2302.18	1.25147
2300.75	0.05271	2300.75	0.69721	2300.75	1.25202
2299.32	0.05293	2299.32	0.69751	2299.32	1.25254
2297.89	0.05315	2297.89	0.69783	2297.89	1.25309
2296.46	0.05328	2296.46	0.69812	2296.46	1.25367
2295.03	0.05331	2295.03	0.69834	2295.03	1.25422
2293.6	0.05324	2293.6	0.69851	2293.6	1.2547
2292.17	0.05317	2292.17	0.69866	2292.17	1.25514
2290.74	0.0532	2290.74	0.69884	2290.74	1.25559
2289.31	0.05334	2289.31	0.69909	2289.31	1.25607
2287.87	0.05355	2287.87	0.69944	2287.87	1.25659
2286.44	0.0538	2286.44	0.69988	2286.44	1.25714
2285.01	0.05409	2285.01	0.70037	2285.01	1.25773
2283.58	0.05443	2283.58	0.70083	2283.58	1.25828
2282.15	0.05477	2282.15	0.70124	2282.15	1.25867
2280.72	0.05507	2280.72	0.7016	2280.72	1.2589
2279.29	0.05532	2279.29	0.70189	2279.29	1.25907
2277.86	0.05554	2277.86	0.70209	2277.86	1.25923
2276.43	0.05575	2276.43	0.70223	2276.43	1.25937
2275	0.05596	2275	0.70235	2275	1.2595
2273.57	0.05616	2273.57	0.70247	2273.57	1.25964
2272.14	0.05634	2272.14	0.70257	2272.14	1.2598
2270.7	0.05648	2270.7	0.7027	2270.7	1.25998
2269.27	0.05661	2269.27	0.7029	2269.27	1.26016
2267.84	0.05679	2267.84	0.70315	2267.84	1.26034
2266.41	0.05707	2266.41	0.7034	2266.41	1.26053
2264.98	0.05739	2264.98	0.70362	2264.98	1.26073
2263.55	0.05763	2263.55	0.70376	2263.55	1.26093
2262.12	0.05772	2262.12	0.70384	2262.12	1.2611
2260.69	0.05769	2260.69	0.70391	2260.69	1.26127
2259.26	0.05768	2259.26	0.70407	2259.26	1.2615
2257.83	0.05783	2257.83	0.70437	2257.83	1.26183
2256.4	0.05814	2256.4	0.70481	2256.4	1.26222
2254.97	0.05848	2254.97	0.70525	2254.97	1.26255
2253.53	0.05873	2253.53	0.70555	2253.53	1.26277
2252.1	0.05892	2252.1	0.7057	2252.1	1.26295
2250.67	0.05909	2250.67	0.70582	2250.67	1.26315
2249.24	0.05926	2249.24	0.70598	2249.24	1.26336
2247.81	0.05939	2247.81	0.7062	2247.81	1.26356
2246.38	0.05948	2246.38	0.70645	2246.38	1.26372
2244.95	0.05955	2244.95	0.70669	2244.95	1.26383
2243.52	0.05959	2243.52	0.70689	2243.52	1.26392
2242.09	0.05962	2242.09	0.70704	2242.09	1.26404
2240.66	0.05971	2240.66	0.70723	2240.66	1.26426
2239.23	0.0599	2239.23	0.70748	2239.23	1.26456
2237.8	0.06018	2237.8	0.70779	2237.8	1.26491
2236.37	0.06044	2236.37	0.70813	2236.37	1.2653
2234.93	0.06064	2234.93	0.70845	2234.93	1.26569
2233.5	0.06077	2233.5	0.7087	2233.5	1.26602
2232.07	0.06083	2232.07	0.70887	2232.07	1.26622
2230.64	0.06084	2230.64	0.70904	2230.64	1.2663
2229.21	0.06089	2229.21	0.70926	2229.21	1.26633
2227.78	0.061	2227.78	0.70954	2227.78	1.26638
2226.35	0.06114	2226.35	0.70982	2226.35	1.26651
2224.92	0.0613	2224.92	0.71011	2224.92	1.26675
2223.49	0.06153	2223.49	0.7104	2223.49	1.26707
2222.06	0.06183	2222.06	0.71069	2222.06	1.26737
2220.63	0.06209	2220.63	0.71097	2220.63	1.26755
2219.2	0.0623	2219.2	0.71125	2219.2	1.26766
2217.76	0.06253	2217.76	0.71155	2217.76	1.26778
2216.33	0.06281	2216.33	0.71184	2216.33	1.26795
2214.9	0.06303	2214.9	0.71208	2214.9	1.26814
2213.47	0.0631	2213.47	0.71222	2213.47	1.26832
2212.04	0.06301	2212.04	0.71227	2212.04	1.26846
2210.61	0.06289	2210.61	0.71232	2210.61	1.26856
2209.18	0.06282	2209.18	0.71249	2209.18	1.2687
2207.75	0.06287	2207.75	0.71286	2207.75	1.26897
2206.32	0.06309	2206.32	0.71334	2206.32	1.26936
2204.89	0.06343	2204.89	0.71376	2204.89	1.26974
2203.46	0.06378	2203.46	0.71403	2203.46	1.26995
2202.03	0.06405	2202.03	0.71421	2202.03	1.27006
2200.59	0.06423	2200.59	0.7144	2200.59	1.2702
2199.16	0.06436	2199.16	0.71462	2199.16	1.27041
2197.73	0.06453	2197.73	0.71487	2197.73	1.2706
2196.3	0.06475	2196.3	0.71516	2196.3	1.27073
2194.87	0.06503	2194.87	0.71546	2194.87	1.27081
2193.44	0.06532	2193.44	0.71571	2193.44	1.27092
2192.01	0.06555	2192.01	0.7159	2192.01	1.27112
2190.58	0.06568	2190.58	0.71613	2190.58	1.27141
2189.15	0.06578	2189.15	0.71648	2189.15	1.27174
2187.72	0.06593	2187.72	0.71693	2187.72	1.27207
2186.29	0.06617	2186.29	0.71742	2186.29	1.27239
2184.86	0.0666	2184.86	0.71789	2184.86	1.27277
2183.42	0.06719	2183.42	0.71831	2183.42	1.2732
2181.99	0.06772	2181.99	0.7186	2181.99	1.27358
2180.56	0.06794	2180.56	0.71877	2180.56	1.27375
2179.13	0.06792	2179.13	0.71895	2179.13	1.2738
2177.7	0.06793	2177.7	0.71927	2177.7	1.27395
2176.27	0.06806	2176.27	0.71967	2176.27	1.2743
2174.84	0.06814	2174.84	0.71993	2174.84	1.27467
2173.41	0.06795	2173.41	0.71995	2173.41	1.27485
2171.98	0.06748	2171.98	0.71979	2171.98	1.27477
2170.55	0.067	2170.55	0.71961	2170.55	1.27454
2169.12	0.06683	2169.12	0.71959	2169.12	1.27437
2167.69	0.06713	2167.69	0.71984	2167.69	1.27446
2166.26	0.06776	2166.26	0.72034	2166.26	1.27481
2164.82	0.06839	2164.82	0.72096	2164.82	1.27527
2163.39	0.06897	2163.39	0.7217	2163.39	1.27582
2161.96	0.06993	2161.96	0.72287	2161.96	1.27675
2160.53	0.07159	2160.53	0.72457	2160.53	1.27827
2159.1	0.07337	2159.1	0.72619	2159.1	1.27989
2157.67	0.07422	2157.67	0.72689	2157.67	1.28071
2156.24	0.07385	2156.24	0.7266	2156.24	1.28051
2154.81	0.07283	2154.81	0.72581	2154.81	1.27975
2153.38	0.07176	2153.38	0.72487	2153.38	1.2789
2151.95	0.07088	2151.95	0.72391	2151.95	1.27813
2150.52	0.0702	2150.52	0.72308	2150.52	1.27751
2149.09	0.06967	2149.09	0.72251	2149.09	1.27708
2147.65	0.06925	2147.65	0.72217	2147.65	1.27679
2146.22	0.06892	2146.22	0.72193	2146.22	1.27654
2144.79	0.0686	2144.79	0.72165	2144.79	1.27624
2143.36	0.0682	2143.36	0.72124	2143.36	1.27586
2141.93	0.06771	2141.93	0.72072	2141.93	1.27548
2140.5	0.06722	2140.5	0.7202	2140.5	1.27516
2139.07	0.06682	2139.07	0.71979	2139.07	1.27496
2137.64	0.06657	2137.64	0.71954	2137.64	1.27488
2136.21	0.06643	2136.21	0.71943	2136.21	1.27484
2134.78	0.06628	2134.78	0.71934	2134.78	1.27471
2133.35	0.06599	2133.35	0.71912	2133.35	1.27437
2131.92	0.06551	2131.92	0.71866	2131.92	1.27384
2130.48	0.06489	2130.48	0.71803	2130.48	1.27326
2129.05	0.06422	2129.05	0.71736	2129.05	1.27273
2127.62	0.06357	2127.62	0.71675	2127.62	1.27228
2126.19	0.06301	2126.19	0.71624	2126.19	1.27189
2124.76	0.06255	2124.76	0.71587	2124.76	1.27156
2123.33	0.06222	2123.33	0.71566	2123.33	1.27132
2121.9	0.06199	2121.9	0.71555	2121.9	1.27114
2120.47	0.06179	2120.47	0.71544	2120.47	1.27092
2119.04	0.06154	2119.04	0.71527	2119.04	1.27063
2117.61	0.06126	2117.61	0.7151	2117.61	1.27034
2116.18	0.06106	2116.18	0.71499	2116.18	1.27017
2114.75	0.06098	2114.75	0.71497	2114.75	1.27015
2113.32	0.06095	2113.32	0.71501	2113.32	1.2702
2111.88	0.06096	2111.88	0.7151	2111.88	1.27024
2110.45	0.06106	2110.45	0.71521	2110.45	1.2703
2109.02	0.06126	2109.02	0.7153	2109.02	1.2704
2107.59	0.06147	2107.59	0.71542	2107.59	1.27054
2106.16	0.06161	2106.16	0.71565	2106.16	1.2707
2104.73	0.06165	2104.73	0.71597	2104.73	1.27089
2103.3	0.06167	2103.3	0.71629	2103.3	1.27111
2101.87	0.06169	2101.87	0.71652	2101.87	1.27129
2100.44	0.06172	2100.44	0.71665	2100.44	1.27135
2099.01	0.06179	2099.01	0.71676	2099.01	1.2714
2097.58	0.06199	2097.58	0.71698	2097.58	1.27161
2096.15	0.06232	2096.15	0.71735	2096.15	1.272
2094.71	0.06257	2094.71	0.71768	2094.71	1.27234
2093.28	0.06257	2093.28	0.71778	2093.28	1.27242
2091.85	0.06239	2091.85	0.7177	2091.85	1.27228
2090.42	0.06215	2090.42	0.7176	2090.42	1.27211
2088.99	0.06196	2088.99	0.71761	2088.99	1.27203
2087.56	0.06186	2087.56	0.71768	2087.56	1.27208
2086.13	0.06185	2086.13	0.71779	2086.13	1.27226
2084.7	0.06194	2084.7	0.71795	2084.7	1.2725
2083.27	0.06207	2083.27	0.71822	2083.27	1.27276
2081.84	0.0622	2081.84	0.71857	2081.84	1.273
2080.41	0.06234	2080.41	0.71894	2080.41	1.27321
2078.98	0.06252	2078.98	0.71929	2078.98	1.27337
2077.54	0.06277	2077.54	0.71964	2077.54	1.27353
2076.11	0.06307	2076.11	0.71998	2076.11	1.27371
2074.68	0.06339	2074.68	0.72031	2074.68	1.27392
2073.25	0.06363	2073.25	0.72058	2073.25	1.27412
2071.82	0.06371	2071.82	0.72083	2071.82	1.27432
2070.39	0.06371	2070.39	0.7211	2070.39	1.27454
2068.96	0.06378	2068.96	0.72144	2068.96	1.2748
2067.53	0.06404	2067.53	0.72184	2067.53	1.27508
2066.1	0.06447	2066.1	0.72224	2066.1	1.27537
2064.67	0.06492	2064.67	0.72255	2064.67	1.27565
2063.24	0.06523	2063.24	0.72274	2063.24	1.27588
2061.81	0.0654	2061.81	0.72285	2061.81	1.27605
2060.37	0.06551	2060.37	0.72295	2060.37	1.27618
2058.94	0.06564	2058.94	0.72307	2058.94	1.27632
2057.51	0.06585	2057.51	0.72323	2057.51	1.27647
2056.08	0.06611	2056.08	0.7234	2056.08	1.27658
2054.65	0.06632	2054.65	0.7235	2054.65	1.27646
2053.22	0.06638	2053.22	0.72351	2053.22	1.27618
2051.79	0.0665	2051.79	0.72368	2051.79	1.27614
2050.36	0.067	2050.36	0.72428	2050.36	1.27666
2048.93	0.06789	2048.93	0.72523	2048.93	1.27763
2047.5	0.06881	2047.5	0.72615	2047.5	1.27857
2046.07	0.06945	2046.07	0.72673	2046.07	1.27923
2044.64	0.06978	2044.64	0.72697	2044.64	1.27963
2043.2	0.06996	2043.2	0.72703	2043.2	1.27984
2041.77	0.07012	2041.77	0.72707	2041.77	1.2799
2040.34	0.07039	2040.34	0.72723	2040.34	1.27991
2038.91	0.07081	2038.91	0.7276	2038.91	1.28006
2037.48	0.07135	2037.48	0.72816	2037.48	1.2805
2036.05	0.07198	2036.05	0.72882	2036.05	1.28121
2034.62	0.07258	2034.62	0.72949	2034.62	1.28202
2033.19	0.07296	2033.19	0.73007	2033.19	1.28264
2031.76	0.07308	2031.76	0.73051	2031.76	1.28294
2030.33	0.07311	2030.33	0.73081	2030.33	1.28299
2028.9	0.07314	2028.9	0.73105	2028.9	1.28289
2027.47	0.07312	2027.47	0.73125	2027.47	1.28276
2026.04	0.07305	2026.04	0.73143	2026.04	1.28269
2024.6	0.07306	2024.6	0.73159	2024.6	1.28276
2023.17	0.0732	2023.17	0.73172	2023.17	1.28293
2021.74	0.07337	2021.74	0.73184	2021.74	1.28314
2020.31	0.07351	2020.31	0.73199	2020.31	1.28338
2018.88	0.0736	2018.88	0.7321	2018.88	1.28358
2017.45	0.07364	2017.45	0.7321	2017.45	1.2836
2016.02	0.07357	2016.02	0.73199	2016.02	1.28343
2014.59	0.07339	2014.59	0.73188	2014.59	1.28327
2013.16	0.07319	2013.16	0.73184	2013.16	1.28326
2011.73	0.07309	2011.73	0.73189	2011.73	1.28335
2010.3	0.07313	2010.3	0.73197	2010.3	1.28348
2008.87	0.07328	2008.87	0.73213	2008.87	1.28366
2007.43	0.07346	2007.43	0.73233	2007.43	1.28388
2006	0.07349	2006	0.73244	2006	1.284
2004.57	0.07329	2004.57	0.73232	2004.57	1.28389
2003.14	0.07287	2003.14	0.732	2003.14	1.2836
2001.71	0.07233	2001.71	0.73157	2001.71	1.28326
2000.28	0.07174	2000.28	0.73114	2000.28	1.28298
1998.85	0.07121	1998.85	0.7308	1998.85	1.28278
1997.42	0.07085	1997.42	0.73064	1997.42	1.28262
1995.99	0.07071	1995.99	0.73065	1995.99	1.2825
1994.56	0.07075	1994.56	0.73076	1994.56	1.28244
1993.13	0.07087	1993.13	0.73084	1993.13	1.28247
1991.7	0.07092	1991.7	0.73081	1991.7	1.28252
1990.26	0.07089	1990.26	0.73071	1990.26	1.28252
1988.83	0.07088	1988.83	0.73065	1988.83	1.28246
1987.4	0.07095	1987.4	0.73069	1987.4	1.28239
1985.97	0.07106	1985.97	0.73075	1985.97	1.28235
1984.54	0.07111	1984.54	0.73075	1984.54	1.28233
1983.11	0.07112	1983.11	0.73068	1983.11	1.28227
1981.68	0.07128	1981.68	0.73071	1981.68	1.28229
1980.25	0.07184	1980.25	0.73109	1980.25	1.28266
1978.82	0.07286	1978.82	0.73187	1978.82	1.28354
1977.39	0.07397	1977.39	0.73283	1977.39	1.28467
1975.96	0.07475	1975.96	0.73368	1975.96	1.28558
1974.53	0.07504	1974.53	0.7343	1974.53	1.286
1973.1	0.07496	1973.1	0.73466	1973.1	1.28603
1971.66	0.07471	1971.66	0.7348	1971.66	1.2859
1970.23	0.07441	1970.23	0.73485	1970.23	1.28586
1968.8	0.07414	1968.8	0.73496	1968.8	1.28599
1967.37	0.07389	1967.37	0.73506	1967.37	1.28617
1965.94	0.07356	1965.94	0.73495	1965.94	1.28619
1964.51	0.07311	1964.51	0.7346	1964.51	1.28593
1963.08	0.07267	1963.08	0.73421	1963.08	1.2855
1961.65	0.07235	1961.65	0.73395	1961.65	1.28508
1960.22	0.07216	1960.22	0.73378	1960.22	1.28477
1958.79	0.07197	1958.79	0.73353	1958.79	1.28453
1957.36	0.07162	1957.36	0.73309	1957.36	1.28425
1955.93	0.07107	1955.93	0.73249	1955.93	1.28385
1954.49	0.07047	1954.49	0.73188	1954.49	1.2834
1953.06	0.07004	1953.06	0.73144	1953.06	1.28301
1951.63	0.06976	1951.63	0.73119	1951.63	1.28272
1950.2	0.0695	1950.2	0.731	1950.2	1.28249
1948.77	0.06921	1948.77	0.73082	1948.77	1.28233
1947.34	0.06899	1947.34	0.73073	1947.34	1.28233
1945.91	0.06892	1945.91	0.73081	1945.91	1.28252
1944.48	0.06894	1944.48	0.731	1944.48	1.28279
1943.05	0.06881	1943.05	0.73101	1943.05	1.28283
1941.62	0.06836	1941.62	0.73062	1941.62	1.28244
1940.19	0.06778	1940.19	0.73	1940.19	1.28179
1938.76	0.06733	1938.76	0.72947	1938.76	1.28127
1937.32	0.06706	1937.32	0.72919	1937.32	1.281
1935.89	0.06686	1935.89	0.72907	1935.89	1.2809
1934.46	0.06666	1934.46	0.72898	1934.46	1.28084
1933.03	0.06647	1933.03	0.72885	1933.03	1.28073
1931.6	0.06629	1931.6	0.72867	1931.6	1.28056
1930.17	0.06612	1930.17	0.72847	1930.17	1.28037
1928.74	0.06595	1928.74	0.72829	1928.74	1.28022
1927.31	0.06585	1927.31	0.72822	1927.31	1.28019
1925.88	0.06589	1925.88	0.72833	1925.88	1.28035
1924.45	0.06599	1924.45	0.72848	1924.45	1.2806
1923.02	0.06594	1923.02	0.72847	1923.02	1.2807
1921.59	0.06576	1921.59	0.72832	1921.59	1.28062
1920.15	0.06565	1920.15	0.72825	1920.15	1.28053
1918.72	0.06562	1918.72	0.72823	1918.72	1.28047
1917.29	0.06544	1917.29	0.72804	1917.29	1.28023
1915.86	0.06508	1915.86	0.72765	1915.86	1.27981
1914.43	0.06481	1914.43	0.72738	1914.43	1.27948
1913	0.06477	1913	0.72738	1913	1.27943
1911.57	0.06489	1911.57	0.72756	1911.57	1.27963
1910.14	0.06499	1910.14	0.72771	1910.14	1.27986
1908.71	0.06492	1908.71	0.72765	1908.71	1.27992
1907.28	0.06466	1907.28	0.7274	1907.28	1.27971
1905.85	0.06437	1905.85	0.7271	1905.85	1.27939
1904.42	0.06413	1904.42	0.72689	1904.42	1.27911
1902.98	0.06397	1902.98	0.72675	1902.98	1.27894
1901.55	0.06384	1901.55	0.7266	1901.55	1.27882
1900.12	0.06379	1900.12	0.72647	1900.12	1.27873
1898.69	0.06385	1898.69	0.72644	1898.69	1.27873
1897.26	0.06399	1897.26	0.72651	1897.26	1.27883
1895.83	0.06406	1895.83	0.72659	1895.83	1.27893
1894.4	0.06399	1894.4	0.72659	1894.4	1.27893
1892.97	0.06392	1892.97	0.72658	1892.97	1.27894
1891.54	0.06398	1891.54	0.72671	1891.54	1.27907
1890.11	0.06404	1890.11	0.72683	1890.11	1.2792
1888.68	0.0639	1888.68	0.72672	1888.68	1.2791
1887.25	0.06362	1887.25	0.7264	1887.25	1.2788
1885.82	0.0634	1885.82	0.72615	1885.82	1.27855
1884.38	0.06331	1884.38	0.72605	1884.38	1.27843
1882.95	0.06327	1882.95	0.726	1882.95	1.27836
1881.52	0.06319	1881.52	0.72592	1881.52	1.27828
1880.09	0.06306	1880.09	0.72581	1880.09	1.27819
1878.66	0.06293	1878.66	0.72573	1878.66	1.27814
1877.23	0.06286	1877.23	0.72566	1877.23	1.27811
1875.8	0.06284	1875.8	0.72557	1875.8	1.27808
1874.37	0.06292	1874.37	0.72552	1874.37	1.27808
1872.94	0.06319	1872.94	0.72569	1872.94	1.27828
1871.51	0.06375	1871.51	0.72624	1871.51	1.27884
1870.08	0.06442	1870.08	0.72697	1870.08	1.2796
1868.65	0.0647	1868.65	0.72733	1868.65	1.27997
1867.21	0.0643	1867.21	0.72695	1867.21	1.27957
1865.78	0.06359	1865.78	0.72619	1865.78	1.27876
1864.35	0.06305	1864.35	0.72556	1864.35	1.27807
1862.92	0.06279	1862.92	0.72525	1862.92	1.2777
1861.49	0.06269	1861.49	0.72514	1861.49	1.27757
1860.06	0.06262	1860.06	0.72507	1860.06	1.27755
1858.63	0.06252	1858.63	0.72493	1858.63	1.27753
1857.2	0.06244	1857.2	0.72476	1857.2	1.27748
1855.77	0.06243	1855.77	0.72464	1855.77	1.27743
1854.34	0.06245	1854.34	0.72459	1854.34	1.27739
1852.91	0.06247	1852.91	0.72459	1852.91	1.27739
1851.48	0.0625	1851.48	0.72465	1851.48	1.27747
1850.04	0.06262	1850.04	0.72481	1850.04	1.27767
1848.61	0.06289	1848.61	0.72513	1848.61	1.27802
1847.18	0.06329	1847.18	0.72557	1847.18	1.27847
1845.75	0.06367	1845.75	0.72599	1845.75	1.27889
1844.32	0.06371	1844.32	0.72605	1844.32	1.27896
1842.89	0.06328	1842.89	0.72557	1842.89	1.2785
1841.46	0.06274	1841.46	0.72494	1841.46	1.27786
1840.03	0.06241	1840.03	0.72454	1840.03	1.27744
1838.6	0.0623	1838.6	0.72439	1838.6	1.27728
1837.17	0.06223	1837.17	0.72429	1837.17	1.2772
1835.74	0.06211	1835.74	0.72413	1835.74	1.27709
1834.31	0.06208	1834.31	0.72404	1834.31	1.27707
1832.88	0.06233	1832.88	0.72424	1832.88	1.27731
1831.44	0.06279	1831.44	0.72467	1831.44	1.27776
1830.01	0.06306	1830.01	0.72496	1830.01	1.27807
1828.58	0.06294	1828.58	0.72482	1828.58	1.27797
1827.15	0.06268	1827.15	0.72447	1827.15	1.27767
1825.72	0.06247	1825.72	0.72416	1825.72	1.2774
1824.29	0.06221	1824.29	0.72377	1824.29	1.27704
1822.86	0.06187	1822.86	0.72327	1822.86	1.27657
1821.43	0.06163	1821.43	0.72289	1821.43	1.27621
1820	0.06162	1820	0.72276	1820	1.27611
1818.57	0.06173	1818.57	0.7228	1818.57	1.27621
1817.14	0.06177	1817.14	0.72278	1817.14	1.27627
1815.71	0.06171	1815.71	0.72266	1815.71	1.2762
1814.27	0.0617	1814.27	0.72257	1814.27	1.27615
1812.84	0.0618	1812.84	0.72264	1812.84	1.27623
1811.41	0.06189	1811.41	0.72271	1811.41	1.27633
1809.98	0.0618	1809.98	0.72254	1809.98	1.27619
1808.55	0.06155	1808.55	0.72213	1808.55	1.27582
1807.12	0.06131	1807.12	0.72172	1807.12	1.27544
1805.69	0.06123	1805.69	0.72151	1805.69	1.27527
1804.26	0.06139	1804.26	0.7216	1804.26	1.27539
1802.83	0.06172	1802.83	0.72189	1802.83	1.27573
1801.4	0.06197	1801.4	0.72209	1801.4	1.27601
1799.97	0.06196	1799.97	0.72199	1799.97	1.27598
1798.54	0.06179	1798.54	0.72171	1798.54	1.27573
1797.1	0.06175	1797.1	0.72154	1797.1	1.27557
1795.67	0.06199	1795.67	0.72167	1795.67	1.2757
1794.24	0.06243	1794.24	0.72202	1794.24	1.2761
1792.81	0.06269	1792.81	0.72217	1792.81	1.27634
1791.38	0.06239	1791.38	0.72164	1791.38	1.27592
1789.95	0.06175	1789.95	0.72067	1789.95	1.27503
1788.52	0.06128	1788.52	0.71989	1788.52	1.27428
1787.09	0.06115	1787.09	0.7195	1787.09	1.27392
1785.66	0.06122	1785.66	0.71934	1785.66	1.27382
1784.23	0.06135	1784.23	0.71924	1784.23	1.27381
1782.8	0.0615	1782.8	0.71919	1782.8	1.27382
1781.37	0.06162	1781.37	0.71913	1781.37	1.27382
1779.93	0.06162	1779.93	0.71894	1779.93	1.27369
1778.5	0.06154	1778.5	0.71865	1778.5	1.27348
1777.07	0.06166	1777.07	0.71856	1777.07	1.27344
1775.64	0.06211	1775.64	0.71887	1775.64	1.27379
1774.21	0.06282	1774.21	0.71947	1774.21	1.27443
1772.78	0.06334	1772.78	0.71983	1772.78	1.2749
1771.35	0.06321	1771.35	0.71941	1771.35	1.27463
1769.92	0.06258	1769.92	0.71837	1769.92	1.27374
1768.49	0.0619	1768.49	0.71725	1768.49	1.27274
1767.06	0.06137	1767.06	0.71633	1767.06	1.27193
1765.63	0.06115	1765.63	0.71578	1765.63	1.27145
1764.2	0.06128	1764.2	0.71562	1764.2	1.27137
1762.77	0.06157	1762.77	0.71563	1762.77	1.27147
1761.33	0.06166	1761.33	0.71541	1761.33	1.27138
1759.9	0.06155	1759.9	0.71495	1759.9	1.27106
1758.47	0.06145	1758.47	0.7145	1758.47	1.27073
1757.04	0.0614	1757.04	0.71405	1757.04	1.2704
1755.61	0.06137	1755.61	0.7136	1755.61	1.27006
1754.18	0.06154	1754.18	0.71341	1754.18	1.26995
1752.75	0.06208	1752.75	0.71366	1752.75	1.27029
1751.32	0.06284	1751.32	0.71413	1751.32	1.27092
1749.89	0.06335	1749.89	0.71426	1749.89	1.27128
1748.46	0.06326	1748.46	0.71373	1748.46	1.27094
1747.03	0.06282	1747.03	0.71282	1747.03	1.27016
1745.6	0.0624	1745.6	0.71196	1745.6	1.26937
1744.16	0.06216	1744.16	0.7113	1744.16	1.26877
1742.73	0.06209	1742.73	0.71081	1742.73	1.26838
1741.3	0.06206	1741.3	0.71033	1741.3	1.26806
1739.87	0.06197	1739.87	0.70973	1739.87	1.26765
1738.44	0.06193	1738.44	0.70917	1738.44	1.26725
1737.01	0.06219	1737.01	0.70903	1737.01	1.26718
1735.58	0.06281	1735.58	0.70929	1735.58	1.26754
1734.15	0.06322	1734.15	0.70922	1734.15	1.26768
1732.72	0.0628	1732.72	0.70814	1732.72	1.26688
1731.29	0.06195	1731.29	0.70664	1731.29	1.26554
1729.86	0.06115	1729.86	0.70519	1729.86	1.26419
1728.43	0.06054	1728.43	0.70389	1728.43	1.26297
1726.99	0.06017	1726.99	0.70286	1726.99	1.26204
1725.56	0.06006	1725.56	0.70212	1725.56	1.26143
1724.13	0.06009	1724.13	0.70153	1724.13	1.26097
1722.7	0.06022	1722.7	0.7011	1722.7	1.26065
1721.27	0.06065	1721.27	0.70105	1721.27	1.26069
1719.84	0.06154	1719.84	0.70152	1719.84	1.26124
1718.41	0.06265	1718.41	0.70212	1718.41	1.262
1716.98	0.06301	1716.98	0.7017	1716.98	1.26181
1715.55	0.06212	1715.55	0.6998	1715.55	1.26014
1714.12	0.06086	1714.12	0.69753	1714.12	1.25801
1712.69	0.05991	1712.69	0.69565	1712.69	1.25622
1711.26	0.05942	1711.26	0.69426	1711.26	1.25493
1709.82	0.05936	1709.82	0.69337	1709.82	1.25413
1708.39	0.05963	1708.39	0.69288	1708.39	1.25371
1706.96	0.05997	1706.96	0.69239	1706.96	1.25333
1705.53	0.06011	1705.53	0.69157	1705.53	1.25262
1704.1	0.06011	1704.1	0.69062	1704.1	1.25175
1702.67	0.06023	1702.67	0.68984	1702.67	1.25104
1701.24	0.06051	1701.24	0.689	1701.24	1.25037
1699.81	0.06061	1699.81	0.68761	1699.81	1.24927
1698.38	0.0602	1698.38	0.68566	1698.38	1.24761
1696.95	0.05918	1696.95	0.68306	1696.95	1.24526
1695.52	0.05756	1695.52	0.67954	1695.52	1.24204
1694.09	0.05593	1694.09	0.67604	1694.09	1.23881
1692.66	0.05492	1692.66	0.67347	1692.66	1.23645
1691.22	0.05444	1691.22	0.67145	1691.22	1.23468
1689.79	0.05412	1689.79	0.66938	1689.79	1.23294
1688.36	0.05394	1688.36	0.66741	1688.36	1.23132
1686.93	0.054	1686.93	0.66575	1686.93	1.23002
1685.5	0.0539	1685.5	0.66329	1685.5	1.22814
1684.07	0.05255	1684.07	0.65816	1684.07	1.22407
1682.64	0.05005	1682.64	0.65163	1682.64	1.2187
1681.21	0.0478	1681.21	0.64622	1681.21	1.21418
1679.78	0.04617	1679.78	0.64183	1679.78	1.21057
1678.35	0.04495	1678.35	0.63776	1678.35	1.20734
1676.92	0.04381	1676.92	0.6333	1676.92	1.20393
1675.49	0.04244	1675.49	0.62785	1675.49	1.19984
1674.05	0.04094	1674.05	0.62217	1674.05	1.1956
1672.62	0.03977	1672.62	0.61746	1672.62	1.19211
1671.19	0.03871	1671.19	0.61305	1671.19	1.18886
1669.76	0.03697	1669.76	0.60744	1669.76	1.1845
1668.33	0.03458	1668.33	0.60146	1668.33	1.17954
1666.9	0.03266	1666.9	0.5973	1666.9	1.17586
1665.47	0.03152	1665.47	0.59502	1665.47	1.1737
1664.04	0.03066	1664.04	0.59355	1664.04	1.17213
1662.61	0.02946	1662.61	0.59218	1662.61	1.17041
1661.18	0.02796	1661.18	0.5911	1661.18	1.16866
1659.75	0.02677	1659.75	0.59089	1659.75	1.16758
1658.32	0.02628	1658.32	0.59179	1658.32	1.16753
1656.88	0.02659	1656.88	0.59368	1656.88	1.16847
1655.45	0.02752	1655.45	0.59646	1655.45	1.17025
1654.02	0.02809	1654.02	0.59972	1654.02	1.17205
1652.59	0.02698	1652.59	0.60191	1652.59	1.17226
1651.16	0.02573	1651.16	0.60304	1651.16	1.17181
1649.73	0.02571	1649.73	0.60475	1649.73	1.17238
1648.3	0.02623	1648.3	0.60731	1648.3	1.17373
1646.87	0.02605	1646.87	0.60977	1646.87	1.1747
1645.44	0.02484	1645.44	0.61112	1645.44	1.1746
1644.01	0.02375	1644.01	0.61205	1644.01	1.17438
1642.58	0.02336	1642.58	0.61347	1642.58	1.17481
1641.15	0.02357	1641.15	0.61554	1641.15	1.17595
1639.71	0.02427	1639.71	0.61815	1639.71	1.17769
1638.28	0.02534	1638.28	0.62122	1638.28	1.17994
1636.85	0.02624	1636.85	0.62446	1636.85	1.1823
1635.42	0.02599	1635.42	0.62683	1635.42	1.18372
1633.99	0.0249	1633.99	0.6279	1633.99	1.18396
1632.56	0.0242	1632.56	0.6288	1632.56	1.1842
1631.13	0.02416	1631.13	0.63026	1631.13	1.18509
1629.7	0.02447	1629.7	0.63226	1629.7	1.18652
1628.27	0.02479	1628.27	0.63444	1628.27	1.18812
1626.84	0.02499	1626.84	0.63648	1626.84	1.18961
1625.41	0.0251	1625.41	0.63835	1625.41	1.19098
1623.98	0.02494	1623.98	0.64001	1623.98	1.19216
1622.55	0.0243	1622.55	0.6412	1622.55	1.19289
1621.11	0.02357	1621.11	0.64209	1621.11	1.19332
1619.68	0.02318	1619.68	0.64317	1619.68	1.19395
1618.25	0.02287	1618.25	0.64459	1618.25	1.19486
1616.82	0.02183	1616.82	0.64577	1616.82	1.19543
1615.39	0.02	1615.39	0.64606	1615.39	1.1951
1613.96	0.01829	1613.96	0.646	1613.96	1.19449
1612.53	0.017	1612.53	0.64624	1612.53	1.19418
1611.1	0.01589	1611.1	0.64679	1611.1	1.19415
1609.67	0.01466	1609.67	0.64739	1609.67	1.19412
1608.24	0.01323	1608.24	0.64782	1608.24	1.1939
1606.81	0.0117	1606.81	0.64807	1606.81	1.1935
1605.38	0.01023	1605.38	0.64828	1605.38	1.19308
1603.94	0.00884	1603.94	0.64854	1603.94	1.1927
1602.51	0.00745	1602.51	0.64879	1602.51	1.19228
1601.08	0.00607	1601.08	0.64897	1601.08	1.19179
1599.65	0.00483	1599.65	0.64916	1599.65	1.19133
1598.22	0.00386	1598.22	0.64948	1598.22	1.19102
1596.79	0.00311	1596.79	0.64994	1596.79	1.19086
1595.36	0.00247	1595.36	0.65043	1595.36	1.19072
1593.93	0.00188	1593.93	0.65083	1593.93	1.1905
1592.5	0.0014	1592.5	0.65115	1592.5	1.19025
1591.07	0.00107	1591.07	0.6515	1591.07	1.19008
1589.64	0.0009	1589.64	0.65193	1589.64	1.19001
1588.21	0.0009	1588.21	0.65241	1588.21	1.19001
1586.77	0.00108	1586.77	0.65296	1586.77	1.19009
1585.34	0.00147	1585.34	0.65359	1585.34	1.19028
1583.91	0.00206	1583.91	0.6543	1583.91	1.19058
1582.48	0.00284	1582.48	0.65509	1582.48	1.19101
1581.05	0.0039	1581.05	0.65606	1581.05	1.19165
1579.62	0.00533	1579.62	0.65735	1579.62	1.19267
1578.19	0.0071	1578.19	0.65896	1578.19	1.19408
1576.76	0.0088	1576.76	0.66043	1576.76	1.19539
1575.33	0.00984	1575.33	0.66102	1575.33	1.1959
1573.9	0.01052	1573.9	0.66115	1573.9	1.19598
1572.47	0.01153	1572.47	0.66173	1572.47	1.1965
1571.04	0.01302	1571.04	0.66287	1571.04	1.19759
1569.61	0.01451	1569.61	0.66395	1569.61	1.19872
1568.17	0.01549	1568.17	0.66443	1568.17	1.19936
1566.74	0.01619	1566.74	0.66464	1566.74	1.19977
1565.31	0.01702	1565.31	0.66507	1565.31	1.20039
1563.88	0.01812	1563.88	0.66589	1563.88	1.20135
1562.45	0.01962	1562.45	0.66725	1562.45	1.20279
1561.02	0.02177	1561.02	0.66949	1561.02	1.20507
1559.59	0.02431	1559.59	0.67226	1559.59	1.20798
1558.16	0.02537	1558.16	0.67315	1558.16	1.20928
1556.73	0.02481	1556.73	0.67198	1556.73	1.20852
1555.3	0.02436	1555.3	0.67097	1555.3	1.2078
1553.87	0.02434	1553.87	0.67054	1553.87	1.20759
1552.44	0.02463	1552.44	0.67051	1552.44	1.20774
1551	0.02512	1551	0.67074	1551	1.20812
1549.57	0.0257	1549.57	0.67108	1549.57	1.20859
1548.14	0.02639	1548.14	0.66214	1548.14	1.20918
1546.71	0.02744	1546.71	0.66321	1546.71	1.2102
1545.28	0.02903	1545.28	0.66495	1545.28	1.21186
1543.85	0.03105	1543.85	0.66723	1543.85	1.21403
1542.42	0.0331	1542.42	0.66959	1542.42	1.21628
1540.99	0.03435	1540.99	0.671	1540.99	1.21762
1539.56	0.03381	1539.56	0.67013	1539.56	1.21679
1538.13	0.03265	1538.13	0.66839	1538.13	1.21513
1536.7	0.03233	1536.7	0.66764	1536.7	1.21442
1535.27	0.03283	1535.27	0.66762	1535.27	1.2144
1533.83	0.03354	1533.83	0.67245	1533.83	1.219
1532.4	0.0339	1532.4	0.6714	1532.4	1.218
1530.97	0.03412	1530.97	0.67035	1530.97	1.217
1529.54	0.03472	1529.54	0.6693	1529.54	1.216
1528.11	0.03577	1528.11	0.66825	1528.11	1.215
1526.68	0.03701	1526.68	0.6672	1526.68	1.214
1525.25	0.03821	1525.25	0.66615	1525.25	1.213
1523.82	0.03943	1523.82	0.66825	1523.82	1.215
1522.39	0.04053	1522.39	0.66825	1522.39	1.215
1520.96	0.04108	1520.96	0.6651	1520.96	1.212
1519.53	0.04118	1519.53	0.6504	1519.53	1.198
1518.1	0.04121	1518.1	0.6525	1518.1	1.2
1516.66	0.0411	1516.66	0.65145	1516.66	1.199
1515.23	0.0408	1515.23	0.64935	1515.23	1.197
1513.8	0.04065	1513.8	0.64725	1513.8	1.195
1512.37	0.04105	1512.37	0.642	1512.37	1.19
1510.94	0.04213	1510.94	0.64725	1510.94	1.195
1509.51	0.0438	1509.51	0.6441	1509.51	1.192
1508.08	0.04536	1508.08	0.642	1508.08	1.19
1506.65	0.04503	1506.65	0.64725	1506.65	1.195
1505.22	0.04304	1505.22	0.6504	1505.22	1.198
1503.79	0.04162	1503.79	0.6525	1503.79	1.2
1502.36	0.04117	1502.36	0.65355	1502.36	1.201
1500.93	0.04133	1500.93	0.65775	1500.93	1.205
1499.49	0.04177	1499.49	0.663	1499.49	1.21
1498.06	0.04202	1498.06	0.67875	1498.06	1.225
1496.63	0.04162	1496.63	0.68145	1496.63	1.22757
1495.2	0.04086	1495.2	0.68145	1495.2	1.22757
1493.77	0.04046	1493.77	0.6817	1493.77	1.22781
1492.34	0.0407	1492.34	0.68534	1492.34	1.22875
1490.91	0.04125	1490.91	0.68638	1490.91	1.23024
1489.48	0.04132	1489.48	0.68701	1489.48	1.23143
1488.05	0.04043	1488.05	0.68653	1488.05	1.23153
1486.62	0.03912	1486.62	0.68545	1486.62	1.231
1485.19	0.03804	1485.19	0.68457	1485.19	1.23063
1483.76	0.03733	1483.76	0.68416	1483.76	1.23069
1482.33	0.03679	1482.33	0.68407	1482.33	1.23105
1480.89	0.03625	1480.89	0.6841	1480.89	1.23149
1479.46	0.03576	1479.46	0.68423	1479.46	1.23197
1478.03	0.03547	1478.03	0.68462	1478.03	1.23267
1476.6	0.03543	1476.6	0.68535	1476.6	1.23372
1475.17	0.03539	1475.17	0.68626	1475.17	1.23499
1473.74	0.03471	1473.74	0.68672	1473.74	1.23586
1472.31	0.03281	1472.31	0.68601	1472.31	1.23558
1470.88	0.03046	1470.88	0.68454	1470.88	1.23447
1469.45	0.02875	1469.45	0.68344	1469.45	1.23361
1468.02	0.02782	1468.02	0.68311	1468.02	1.23348
1466.59	0.02719	1466.59	0.68326	1466.59	1.23386
1465.16	0.02631	1465.16	0.68335	1465.16	1.2342
1463.72	0.02522	1463.72	0.68308	1463.72	1.23417
1462.29	0.02455	1462.29	0.68295	1462.29	1.23418
1460.86	0.02467	1460.86	0.6835	1460.86	1.23483
1459.43	0.02537	1459.43	0.68482	1459.43	1.23622
1458	0.02577	1458	0.68609	1458	1.23762
1456.57	0.0247	1456.57	0.6858	1456.57	1.23746
1455.14	0.02293	1455.14	0.6843	1455.14	1.23601
1453.71	0.0217	1453.71	0.6831	1453.71	1.23478
1452.28	0.02109	1452.28	0.68253	1452.28	1.23416
1450.85	0.02085	1450.85	0.68243	1450.85	1.23399
1449.42	0.02073	1449.42	0.68254	1449.42	1.23405
1447.99	0.02046	1447.99	0.68256	1447.99	1.234
1446.55	0.0199	1446.55	0.68229	1446.55	1.23363
1445.12	0.01924	1445.12	0.68189	1445.12	1.23311
1443.69	0.01866	1443.69	0.6816	1443.69	1.23268
1442.26	0.01821	1442.26	0.68149	1442.26	1.23245
1440.83	0.01791	1440.83	0.68164	1440.83	1.23246
1439.4	0.01778	1439.4	0.68206	1439.4	1.23275
1437.97	0.01749	1437.97	0.68256	1437.97	1.23312
1436.54	0.01654	1436.54	0.68261	1436.54	1.23304
1435.11	0.01508	1435.11	0.68206	1435.11	1.23235
1433.68	0.01382	1433.68	0.68149	1433.68	1.23159
1432.25	0.01286	1432.25	0.68121	1432.25	1.23109
1430.82	0.01182	1430.82	0.68105	1430.82	1.23061
1429.38	0.01052	1429.38	0.68072	1429.38	1.2299
1427.95	0.00923	1427.95	0.68031	1427.95	1.22908
1426.52	0.00823	1426.52	0.68013	1426.52	1.22845
1425.09	0.00743	1425.09	0.68019	1425.09	1.228
1423.66	0.00672	1423.66	0.68036	1423.66	1.22758
1422.23	0.00622	1422.23	0.68062	1422.23	1.22724
1420.8	0.00599	1420.8	0.68109	1420.8	1.22709
1419.37	0.00568	1419.37	0.68154	1419.37	1.22683
1417.94	0.00503	1417.94	0.68141	1417.94	1.22593
1416.51	0.00442	1416.51	0.68084	1416.51	1.22467
1415.08	0.00427	1415.08	0.68043	1415.08	1.22362
1413.65	0.0046	1413.65	0.68042	1413.65	1.22296
1412.22	0.00524	1412.22	0.6807	1412.22	1.22253
1410.78	0.00605	1410.78	0.68109	1410.78	1.22215
1409.35	0.00694	1409.35	0.68074	1409.35	1.21395
1407.92	0.00796	1407.92	0.68035	1407.92	1.21363
1406.49	0.00904	1406.49	0.68	1406.49	1.21333
1405.06	0.00993	1405.06	0.67938	1405.06	1.21281
1403.63	0.01051	1403.63	0.67843	1403.63	1.21202
1402.2	0.01094	1402.2	0.67754	1402.2	1.21129
1400.77	0.01135	1400.77	0.67697	1400.77	1.21081
1399.34	0.0116	1399.34	0.67649	1399.34	1.21041
1397.91	0.01143	1397.91	0.67576	1397.91	1.2098
1396.48	0.01062	1396.48	0.67457	1396.48	1.20881
1395.05	0.00905	1395.05	0.6728	1395.05	1.20734
1393.61	0.00692	1393.61	0.67068	1393.61	1.20557
1392.18	0.00484	1392.18	0.66879	1392.18	1.20399
1390.75	0.00313	1390.75	0.66759	1390.75	1.20299
1389.32	0.00155	1389.32	0.66694	1389.32	1.20245
1387.89	-0.00034	1387.89	0.66635	1387.89	1.20196
1386.46	-0.00261	1386.46	0.66545	1386.46	1.20121
1385.03	-0.00482	1385.03	0.66442	1385.03	1.20035
1383.6	-0.00667	1383.6	0.66372	1383.6	1.19977
1382.17	-0.00814	1382.17	0.66351	1382.17	1.19959
1380.74	-0.00932	1380.74	0.66371	1380.74	1.19976
1379.31	-0.01019	1379.31	0.6642	1379.31	1.20016
1377.88	-0.01067	1377.88	0.665	1377.88	1.20084
1376.44	-0.01077	1376.44	0.66612	1376.44	1.20177
1375.01	-0.01071	1375.01	0.66733	1375.01	1.20277
1373.58	-0.01068	1373.58	0.66822	1373.58	1.20352
1372.15	-0.01055	1372.15	0.66882	1372.15	1.20401
1370.72	-0.0101	1370.72	0.66953	1370.72	1.20461
1369.29	-0.00933	1369.29	0.67056	1369.29	1.20547
1367.86	-0.00835	1367.86	0.67179	1367.86	1.20649
1366.43	-0.0072	1366.43	0.67316	1366.43	1.20763
1365	-0.00584	1365	0.67477	1365	1.20898
1363.57	-0.0044	1363.57	0.67646	1363.57	1.21038
1362.14	-0.00323	1362.14	0.67774	1362.14	1.21145
1360.71	-0.00245	1360.71	0.6784	1360.71	1.212
1359.28	-0.00185	1359.28	0.67881	1359.28	1.21234
1357.84	-0.00121	1357.84	0.67939	1357.84	1.21283
1356.41	-0.00055	1356.41	0.68284	1356.41	1.22134
1354.98	3e-05	1354.98	0.68309	1354.98	1.22195
1353.55	0.00049	1353.55	0.68328	1353.55	1.22248
1352.12	0.00087	1352.12	0.68344	1352.12	1.22298
1350.69	0.0012	1350.69	0.68361	1350.69	1.22346
1349.26	0.0015	1349.26	0.68376	1349.26	1.22393
1347.83	0.00174	1347.83	0.68388	1347.83	1.22435
1346.4	0.00196	1346.4	0.68399	1346.4	1.22474
1344.97	0.0022	1344.97	0.68417	1344.97	1.22517
1343.54	0.00252	1343.54	0.68448	1343.54	1.22572
1342.11	0.00293	1342.11	0.68496	1342.11	1.22643
1340.67	0.00324	1340.67	0.68543	1340.67	1.22711
1339.24	0.00314	1339.24	0.68556	1339.24	1.22743
1337.81	0.0026	1337.81	0.68523	1337.81	1.22728
1336.38	0.00187	1336.38	0.68472	1336.38	1.22692
1334.95	0.00123	1334.95	0.68435	1334.95	1.22668
1333.52	0.00069	1333.52	0.68419	1333.52	1.22659
1332.09	0.00016	1332.09	0.68412	1332.09	1.22658
1330.66	-0.00043	1330.66	0.68406	1330.66	1.22653
1329.23	-0.00107	1329.23	0.68398	1329.23	1.22642
1327.8	-0.00175	1327.8	0.68388	1327.8	1.22624
1326.37	-0.0024	1326.37	0.68378	1326.37	1.22603
1324.94	-0.00298	1324.94	0.68372	1324.94	1.22583
1323.5	-0.00343	1323.5	0.68374	1323.5	1.2257
1322.07	-0.00369	1322.07	0.68386	1322.07	1.22568
1320.64	-0.00376	1320.64	0.68409	1320.64	1.22574
1319.21	-0.00369	1319.21	0.68435	1319.21	1.22583
1317.78	-0.00353	1317.78	0.68456	1317.78	1.22587
1316.35	-0.00329	1316.35	0.68474	1316.35	1.2259
1314.92	-0.00294	1314.92	0.68493	1314.92	1.22597
1313.49	-0.00252	1313.49	0.68514	1313.49	1.22606
1312.06	-0.00206	1312.06	0.68531	1312.06	1.22617
1310.63	-0.0016	1310.63	0.68546	1310.63	1.22631
1309.2	-0.0011	1309.2	0.68565	1309.2	1.22652
1307.77	-0.0006	1307.77	0.68588	1307.77	1.2268
1306.33	-0.0001	1306.33	0.68614	1306.33	1.22711
1304.9	0.00041	1304.9	0.68641	1304.9	1.22747
1303.47	0.00097	1303.47	0.68668	1303.47	1.22788
1302.04	0.00159	1302.04	0.687	1302.04	1.22834
1300.61	0.00232	1300.61	0.68736	1300.61	1.22882
1299.18	0.0032	1299.18	0.68778	1299.18	1.22933
1297.75	0.00424	1297.75	0.68824	1297.75	1.22985
1296.32	0.00544	1296.32	0.68873	1296.32	1.23037
1294.89	0.00675	1294.89	0.68924	1294.89	1.2309
1293.46	0.00813	1293.46	0.68975	1293.46	1.23145
1292.03	0.00954	1292.03	0.69026	1292.03	1.23202
1290.6	0.01092	1290.6	0.69078	1290.6	1.23259
1289.17	0.01223	1289.17	0.6913	1289.17	1.23311
1287.73	0.01343	1287.73	0.69178	1287.73	1.23356
1286.3	0.01452	1286.3	0.69217	1286.3	1.23394
1284.87	0.01551	1284.87	0.6925	1284.87	1.23425
1283.44	0.01642	1283.44	0.69281	1283.44	1.23455
1282.01	0.01722	1282.01	0.69311	1282.01	1.23485
1280.58	0.01788	1280.58	0.69337	1280.58	1.23513
1279.15	0.0184	1279.15	0.69359	1279.15	1.23539
1277.72	0.01878	1277.72	0.69375	1277.72	1.23562
1276.29	0.01903	1276.29	0.69388	1276.29	1.23582
1274.86	0.01916	1274.86	0.69401	1274.86	1.23602
1273.43	0.0192	1273.43	0.69414	1273.43	1.23622
1272	0.01912	1272	0.69424	1272	1.23639
1270.56	0.0189	1270.56	0.69427	1270.56	1.23651
1269.13	0.01856	1269.13	0.69423	1269.13	1.23658
1267.7	0.01817	1267.7	0.69417	1267.7	1.23661
1266.27	0.01778	1266.27	0.69411	1266.27	1.23665
1264.84	0.01744	1264.84	0.69409	1264.84	1.23671
1263.41	0.01721	1263.41	0.69411	1263.41	1.23682
1261.98	0.01711	1261.98	0.69417	1261.98	1.23697
1260.55	0.01715	1260.55	0.69424	1260.55	1.2371
1259.12	0.01729	1259.12	0.69427	1259.12	1.23717
1257.69	0.01754	1257.69	0.69427	1257.69	1.23722
1256.26	0.0179	1256.26	0.69428	1256.26	1.23729
1254.83	0.01839	1254.83	0.69435	1254.83	1.23741
1253.39	0.01901	1253.39	0.6945	1253.39	1.23759
1251.96	0.01971	1251.96	0.69469	1251.96	1.23779
1250.53	0.02047	1250.53	0.69487	1250.53	1.238
1249.1	0.02127	1249.1	0.69505	1249.1	1.23822
1247.67	0.02213	1247.67	0.69524	1247.67	1.23846
1246.24	0.02303	1246.24	0.69545	1246.24	1.23873
1244.81	0.02391	1244.81	0.69567	1244.81	1.23901
1243.38	0.02476	1243.38	0.69588	1243.38	1.23926
1241.95	0.02555	1241.95	0.69609	1241.95	1.23948
1240.52	0.02631	1240.52	0.69626	1240.52	1.23968
1239.09	0.02701	1239.09	0.69637	1239.09	1.23986
1237.66	0.02765	1237.66	0.69643	1237.66	1.24
1236.22	0.02821	1236.22	0.69644	1236.22	1.24012
1234.79	0.02875	1234.79	0.69646	1234.79	1.24024
1233.36	0.0293	1233.36	0.69653	1233.36	1.24041
1231.93	0.02985	1231.93	0.6966	1231.93	1.24059
1230.5	0.0304	1230.5	0.69667	1230.5	1.24077
1229.07	0.03094	1229.07	0.69674	1229.07	1.24096
1227.64	0.03149	1227.64	0.69682	1227.64	1.24117
1226.21	0.03206	1226.21	0.69688	1226.21	1.24139
1224.78	0.03265	1224.78	0.69691	1224.78	1.24158
1223.35	0.03324	1223.35	0.6969	1223.35	1.24173
1221.92	0.03388	1221.92	0.69686	1221.92	1.24184
1220.49	0.03454	1220.49	0.69682	1220.49	1.24194
1219.06	0.03521	1219.06	0.69677	1219.06	1.24203
1217.62	0.03583	1217.62	0.6967	1217.62	1.24208
1216.19	0.03641	1216.19	0.69661	1216.19	1.24209
1214.76	0.03695	1214.76	0.69648	1214.76	1.24205
1213.33	0.03742	1213.33	0.69632	1213.33	1.24195
1211.9	0.0378	1211.9	0.69609	1211.9	1.24179
1210.47	0.03802	1210.47	0.69578	1210.47	1.24156
1209.04	0.03807	1209.04	0.69538	1209.04	1.24125
1207.61	0.03794	1207.61	0.69492	1207.61	1.24087
1206.18	0.03762	1206.18	0.69439	1206.18	1.24043
1204.75	0.03715	1204.75	0.6938	1204.75	1.2399
1203.32	0.03655	1203.32	0.69314	1203.32	1.23929
1201.89	0.03592	1201.89	0.69242	1201.89	1.23863
1200.45	0.03533	1200.45	0.69167	1200.45	1.23799
1199.02	0.03486	1199.02	0.69095	1199.02	1.23742
1197.59	0.0346	1197.59	0.69026	1197.59	1.2369
1196.16	0.03455	1196.16	0.68959	1196.16	1.23642
1194.73	0.03471	1194.73	0.68892	1194.73	1.23594
1193.3	0.03502	1193.3	0.68819	1193.3	1.23547
1191.87	0.03542	1191.87	0.68741	1191.87	1.235
1190.44	0.03585	1190.44	0.68655	1190.44	1.2345
1189.01	0.03622	1189.01	0.68561	1189.01	1.23394
1187.58	0.03642	1187.58	0.68454	1187.58	1.23326
1186.15	0.03638	1186.15	0.68328	1186.15	1.23246
1184.72	0.03607	1184.72	0.68183	1184.72	1.23153
1183.28	0.03549	1183.28	0.68018	1183.28	1.23047
1181.85	0.0346	1181.85	0.67831	1181.85	1.22925
1180.42	0.03334	1180.42	0.6762	1180.42	1.22784
1178.99	0.0317	1178.99	0.67384	1178.99	1.22625
1177.56	0.0297	1177.56	0.67122	1177.56	1.22446
1176.13	0.02733	1176.13	0.66831	1176.13	1.22243
1174.7	0.02456	1174.7	0.66501	1174.7	1.2201
1173.27	0.02136	1173.27	0.66129	1173.27	1.21745
1171.84	0.01773	1171.84	0.65716	1171.84	1.21449
1170.41	0.01371	1170.41	0.65261	1170.41	1.21122
1168.98	0.00929	1168.98	0.64759	1168.98	1.2076
1167.55	0.00445	1167.55	0.64199	1167.55	1.20357
1166.11	-0.00077	1166.11	0.63575	1166.11	1.19908
1164.68	-0.00632	1164.68	0.62882	1164.68	1.19415
1163.25	-0.01207	1163.25	0.6212	1163.25	1.18877
1161.82	-0.01788	1161.82	0.61288	1161.82	1.18294
1160.39	-0.02359	1160.39	0.60386	1160.39	1.17667
1158.96	-0.02898	1158.96	0.59412	1158.96	1.17001
1157.53	-0.03384	1157.53	0.58371	1157.53	1.16301
1156.1	-0.038	1156.1	0.57277	1156.1	1.15576
1154.67	-0.04133	1154.67	0.5615	1154.67	1.14839
1153.24	-0.04369	1153.24	0.55013	1153.24	1.14108
1151.81	-0.045	1151.81	0.53892	1151.81	1.134
1150.38	-0.04524	1150.38	0.52821	1150.38	1.12735
1148.95	-0.04449	1148.95	0.51838	1148.95	1.1213
1147.51	-0.04285	1147.51	0.50979	1147.51	1.11606
1146.08	-0.04048	1146.08	0.50272	1146.08	1.11175
1144.65	-0.03761	1144.65	0.4974	1144.65	1.10847
1143.22	-0.03456	1143.22	0.49385	1143.22	1.10617
1141.79	-0.03164	1141.79	0.49196	1141.79	1.10474
1140.36	-0.02912	1140.36	0.49151	1140.36	1.10399
[truncated: 518 more rows]

## Sheet: Fig 1d
C-H		CZ-H		CPZ-H
Time (h)	Water retention (%)	Time (h)	Water retention (%)	Time (h)	Water retention (%)
0	100	0	100	0	100
12	95	12	82	12	72
24	88	24	76	24	61
36	83	36	73	36	55
48	82	48	71	48	50
60	81	60	70	60	48
72	81	72	68	72	47
84	80	84	65	84	45

## Sheet: Fig 1e
C-H		CP-H		CPZ-H
Strain (%)	Stress (KPa)	Strain (%)	Stress (KPa)	Strain (%)	Stress (KPa)
0	3e-05	0	5e-05	0	1e-05
0.0007	5e-05	0.0629	0.00035	1.2167	8e-05
0.0371	7e-05	0.1464	0.00028	1.825	0.00013
0.0863	5e-05	0.2711	1e-05	2.4333	0.00019
0.1597	4e-05	0.421	4e-05	3.0417	0.00026
0.248	3e-05	0.5983	6e-05	3.65	0.00031
0.3525	5e-05	0.7996	9e-05	4.2583	0.00036
0.4711	6e-05	1.0227	0.00012	4.8667	0.00042
0.6025	8e-05	1.2641	0.00015	5.475	0.00046
0.7447	0.00011	1.5226	0.0002	6.0833	0.00051
0.897	0.00014	1.7972	0.00024	6.6917	0.00055
1.0587	0.00017	2.0832	0.00029	7.3	0.0006
1.2272	0.0002	2.3794	0.00032	7.9083	0.00065
1.4018	0.00023	2.686	0.00037	8.5167	0.00069
1.5824	0.00026	3.0029	0.00041	9.125	0.00073
1.7691	0.00028	3.3244	0.00044	9.7333	0.00077
1.9584	0.00031	3.655	0.00048	10.3417	0.00081
2.1532	0.00034	3.9913	0.00052	10.95	0.00085
2.3513	0.00037	4.3345	0.00057	11.5583	0.00088
2.5535	0.0004	4.68	0.00061	12.1667	0.00092
2.757	0.00043	5.0277	0.00064	12.775	0.00096
2.9619	0.00045	5.3812	0.00069	13.3833	0.001
3.1701	0.00048	5.7393	0.00072	13.9917	0.00103
3.3811	0.00051	6.0985	0.00075	14.6	0.00107
3.5927	0.00054	6.4634	0.0008	15.2083	0.0011
3.8077	0.00056	6.8272	0.00083	15.8167	0.00113
4.022	0.00059	7.191	0.00087	16.425	0.00116
4.2363	0.00061	7.5616	0.0009	17.0334	0.00119
4.4546	0.00064	7.93	0.00094	17.6417	0.00123
4.6716	0.00066	8.3006	0.00097	18.25	0.00126
4.89	0.00069	8.677	0.00101	18.8584	0.0013
5.1117	0.00071	9.0511	0.00104	19.4667	0.00133
5.3321	0.00074	9.4263	0.00106	20.075	0.00136
5.5531	0.00075	9.8004	0.0011	20.6834	0.0014
5.7735	0.00077	10.1744	0.00112	21.2917	0.00143
5.9939	0.00079	10.5508	0.00116	21.9	0.00146
6.2156	0.00082	10.9272	0.0012	22.5084	0.00149
6.4373	0.00084	11.3047	0.00123	23.1167	0.00152
6.6597	0.00086	11.6822	0.00126	23.725	0.00155
6.8821	0.00089	12.0631	0.0013	24.3334	0.00158
7.1065	0.00092	12.4418	0.00133	24.9417	0.0016
7.3296	0.00094	12.8239	0.00136	25.55	0.00164
7.5547	0.00095	13.2037	0.00138	26.1584	0.00167
7.7784	0.00097	13.5846	0.00141	26.7667	0.0017
8.0029	0.00099	13.9644	0.00144	27.375	0.00173
8.2266	0.00103	14.3442	0.00147	27.9834	0.00175
8.4503	0.00103	14.724	0.0015	28.5917	0.00179
8.6741	0.00105	15.1049	0.00153	29.2	0.00183
8.8985	0.00107	15.4859	0.00156	29.8084	0.00186
9.1229	0.0011	15.8668	0.00159	30.4167	0.00189
9.3473	0.00112	16.2477	0.00162	31.025	0.00192
9.5717	0.00114	16.6264	0.00164	31.6334	0.00195
9.7948	0.00117	17.0062	0.00168	32.2417	0.00197
10.0186	0.00118	17.3871	0.00171	32.85	0.00199
10.243	0.00121	17.7681	0.00174	33.4584	0.00202
10.4674	0.00123	18.1502	0.00177	34.0667	0.00205
10.6925	0.00125	18.5288	0.0018	34.675	0.00208
10.9156	0.00127	18.9086	0.00183	35.2834	0.00211
11.1393	0.00129	19.2884	0.00185	35.8917	0.00214
11.363	0.0013	19.6693	0.00188	36.5	0.00216
11.5875	0.00132	20.0503	0.0019	37.1084	0.00218
11.8119	0.00133	20.4312	0.00193	37.7167	0.00221
12.0363	0.00135	20.811	0.00196	38.325	0.00223
12.26	0.00139	21.192	0.00199	38.9334	0.00227
12.4845	0.0014	21.5718	0.00201	39.5417	0.00228
12.7082	0.00141	21.9527	0.00203	40.15	0.00231
12.9326	0.00143	22.3336	0.00206	40.7584	0.00233
13.157	0.00145	22.7157	0.00208	41.3667	0.00236
13.3821	0.00146	23.0944	0.00211	41.975	0.00239
13.6052	0.0015	23.4742	0.00213	42.5834	0.00241
13.8289	0.00151	23.854	0.00215	43.1917	0.00244
14.0527	0.00152	24.2349	0.00218	43.8	0.00247
14.2771	0.00154	24.617	0.0022	44.4084	0.0025
14.5022	0.00155	25.0002	0.00223	45.0167	0.00252
14.7279	0.00158	25.3789	0.00225	45.625	0.00254
14.951	0.00159	25.7598	0.00228	46.2334	0.00257
15.1754	0.00162	26.1408	0.00231	46.8417	0.00259
15.3998	0.00164	26.5217	0.00233	47.4501	0.0026
15.6243	0.00163	26.9049	0.00236	48.0584	0.00263
15.85	0.00166	27.2859	0.00238	48.6667	0.00265
16.0744	0.00167	27.6657	0.0024	49.2751	0.00267
16.2982	0.0017	28.0489	0.00241	49.8834	0.00269
16.524	0.00171	28.4298	0.00244	50.4917	0.00271
16.7484	0.00171	28.8096	0.00245	51.1001	0.00273
16.9721	0.00173	29.1929	0.00247	51.7084	0.00276
17.1979	0.00173	29.5749	0.00249	52.3167	0.00278
17.423	0.00176	29.9536	0.00252	52.9251	0.00281
17.646	0.00177	30.3357	0.00254	53.5334	0.00283
17.8711	0.0018	30.7166	0.00256	54.1417	0.00285
18.0955	0.00181	31.0976	0.00258	54.7501	0.00288
18.32	0.00183	31.4796	0.00261	55.3584	0.0029
18.5451	0.00184	31.8617	0.00263	55.9667	0.00293
18.7701	0.00185	32.2415	0.00266	56.5751	0.00295
18.9939	0.00187	32.6213	0.00268	57.1834	0.00297
19.2176	0.00189	33.0034	0.0027	57.7917	0.00299
19.4427	0.0019	33.3855	0.00273	58.4001	0.00301
19.6678	0.00192	33.7687	0.00275	59.0084	0.00303
19.8936	0.00194	34.1497	0.00276	59.6167	0.00305
20.118	0.00194	34.5306	0.00278	60.2251	0.00308
20.3424	0.00197	34.9115	0.0028	60.8334	0.0031
20.5668	0.00196	35.2925	0.00282	61.4417	0.00312
20.7912	0.002	35.6757	0.00285	62.0501	0.00315
21.017	0.002	36.0555	0.00286	62.6584	0.00317
21.2408	0.00202	36.4399	0.00289	63.2667	0.00319
21.4672	0.00203	36.8197	0.00291	63.8751	0.00321
21.6909	0.00206	37.1995	0.00293	64.4834	0.00323
21.9147	0.00206	37.5827	0.00295	65.0917	0.00325
22.1404	0.00208	37.9625	0.00297	65.7001	0.00327
22.3642	0.0021	38.3457	0.00298	66.3084	0.00329
22.5899	0.00209	38.7267	0.00301	66.9167	0.00331
22.8144	0.00212	39.1065	0.00303	67.5251	0.00333
23.0381	0.00212	39.4885	0.00305	68.1334	0.00335
23.2632	0.00214	39.8695	0.00306	68.7417	0.00337
23.4876	0.00216	40.2516	0.00308	69.3501	0.00338
23.7127	0.00218	40.6337	0.00311	69.9584	0.0034
23.9378	0.00219	41.0146	0.00312	70.5667	0.00342
24.1622	0.0022	41.3944	0.00313	71.1751	0.00344
24.386	0.00221	41.7765	0.00315	71.7834	0.00346
24.611	0.00221	42.1574	0.00317	72.3917	0.00348
24.8355	0.00222	42.5395	0.00319	73.0001	0.0035
25.0606	0.00225	42.9204	0.0032	73.6084	0.00352
25.285	0.00226	43.3025	0.00322	74.2167	0.00354
25.5101	0.00227	43.6812	0.00324	74.8251	0.00356
25.7331	0.00227	44.061	0.00326	75.4334	0.00358
25.9569	0.00228	44.4431	0.00328	76.0417	0.0036
26.182	0.00229	44.8263	0.0033	76.6501	0.00362
26.4077	0.00231	45.2095	0.00332	77.2584	0.00363
26.6335	0.00235	45.5916	0.00333	77.8668	0.00364
26.8586	0.00236	45.9703	0.00334	78.4751	0.00366
27.0817	0.00235	46.3523	0.00336	79.0834	0.00368
27.3067	0.00238	46.7333	0.00337	79.6918	0.0037
27.5312	0.00239	47.1142	0.00339	80.3001	0.00371
27.7556	0.00239	47.4963	0.00341	80.9084	0.00373
27.9807	0.00239	47.8795	0.00342	81.5168	0.00375
28.2064	0.00241	48.2582	0.00344	82.1251	0.00377
28.4295	0.00242	48.6391	0.00346	82.7334	0.00379
28.6539	0.00243	49.0212	0.00347	83.3418	0.0038
28.879	0.00245	49.4022	0.00349	83.9501	0.00382
29.1034	0.00245	49.7842	0.0035	84.5584	0.00384
29.3285	0.00245	50.1663	0.00352	85.1668	0.00385
29.5536	0.00248	50.5461	0.00354	85.7751	0.00388
29.7774	0.00249	50.9259	0.00356	86.3834	0.00389
30.0011	0.00251	51.308	0.00357	86.9918	0.0039
30.2262	0.00252	51.6901	0.00358	87.6001	0.00392
30.4513	0.00255	52.0722	0.0036	88.2084	0.00393
30.6764	0.00252	52.4543	0.00362	88.8168	0.00395
30.9015	0.00254	52.8352	0.00363	89.4251	0.00397
31.1259	0.00256	53.2161	0.00365	90.0334	0.00399
31.3503	0.00257	53.5982	0.00366	90.6418	0.004
31.5754	0.00258	53.978	0.00367	91.2501	0.00402
31.7991	0.00259	54.3612	0.00369	91.8584	0.00404
32.0249	0.00262	54.7422	0.0037	92.4668	0.00405
32.2493	0.00261	55.122	0.00372	93.0751	0.00407
32.473	0.00263	55.5029	0.00374	93.6834	0.00409
32.6975	0.00263	55.885	0.00376	94.2918	0.00411
32.9226	0.00263	56.2671	0.00377	94.9001	0.00413
33.1476	0.00265	56.648	0.00379	95.5084	0.00415
33.3721	0.00269	57.0301	0.00381	96.1168	0.00416
33.5972	0.00268	57.4111	0.00381	96.7251	0.00417
33.8216	0.0027	57.7897	0.00382	97.3334	0.00418
34.0446	0.00269	58.1718	0.00384	97.9418	0.0042
34.2697	0.00269	58.5527	0.00386	98.5501	0.00422
34.4941	0.00271	58.936	0.00387	99.1584	0.00423
34.7199	0.00272	59.3169	0.00389	99.7668	0.00425
34.9443	0.00273	59.6978	0.00391	100.375	0.00427
35.1687	0.00275	60.0776	0.00392	100.983	0.00429
35.3925	0.00277	60.4609	0.00393	101.592	0.0043
35.6183	0.00279	60.843	0.00395	102.2	0.00432
35.8433	0.00278	61.225	0.00396	102.808	0.00433
36.0684	0.00279	61.6071	0.00398	103.417	0.00435
36.2935	0.00279	61.9869	0.00399	104.025	0.00436
36.5173	0.00283	62.3667	0.004	104.633	0.00438
36.741	0.00282	62.7488	0.00402	105.242	0.0044
36.9661	0.00284	63.1309	0.00403	105.85	0.00442
37.1912	0.00284	63.513	0.00404	106.458	0.00442
37.4163	0.00284	63.8928	0.00405	107.067	0.00444
37.64	0.00286	64.2748	0.00407	107.675	0.00445
37.8651	0.00286	64.6558	0.00408	108.284	0.00446
38.0895	0.00286	65.039	0.00409	108.892	0.00448
38.3153	0.00289	65.42	0.00411	109.5	0.00449
38.5397	0.00289	65.802	0.00412	110.109	0.00451
38.7648	0.00291	66.183	0.00414	110.717	0.00453
38.9892	0.00292	66.5651	0.00415	111.325	0.00455
39.2143	0.00293	66.9449	0.00417	111.933	0.00456
39.4381	0.00296	67.3258	0.00418	112.542	0.00458
39.6625	0.00294	67.7079	0.0042	113.15	0.0046
39.8876	0.00295	68.09	0.00421	113.758	0.00461
40.1127	0.00296	68.4709	0.00422	114.367	0.00463
40.3371	0.00299	68.8507	0.00423	114.975	0.00464
40.5608	0.00299	69.2316	0.00425	115.584	0.00465
40.7852	0.00301	69.6126	0.00426	116.192	0.00466
41.0097	0.003	69.9947	0.00428	116.8	0.00468
41.2347	0.00301	70.3779	0.00429	117.409	0.00469
41.4605	0.00301	70.7588	0.00431	118.017	0.00472
41.6849	0.00304	71.1386	0.00432	118.625	0.00473
41.9087	0.00306	71.5196	0.00433	119.234	0.00475
42.1331	0.00304	71.9017	0.00434	119.842	0.00476
42.3582	0.00306	72.2837	0.00436	120.45	0.00478
42.5833	0.00304	72.6647	0.00437	121.058	0.00479
42.8077	0.00307	73.0468	0.00438	121.667	0.0048
43.0328	0.00309	73.4266	0.0044	122.275	0.00482
43.2565	0.00309	73.8075	0.00441	122.883	0.00483
43.4809	0.00312	74.1896	0.00443	123.492	0.00485
43.706	0.00311	74.5705	0.00444	124.1	0.00486
43.9304	0.00313	74.9526	0.00445	124.709	0.00488
44.1555	0.00313	75.3336	0.00446	125.317	0.00489
44.3799	0.00314	75.7156	0.00447	125.925	0.00491
44.605	0.00313	76.0943	0.00448	126.534	0.00492
44.8281	0.00316	76.4764	0.0045	127.142	0.00493
45.0532	0.00316	76.8585	0.00451	127.75	0.00494
45.2783	0.00318	77.2406	0.00453	128.358	0.00496
45.5034	0.00322	77.6203	0.00454	128.967	0.00498
45.7271	0.00321	78.0024	0.00456	129.575	0.00499
45.9522	0.00321	78.3834	0.00458	130.184	0.00501
46.1766	0.00321	78.7666	0.00459	130.792	0.00502
46.4024	0.00323	79.1475	0.0046	131.4	0.00504
46.6268	0.00324	79.5285	0.00461	132.008	0.00506
46.8512	0.00325	79.9094	0.00461	132.617	0.00508
47.0756	0.00326	80.2904	0.00462	133.225	0.00509
47.3001	0.00327	80.6713	0.00464	133.833	0.0051
47.5245	0.00327	81.0522	0.00466	134.442	0.00511
47.7489	0.00329	81.4332	0.00467	135.05	0.00512
47.9733	0.00331	81.8164	0.00468	135.659	0.00513
48.1991	0.00329	82.1985	0.0047	136.267	0.00515
48.4242	0.0033	82.5783	0.0047	136.875	0.00517
48.6479	0.00331	82.9592	0.00472	137.483	0.00518
48.8723	0.00332	83.3413	0.00473	138.092	0.0052
49.0974	0.00333	83.7234	0.00475	138.7	0.00521
49.3225	0.00334	84.1043	0.00475	139.309	0.00522
49.5469	0.00337	84.4864	0.00476	139.917	0.00524
49.772	0.00335	84.8651	0.00478	140.525	0.00525
49.9951	0.00335	85.246	0.00478	141.133	0.00527
50.2195	0.00335	85.6293	0.0048	141.742	0.00528
50.4453	0.0034	86.0113	0.00481	142.35	0.00529
50.6704	0.0034	86.3946	0.00483	142.958	0.0053
50.8961	0.00341	86.7755	0.00485	143.567	0.00532
51.1205	0.00341	87.1553	0.00486	144.175	0.00533
51.3443	0.0034	87.5362	0.00487	144.784	0.00535
51.5687	0.0034	87.9172	0.00487	145.392	0.00536
51.7931	0.00343	88.2981	0.00488	146	0.00538
52.0175	0.00344	88.6814	0.00489	146.608	0.0054
52.2433	0.00343	89.0634	0.0049	147.217	0.00541
52.4684	0.00343	89.4432	0.00491	147.825	0.00542
52.6921	0.00344	89.823	0.00492	148.434	0.00542
52.9159	0.00346	90.2063	0.00495	149.042	0.00544
53.1416	0.00348	90.5872	0.00495	149.65	0.00545
53.3661	0.00347	90.9693	0.00497	150.258	0.00546
53.5911	0.00349	91.3514	0.00498	150.867	0.00547
53.8162	0.00352	91.73	0.00499	151.475	0.00549
54.0393	0.00351	92.111	0.005	152.083	0.00551
54.2637	0.00353	92.493	0.00501	152.692	0.00552
54.4888	0.00353	92.874	0.00503	153.3	0.00554
54.7132	0.00355	93.2561	0.00504	153.909	0.00555
54.9383	0.00356	93.6382	0.00506	154.517	0.00556
55.1634	0.00356	94.018	0.00507	155.125	0.00557
55.3872	0.00358	94.3989	0.00508	155.733	0.00559
55.6116	0.00356	94.781	0.00509	156.342	0.00561
55.8367	0.00359	95.1619	0.0051	156.95	0.00562
56.0611	0.00357	95.5451	0.00511	157.559	0.00564
56.2868	0.0036	95.9261	0.00512	158.167	0.00566
56.5113	0.00361	96.3059	0.00513	158.775	0.00567
56.735	0.00362	96.688	0.00515	159.383	0.00568
56.9601	0.00362	97.0712	0.00516	159.992	0.00569
57.1859	0.00366	97.4521	0.00517	160.6	0.0057
57.4103	0.00365	97.8342	0.00518	161.208	0.00571
57.6354	0.00363	98.2163	0.0052	161.817	0.00573
57.8605	0.00365	98.595	0.00521	162.425	0.00573
58.0835	0.0037	98.9759	0.00521	163.034	0.00575
58.3079	0.00367	99.3568	0.00522	163.642	0.00577
58.5324	0.00368	99.7378	0.00523	164.25	0.00578
58.7568	0.00367	100.121	0.00524	164.858	0.0058
58.9825	0.0037	100.504	0.00525	165.467	0.00581
59.2083	0.00369	100.883	0.00526	166.075	0.00583
59.4314	0.0037	101.264	0.00527	166.684	0.00584
59.6558	0.0037	101.645	0.00528	167.292	0.00585
59.8802	0.00374	102.027	0.00529	167.9	0.00586
60.1053	0.00375	102.409	0.0053	168.508	0.00586
60.3304	0.00373	102.79	0.00531	169.117	0.00588
60.5548	0.00373	103.17	0.00533	169.725	0.00589
60.7786	0.00375	103.549	0.00533	170.333	0.0059
61.0023	0.00375	103.93	0.00534	170.942	0.00591
61.2267	0.00376	104.311	0.00536	171.55	0.00593
61.4511	0.00377	104.695	0.00537	172.159	0.00594
61.6769	0.00377	105.078	0.00538	172.767	0.00594
61.9027	0.00377	105.458	0.00539	173.375	0.00596
62.1264	0.00379	105.84	0.0054	173.983	0.00598
62.3515	0.0038	106.222	0.00541	174.592	0.00599
62.5766	0.00383	106.603	0.00542	175.2	0.006
62.801	0.00383	106.986	0.00542	175.809	0.00602
63.0268	0.0038	107.367	0.00543	176.417	0.00603
63.2512	0.00386	107.747	0.00544	177.025	0.00604
63.4749	0.00382	108.128	0.00546	177.633	0.00605
63.6993	0.00385	108.511	0.00547	178.242	0.00606
63.9251	0.00384	108.892	0.00548	178.85	0.00607
64.1495	0.00386	109.275	0.00548	179.458	0.00609
64.3753	0.00386	109.656	0.0055	180.067	0.0061
64.5997	0.00385	110.035	0.00551	180.675	0.0061
64.8228	0.0039	110.416	0.00553	181.284	0.00612
65.0472	0.00391	110.796	0.00553	181.892	0.00613
65.2716	0.0039	111.179	0.00554	182.5	0.00615
65.4967	0.00391	111.559	0.00555	183.108	0.00616
65.7211	0.00392	111.943	0.00556	183.717	0.00617
65.9469	0.00392	112.323	0.00558	184.325	0.00618
66.1706	0.00391	112.702	0.00559	184.934	0.00619
66.3944	0.00393	113.084	0.0056	185.542	0.0062
66.6195	0.00393	113.465	0.00561	186.15	0.00622
66.8439	0.00394	113.847	0.00562	186.758	0.00624
67.069	0.00395	114.231	0.00563	187.367	0.00624
67.2947	0.00399	114.611	0.00564	187.975	0.00626
67.5185	0.004	114.991	0.00565	188.583	0.00627
67.7429	0.00401	115.374	0.00566	189.192	0.00629
67.968	0.00399	115.756	0.00567	189.8	0.0063
68.1931	0.00397	116.136	0.00567	190.409	0.00631
68.4175	0.00399	116.52	0.00569	191.017	0.00633
68.6432	0.00401	116.898	0.0057	191.625	0.00634
68.8663	0.00402	117.279	0.00571	192.233	0.00635
69.0907	0.00402	117.661	0.00571	192.842	0.00636
69.3158	0.00402	118.042	0.00572	193.45	0.00638
69.5402	0.00404	118.424	0.00574	194.059	0.00639
69.7653	0.00403	118.806	0.00575	194.667	0.0064
69.9904	0.00406	119.188	0.00575	195.275	0.00641
70.2148	0.00405	119.568	0.00576	195.883	0.00642
70.4393	0.00405	119.949	0.00577	196.492	0.00643
70.6637	0.00409	120.331	0.00578	197.1	0.00644
70.8888	0.00409	120.712	0.0058	197.708	0.00645
71.1132	0.0041	121.094	0.00582	198.317	0.00646
71.3383	0.0041	121.474	0.00583	198.925	0.00647
71.562	0.0041	121.855	0.00583	199.534	0.00649
71.7864	0.00409	122.236	0.00585	200.142	0.0065
72.0108	0.00412	122.617	0.00585	200.75	0.00651
72.2353	0.00412	123	0.00587	201.359	0.00652
72.461	0.00414	123.382	0.00588	201.967	0.00653
72.6861	0.00412	123.762	0.00589	202.575	0.00654
72.9099	0.00415	124.143	0.0059	203.184	0.00656
73.1343	0.00415	124.525	0.00591	203.792	0.00658
73.3594	0.00415	124.905	0.00592	204.4	0.0066
73.5831	0.00415	125.29	0.00592	205.009	0.00661
73.8102	0.00418	125.673	0.00593	205.617	0.00661
74.0353	0.00421	126.051	0.00595	206.225	0.00663
74.2584	0.0042	126.432	0.00595	206.834	0.00664
74.4828	0.0042	126.813	0.00597	207.442	0.00666
74.7072	0.00419	127.193	0.00598	208.05	0.00667
74.931	0.00419	127.576	0.00599	208.659	0.00668
75.1567	0.00421	127.957	0.006	209.267	0.0067
75.3811	0.00422	128.338	0.00601	209.875	0.00671
75.6056	0.00424	128.72	0.00601	210.484	0.00672
75.8307	0.00422	129.1	0.00602	211.092	0.00673
76.0544	0.00422	129.481	0.00603	211.7	0.00673
76.2788	0.00427	129.864	0.00604	212.309	0.00675
76.5046	0.00425	130.246	0.00606	212.917	0.00676
76.7297	0.00427	130.626	0.00607	213.525	0.00677
76.9534	0.00426	131.008	0.00608	214.134	0.00679
77.1785	0.0043	131.391	0.0061	214.742	0.0068
77.4043	0.00428	131.772	0.0061	215.35	0.00681
77.6287	0.0043	132.154	0.00612	215.959	0.00683
77.8538	0.00429	132.536	0.00613	216.567	0.00684
78.0789	0.00431	132.916	0.00614	217.175	0.00685
78.3026	0.00435	133.296	0.00615	217.784	0.00685
78.5264	0.00429	133.679	0.00616	218.392	0.00687
78.7521	0.00432	134.06	0.00616	219	0.00688
78.9765	0.00431	134.441	0.00618	219.609	0.0069
79.2009	0.00435	134.823	0.00619	220.217	0.00691
79.426	0.00437	135.202	0.0062	220.825	0.00693
79.6491	0.00438	135.584	0.0062	221.434	0.00694
79.8742	0.00436	135.966	0.00621	222.042	0.00696
80.0993	0.00433	136.348	0.00622	222.65	0.00697
80.3244	0.00437	136.73	0.00623	223.259	0.00699
80.5495	0.00437	137.111	0.00624	223.867	0.007
80.7739	0.00441	137.492	0.00624	224.475	0.00701
80.9983	0.00438	137.872	0.00626	225.084	0.00702
81.222	0.0044	138.253	0.00627	225.692	0.00703
81.4465	0.00439	138.636	0.00628	226.3	0.00704
81.6722	0.00443	139.018	0.00629	226.909	0.00706
81.8973	0.00443	139.4	0.0063	227.517	0.00707
82.1224	0.00445	139.781	0.0063	228.125	0.00708
82.3468	0.00444	140.161	0.00632	228.734	0.00709
82.5706	0.00446	140.542	0.00633	229.342	0.00709
82.795	0.00447	140.923	0.00633	229.95	0.00711
83.0194	0.00446	141.307	0.00634	230.559	0.00712
83.2458	0.00446	141.689	0.00635	231.167	0.00713
83.4709	0.00447	142.068	0.00637	231.775	0.00714
83.694	0.00447	142.448	0.00637	232.384	0.00715
83.9177	0.00452	142.83	0.00638	232.992	0.00717
84.1428	0.00447	143.211	0.00639	233.6	0.00718
84.3673	0.00452	143.594	0.0064	234.209	0.00719
84.593	0.00454	143.976	0.00642	234.817	0.00721
84.8181	0.00454	144.356	0.00642	235.425	0.00722
85.0419	0.00455	144.734	0.00643	236.034	0.00723
85.2649	0.00456	145.118	0.00644	236.642	0.00724
85.4907	0.00454	145.498	0.00645	237.25	0.00725
85.7144	0.00458	145.882	0.00646	237.859	0.00726
85.9409	0.00454	146.264	0.00647	238.467	0.00727
86.166	0.00452	146.644	0.00648	239.075	0.00728
86.3897	0.00457	147.022	0.00648	239.684	0.0073
86.6128	0.00458	147.406	0.0065	240.292	0.0073
86.8385	0.00456	147.788	0.00651	240.9	0.00732
87.0636	0.00462	148.171	0.00652	241.509	0.00733
87.2894	0.00459	148.552	0.00653	242.117	0.00734
87.5138	0.00464	148.932	0.00654	242.725	0.00736
87.7375	0.0046	149.314	0.00655	243.334	0.00737
87.9626	0.00461	149.695	0.00656	243.942	0.00738
88.1871	0.00466	150.076	0.00658	244.55	0.00739
88.4115	0.00463	150.458	0.00658	245.159	0.0074
88.6366	0.00464	150.838	0.0066	245.767	0.00742
88.8603	0.00464	151.221	0.0066	246.375	0.00743
89.0861	0.00465	151.601	0.00662	246.984	0.00744
89.3098	0.00466	151.984	0.00662	247.592	0.00745
89.5356	0.00468	152.365	0.00663	248.2	0.00746
89.76	0.00468	152.746	0.00664	248.809	0.00747
89.9844	0.00469	153.127	0.00665	249.417	0.00749
90.2088	0.0047	153.508	0.00666	250.025	0.0075
90.4332	0.00469	153.887	0.00667	250.634	0.00752
90.657	0.00473	154.269	0.00668	251.242	0.00753
90.8821	0.00473	154.65	0.00669	251.85	0.00754
91.1065	0.0047	155.032	0.00669	252.459	0.00755
91.3316	0.00468	155.415	0.0067	253.067	0.00757
91.5567	0.0047	155.796	0.00671	253.675	0.00758
91.7811	0.00472	156.175	0.00672	254.284	0.00759
92.0048	0.00474	156.559	0.00673	254.892	0.00761
92.2306	0.00475	156.94	0.00674	255.5	0.00762
92.455	0.00471	157.322	0.00675	256.109	0.00763
92.6801	0.00475	157.704	0.00676	256.717	0.00763
92.9052	0.00476	158.085	0.00677	257.325	0.00765
93.1296	0.00477	158.464	0.00677	257.934	0.00766
93.3534	0.00479	158.848	0.00679	258.542	0.00768
93.5791	0.00476	159.227	0.0068	259.15	0.00769
93.8029	0.00479	159.609	0.00681	259.759	0.0077
94.028	0.00479	159.99	0.00681	260.367	0.00771
94.2524	0.00482	160.371	0.00682	260.975	0.00772
94.4768	0.00481	160.752	0.00683	261.584	0.00773
94.7012	0.00482	161.136	0.00685	262.192	0.00774
94.927	0.00482	161.515	0.00685	262.8	0.00775
95.1507	0.00487	161.897	0.00687	263.409	0.00777
95.3758	0.00483	162.278	0.00687	264.017	0.00778
95.6002	0.00483	162.659	0.00688	264.625	0.00779
95.8246	0.00482	163.04	0.00689	265.234	0.0078
96.0491	0.00484	163.423	0.0069	265.842	0.00781
96.2748	0.00484	163.803	0.00691	266.45	0.00782
96.4986	0.00486	164.188	0.00692	267.059	0.00783
96.725	0.00487	164.569	0.00693	267.667	0.00784
96.9494	0.00489	164.948	0.00695	268.275	0.00786
97.1732	0.00489	165.328	0.00695	268.884	0.00787
97.3969	0.00489	165.709	0.00697	269.492	0.00788
97.6213	0.00488	166.091	0.00697	270.1	0.00789
97.8464	0.00494	166.476	0.00699	270.709	0.0079
98.0729	0.00494	166.857	0.007	271.317	0.00791
98.2973	0.0049	167.238	0.00701	271.925	0.00793
98.5217	0.00493	167.617	0.00702	272.534	0.00794
98.7454	0.00496	167.999	0.00703	273.142	0.00796
98.9705	0.00497	168.381	0.00704	273.75	0.00797
99.1956	0.00496	168.763	0.00706	274.359	0.00798
99.4207	0.00497	169.144	0.00706	274.967	0.00799
99.6451	0.00498	169.525	0.00707	275.575	0.008
99.8695	0.00496	169.905	0.00708	276.184	0.00801
100.093	0.005	170.287	0.00708	276.792	0.00803
100.318	0.00497	170.668	0.0071	277.4	0.00804
100.543	0.00503	171.05	0.0071	278.009	0.00805
100.768	0.00499	171.432	0.0071	278.617	0.00807
100.993	0.00499	171.812	0.00711	279.225	0.00808
101.217	0.00501	172.192	0.00712	279.834	0.0081
101.441	0.00504	172.573	0.00714	280.442	0.0081
101.665	0.00498	172.954	0.00714	281.05	0.00812
101.889	0.00504	173.336	0.00715	281.659	0.00814
102.114	0.00503	173.719	0.00718	282.267	0.00815
102.34	0.00504	174.099	0.00718	282.875	0.00816
102.564	0.00505	174.48	0.00718	283.484	0.00817
102.788	0.00505	174.862	0.00719	284.092	0.00819
103.013	0.00505	175.244	0.0072	284.7	0.0082
103.239	0.00506	175.625	0.00721	285.309	0.00821
103.463	0.00507	176.005	0.00721	285.917	0.00823
103.687	0.00509	176.386	0.00722	286.525	0.00824
103.911	0.00513	176.768	0.00724	287.134	0.00824
104.136	0.00511	177.149	0.00725	287.742	0.00826
104.361	0.00511	177.53	0.00726	288.35	0.00827
104.585	0.00512	177.913	0.00727	288.959	0.00827
104.811	0.00513	178.296	0.00728	289.567	0.00828
105.037	0.00512	178.675	0.00729	290.175	0.00829
105.26	0.00516	179.056	0.0073	290.784	0.00831
105.484	0.00511	179.438	0.00731	291.392	0.00832
105.709	0.0051	179.82	0.00732	292	0.00833
105.934	0.00516	180.203	0.00733	292.609	0.00835
106.16	0.00514	180.585	0.00733	293.217	0.00837
106.385	0.00515	180.965	0.00734	293.825	0.00838
106.609	0.00518	181.345	0.00735	294.434	0.00838
106.832	0.00516	181.727	0.00736	295.042	0.00839
107.058	0.0052	182.108	0.00737	295.65	0.0084
107.282	0.00521	182.492	0.00738	296.259	0.00842
107.508	0.00518	182.873	0.00739	296.867	0.00842
107.733	0.0052	183.252	0.0074	297.475	0.00843
107.956	0.00519	183.633	0.00741	298.084	0.00845
108.18	0.00522	184.016	0.00742	298.692	0.00847
108.406	0.00519	184.397	0.00743	299.3	0.00848
108.631	0.0052	184.779	0.00744	299.909	0.00849
108.856	0.00523	185.161	0.00745	300.517	0.0085
109.081	0.00524	185.542	0.00747	301.125	0.00852
109.305	0.00524	185.922	0.00747	301.734	0.00853
109.529	0.00528	186.304	0.00748	302.342	0.00854
109.754	0.00525	186.684	0.00749	302.95	0.00855
109.978	0.00528	187.068	0.0075	303.559	0.00857
110.204	0.00528	187.449	0.0075	304.167	0.00858
110.429	0.00533	187.828	0.00752	304.775	0.00858
110.652	0.00528	188.209	0.00753	305.384	0.0086
110.876	0.00533	188.59	0.00754	305.992	0.00861
111.1	0.00528	188.97	0.00754	306.6	0.00862
111.325	0.00531	189.355	0.00755	307.209	0.00863
111.551	0.00527	189.735	0.00755	307.817	0.00864
111.775	0.00537	190.116	0.00756	308.425	0.00865
111.999	0.00532	190.495	0.00758	309.034	0.00867
112.223	0.00531	190.879	0.00759	309.642	0.00868
112.449	0.00537	191.261	0.00759	310.25	0.00869
112.674	0.00534	191.642	0.00761	310.859	0.00871
112.898	0.00534	192.023	0.00762	311.467	0.00872
113.123	0.00532	192.402	0.00764	312.075	0.00873
113.347	0.00537	192.781	0.00764	312.684	0.00875
113.57	0.0054	193.164	0.00764	313.292	0.00876
113.796	0.00538	193.546	0.00765	313.9	0.00877
114.021	0.00536	193.929	0.00766	314.509	0.00878
114.246	0.00541	194.311	0.00767	315.117	0.0088
114.471	0.00539	194.69	0.00768	315.725	0.00881
114.695	0.00544	195.071	0.00769	316.334	0.00881
114.919	0.00543	195.453	0.0077	316.942	0.00883
115.144	0.00538	195.835	0.0077	317.55	0.00885
115.369	0.00543	196.218	0.00771	318.159	0.00886
115.594	0.00543	196.601	0.00773	318.767	0.00887
115.82	0.00545	196.979	0.00774	319.375	0.00887
116.043	0.00543	197.362	0.00775	319.984	0.00888
116.268	0.00545	197.744	0.00776	320.592	0.00889
116.493	0.00551	198.126	0.00777	321.2	0.0089
116.718	0.00547	198.508	0.00778	321.809	0.00892
116.943	0.00548	198.89	0.00779	322.417	0.00894
117.168	0.00549	199.27	0.0078	323.025	0.00894
117.392	0.00546	199.651	0.00781	323.634	0.00896
117.617	0.0055	200.033	0.00781	324.242	0.00898
117.842	0.00546	200.412	0.00783	324.85	0.009
118.066	0.0055	200.794	0.00783	325.459	0.009
118.291	0.00556	201.175	0.00784	326.067	0.009
118.515	0.00557	201.555	0.00784	326.675	0.00901
118.739	0.00554	201.936	0.00786	327.284	0.00902
118.963	0.00552	202.318	0.00787	327.892	0.00905
119.188	0.00551	202.699	0.00788	328.5	0.00906
119.413	0.00558	203.083	0.00789	329.109	0.00907
119.638	0.00554	203.465	0.0079	329.717	0.00908
119.864	0.00556	203.844	0.0079	330.325	0.00909
120.087	0.00556	204.225	0.00791	330.934	0.0091
120.312	0.00555	204.605	0.00792	331.542	0.00912
120.535	0.0056	204.987	0.00793	332.15	0.00913
120.76	0.00556	205.37	0.00794	332.759	0.00914
120.986	0.00558	205.752	0.00796	333.367	0.00916
121.211	0.00559	206.131	0.00796	333.975	0.00917
121.434	0.00563	206.512	0.00797	334.584	0.00918
121.659	0.00561	206.894	0.00798	335.192	0.0092
121.884	0.00563	207.275	0.00798	335.8	0.00921
122.108	0.00561	207.658	0.008	336.409	0.00922
122.334	0.00563	208.039	0.00801	337.017	0.00923
122.559	0.00569	208.42	0.00802	337.625	0.00924
122.783	0.00561	208.802	0.00802	338.234	0.00926
123.008	0.00566	209.183	0.00804	338.842	0.00927
123.233	0.00566	209.565	0.00805	339.45	0.00927
123.458	0.00569	209.947	0.00806	340.059	0.00928
123.683	0.00563	210.329	0.00807	340.667	0.0093
123.908	0.00568	210.708	0.00807	341.275	0.00932
124.131	0.00566	211.089	0.00808	341.884	0.00933
124.355	0.00572	211.471	0.00809	342.492	0.00934
124.58	0.00572	211.852	0.0081	343.1	0.00935
124.805	0.0057	212.234	0.00812	343.709	0.00936
125.03	0.00573	212.617	0.00812	344.317	0.00937
125.256	0.00573	212.997	0.00813	344.925	0.00938
125.479	0.00573	213.377	0.00814	345.534	0.00939
125.703	0.00575	213.758	0.00815	346.142	0.00941
125.927	0.00573	214.14	0.00816	346.75	0.00942
126.153	0.00574	214.522	0.00816	347.359	0.00944
126.378	0.00571	214.904	0.00817	347.967	0.00944
126.603	0.00575	215.284	0.00818	348.575	0.00946
126.826	0.00578	215.666	0.00819	349.184	0.00947
127.052	0.00577	216.048	0.0082	349.792	0.00948
127.277	0.00577	216.429	0.00821	350.4	0.0095
127.501	0.00575	216.81	0.00822	351.009	0.00951
127.725	0.00583	217.192	0.00823	351.617	0.00952
127.951	0.00579	217.572	0.00824	352.225	0.00953
128.174	0.00585	217.953	0.00825	352.834	0.00954
128.399	0.00584	218.336	0.00826	353.442	0.00956
128.625	0.0058	218.717	0.00827	354.05	0.00957
128.849	0.00584	219.097	0.00827	354.659	0.00959
129.073	0.00583	219.48	0.00829	355.267	0.0096
129.298	0.0058	219.86	0.0083	355.875	0.0096
129.522	0.00589	220.241	0.00831	356.484	0.00961
129.747	0.00586	220.623	0.00832	357.092	0.00963
129.972	0.00586	221.004	0.00833	357.7	0.00965
130.196	0.00586	221.386	0.00834	358.309	0.00966
130.421	0.00589	221.768	0.00835	358.917	0.00967
130.646	0.00587	222.147	0.00835	359.525	0.00968
130.869	0.0059	222.528	0.00836	360.134	0.00969
131.094	0.00589	222.911	0.00837	360.742	0.0097
131.32	0.00589	223.292	0.00838	361.35	0.00972
131.544	0.00592	223.674	0.00839	361.959	0.00972
131.769	0.00589	224.055	0.00839	362.567	0.00973
131.994	0.00595	224.435	0.00841	363.175	0.00974
132.217	0.0059	224.815	0.00841	363.784	0.00976
132.442	0.00596	225.199	0.00843	364.392	0.00977
132.667	0.00596	225.58	0.00844	365	0.00979
132.892	0.00592	225.963	0.00845	365.609	0.0098
133.118	0.00594	226.344	0.00846	366.217	0.00981
133.342	0.00598	226.722	0.00847	366.825	0.00983
133.565	0.00594	227.103	0.00848	367.434	0.00984
133.79	0.00597	227.487	0.00848	368.042	0.00986
134.015	0.00598	227.869	0.0085	368.65	0.00987
134.24	0.00596	228.252	0.00851	369.259	0.00988
134.466	0.006	228.633	0.00852	369.867	0.00988
134.69	0.00599	229.013	0.00853	370.475	0.0099
134.914	0.006	229.394	0.00854	371.084	0.00992
135.139	0.00599	229.774	0.00855	371.692	0.00993
135.362	0.00604	230.156	0.00856	372.3	0.00994
135.588	0.00604	230.54	0.00857	372.909	0.00996
135.814	0.00603	230.921	0.00858	373.517	0.00997
136.038	0.00606	231.301	0.00859	374.125	0.00998
136.262	0.00603	231.68	0.00859	374.734	0.00999
136.486	0.00606	232.064	0.00861	375.342	0.01
136.712	0.00608	232.445	0.00862	375.95	0.01001
136.936	0.00606	232.827	0.00863	376.559	0.01002
137.161	0.00606	233.21	0.00864	377.167	0.01004
137.387	0.00609	233.592	0.00864	377.775	0.01005
137.612	0.00607	233.971	0.00865	378.384	0.01006
137.835	0.00609	234.352	0.00866	378.992	0.01007
138.06	0.00609	234.733	0.00866	379.6	0.01008
138.284	0.00614	235.115	0.00867	380.209	0.0101
138.509	0.00611	235.497	0.00868	380.817	0.01011
138.734	0.00611	235.875	0.00869	381.425	0.01013
138.957	0.0061	236.257	0.0087	382.034	0.01014
139.182	0.00613	236.64	0.00872	382.642	0.01015
139.407	0.00614	237.02	0.00872	383.25	0.01017
139.632	0.00613	237.403	0.00873	383.859	0.01017
139.857	0.00615	237.784	0.00874	384.467	0.01019
140.081	0.00616	238.163	0.00874	385.075	0.0102
140.305	0.00613	238.544	0.00875	385.684	0.01022
140.529	0.00614	238.926	0.00876	386.292	0.01023
140.755	0.0062	239.307	0.00877	386.9	0.01024
140.979	0.00615	239.689	0.0088	387.509	0.01026
141.204	0.00616	240.071	0.0088	388.117	0.01028
141.429	0.0062	240.453	0.00881	388.725	0.01028
141.654	0.00624	240.833	0.00882	389.334	0.01029
141.878	0.00617	241.215	0.00883	389.942	0.01031
142.103	0.00622	241.596	0.00884	390.55	0.01032
142.327	0.00625	241.978	0.00884	391.159	0.01033
142.553	0.00621	242.359	0.00886	391.767	0.01035
142.777	0.00623	242.742	0.00887	392.375	0.01037
143.002	0.00624	243.121	0.00888	392.984	0.01038
143.226	0.0063	243.503	0.00888	393.592	0.01039
143.451	0.00627	243.884	0.00889	394.2	0.0104
143.675	0.00629	244.268	0.00891	394.809	0.01041
143.901	0.00626	244.649	0.00891	395.417	0.01042
144.125	0.00624	245.027	0.00892	396.025	0.01043
144.349	0.00627	245.409	0.00893	396.634	0.01043
144.574	0.00627	245.792	0.00894	397.242	0.01045
144.799	0.00629	246.172	0.00895	397.85	0.01046
145.023	0.00629	246.554	0.00896	398.459	0.01047
145.248	0.00632	246.935	0.00898	399.067	0.01049
145.473	0.00634	247.315	0.00898	399.675	0.01051
145.696	0.0063	247.696	0.00899	400.284	0.01052
145.921	0.00636	248.079	0.009	400.892	0.01053
146.147	0.00636	248.46	0.009	401.5	0.01054
146.371	0.00633	248.845	0.00903	402.109	0.01055
146.597	0.00638	249.226	0.00904	402.717	0.01056
146.822	0.00632	249.605	0.00904	403.325	0.01058
147.046	0.00637	249.986	0.00906	403.934	0.01059
147.27	0.00634	250.367	0.00907	404.542	0.01062
147.494	0.0064	250.748	0.00908	405.15	0.01062
147.719	0.00634	251.131	0.00908	405.759	0.01064
147.945	0.00642	251.512	0.00909	406.367	0.01065
148.169	0.0064	251.894	0.00909	406.975	0.01066
148.394	0.00642	252.273	0.00912	407.584	0.01068
148.617	0.00641	252.655	0.00912	408.192	0.01069
148.842	0.00645	253.036	0.00913	408.8	0.0107
149.067	0.00644	253.417	0.00914	409.409	0.01072
149.291	0.0064	253.798	0.00915	410.017	0.01073
149.516	0.00646	254.179	0.00916	410.625	0.01074
149.74	0.00647	254.559	0.00917	411.234	0.01074
149.964	0.00642	254.941	0.00918	411.842	0.01076
150.189	0.00651	255.324	0.00919	412.45	0.01078
150.415	0.00646	255.706	0.0092	413.059	0.01079
150.64	0.00649	256.088	0.00921	413.667	0.0108
150.865	0.00651	256.468	0.00922	414.275	0.01081
151.089	0.0065	256.848	0.00923	414.884	0.01082
151.312	0.00647	257.23	0.00924	415.492	0.01084
151.537	0.00651	257.613	0.00925	416.101	0.01085
151.763	0.00651	257.994	0.00925	416.709	0.01087
151.988	0.00651	258.375	0.00926	417.317	0.01088
152.212	0.00652	258.755	0.00927	417.925	0.01089
152.436	0.00649	259.136	0.00929	418.534	0.01091
152.66	0.00653	259.519	0.0093	419.142	0.01091
152.886	0.00655	259.9	0.0093	419.75	0.01093
153.11	0.00652	260.283	0.00931	420.359	0.01095
153.336	0.00658	260.665	0.00932	420.967	0.01097
153.561	0.00654	261.045	0.00934	421.575	0.01098
153.785	0.00658	261.426	0.00934	422.184	0.011
154.009	0.00658	261.808	0.00935	422.792	0.01101
154.234	0.00664	262.19	0.00936	423.401	0.01102
154.459	0.00662	262.573	0.00938	424.009	0.01103
154.685	0.00658	262.955	0.00939	424.617	0.01104
154.91	0.0066	263.335	0.0094	425.226	0.01105
155.134	0.0066	263.715	0.0094	425.834	0.01107
155.358	0.00662	264.096	0.00941	426.442	0.01108
155.582	0.00661	264.474	0.00942	427.05	0.0111
155.805	0.00663	264.859	0.00943	427.659	0.01111
156.032	0.00664	265.24	0.00944	428.267	0.01112
156.256	0.00666	265.621	0.00946	428.875	0.01113
156.481	0.00661	266.002	0.00946	429.484	0.01115
156.705	0.00666	266.384	0.00947	430.092	0.01116
156.93	0.00667	266.766	0.00948	430.7	0.01118
157.155	0.00665	267.149	0.00949	431.309	0.01119
157.381	0.00667	267.53	0.00951	431.917	0.0112
157.605	0.00666	267.909	0.00951	432.526	0.01122
157.828	0.00667	268.291	0.00952	433.134	0.01124
158.054	0.00673	268.671	0.00951	433.742	0.01125
158.277	0.0067	269.053	0.00953	434.351	0.01126
158.502	0.00668	269.436	0.00954	434.959	0.01127
158.728	0.00668	269.817	0.00955	435.567	0.01128
158.952	0.00673	270.198	0.00957	436.175	0.01129
159.177	0.00676	270.578	0.00958	436.784	0.0113
159.401	0.00673	270.959	0.00959	437.392	0.01132
159.625	0.00671	271.341	0.00959	438	0.01134
159.85	0.00679	271.724	0.00961	438.609	0.01134
160.076	0.00678	272.106	0.00961	439.217	0.01136
160.301	0.0068	272.485	0.00962	439.825	0.01137
160.524	0.00674	272.864	0.00963	440.434	0.01139
160.748	0.00676	273.247	0.00964	441.042	0.0114
160.973	0.00678	273.63	0.00965	441.651	0.01141
161.199	0.00676	274.011	0.00967	442.259	0.01142
161.423	0.00681	274.393	0.00967	442.867	0.01144
161.648	0.00681	274.772	0.00968	443.476	0.01146
161.872	0.00687	275.152	0.00969	444.084	0.01147
162.096	0.00684	275.536	0.00971	444.692	0.01148
162.321	0.00687	275.918	0.00972	445.3	0.01149
162.547	0.00684	276.3	0.00973	445.909	0.0115
162.772	0.0069	276.681	0.00974	446.517	0.01152
162.996	0.00686	277.062	0.00975	447.125	0.01153
163.22	0.00682	277.442	0.00976	447.734	0.01154
163.445	0.00691	277.824	0.00977	448.342	0.01156
163.669	0.00684	278.204	0.00978	448.95	0.01157
163.894	0.00692	278.588	0.00979	449.559	0.01158
164.119	0.0069	278.97	0.00979	450.167	0.0116
164.345	0.0069	279.351	0.0098	450.776	0.01161
164.569	0.0069	279.731	0.00981	451.384	0.01164
164.793	0.00692	280.111	0.00982	451.992	0.01165
165.017	0.00689	280.492	0.00983	452.601	0.01166
165.242	0.00695	280.876	0.00985	453.209	0.01166
165.467	0.00689	281.255	0.00986	453.817	0.01167
165.691	0.00695	281.635	0.00986	454.425	0.01169
165.915	0.00699	282.015	0.00987	455.034	0.0117
166.139	0.00692	282.398	0.00989	455.642	0.01172
166.364	0.00698	282.779	0.0099	456.25	0.01173
166.589	0.00697	283.163	0.0099	456.859	0.01175
166.815	0.00698	283.544	0.00991	457.467	0.01176
167.04	0.00699	283.924	0.00992	458.075	0.01177
167.263	0.00702	284.306	0.00994	458.684	0.01179
167.488	0.007	284.688	0.00994	459.292	0.0118
167.714	0.007	285.069	0.00995	459.901	0.01181
167.938	0.00705	285.451	0.00996	460.509	0.01182
168.163	0.00703	285.832	0.00998	461.117	0.01183
168.387	0.00705	286.212	0.00999	461.726	0.01185
168.611	0.00704	286.592	0.01	462.334	0.01187
168.835	0.00705	286.974	0.01001	462.942	0.01188
169.06	0.00703	287.355	0.01003	463.55	0.01189
169.284	0.00704	287.738	0.01003	464.159	0.01191
169.51	0.0071	288.12	0.01004	464.767	0.01192
169.735	0.00708	288.499	0.01006	465.375	0.01194
169.958	0.00708	288.88	0.01006	465.984	0.01196
170.183	0.00708	289.261	0.01007	466.592	0.01197
170.407	0.00715	289.644	0.01009	467.2	0.01198
170.633	0.00713	290.027	0.0101	467.809	0.01199
170.859	0.00709	290.408	0.0101	468.417	0.01201
171.083	0.00712	290.788	0.01011	469.026	0.01202
171.307	0.00715	291.169	0.01012	469.634	0.01204
171.531	0.00712	291.552	0.01013	470.242	0.01205
171.757	0.00713	291.934	0.01015	470.851	0.01206
171.982	0.00715	292.316	0.01016	471.459	0.01206
172.207	0.00718	292.699	0.01016	472.067	0.01208
172.432	0.00719	293.078	0.01017	472.675	0.0121
172.656	0.0072	293.457	0.01019	473.284	0.01211
172.879	0.00712	293.84	0.0102	473.892	0.01213
173.105	0.00715	294.222	0.01021	474.5	0.01215
173.33	0.00722	294.604	0.01022	475.109	0.01216
173.555	0.0072	294.986	0.01023	475.717	0.01216
173.78	0.00722	295.367	0.01024	476.325	0.01218
174.005	0.00717	295.747	0.01025	476.934	0.0122
174.228	0.00721	296.129	0.01027	477.542	0.01221
174.453	0.00724	296.511	0.01027	478.151	0.01222
174.679	0.00723	296.893	0.01028	478.759	0.01224
174.904	0.00723	297.277	0.01029	479.367	0.01225
175.129	0.00726	297.655	0.0103	479.976	0.01227
175.352	0.00729	298.036	0.01032	480.584	0.01228
175.577	0.00727	298.418	0.01033	481.192	0.0123
175.802	0.00725	298.799	0.01034	481.8	0.01231
176.026	0.00728	299.184	0.01035	482.409	0.01232
176.253	0.00726	299.565	0.01036	483.017	0.01235
176.477	0.00732	299.944	0.01037	483.625	0.01236
176.701	0.00726	300.325	0.01037	484.234	0.01237
176.925	0.00731	300.709	0.01039	484.842	0.01239
177.151	0.00737	301.089	0.0104	485.45	0.0124
177.376	0.0073	301.473	0.0104	486.059	0.01242
177.601	0.00732	301.854	0.01042	486.667	0.01243
177.826	0.00733	302.233	0.01042	487.276	0.01245
178.049	0.0073	302.613	0.01044	487.884	0.01246
178.273	0.00735	302.995	0.01045	488.492	0.01248
178.498	0.00736	303.377	0.01046	489.101	0.01249
178.723	0.00732	303.76	0.01047	489.709	0.0125
178.948	0.00738	304.142	0.01047	490.317	0.01251
179.174	0.00733	304.52	0.01048	490.925	0.01253
179.397	0.00732	304.902	0.0105	491.534	0.01254
179.622	0.00741	305.284	0.01051	492.142	0.01256
179.847	0.00742	305.666	0.01052	492.75	0.01257
180.072	0.00743	306.05	0.01054	493.359	0.01259
180.298	0.00745	306.43	0.01053	493.967	0.0126
180.521	0.00744	306.81	0.01055	494.575	0.01261
180.746	0.00739	307.191	0.01057	495.184	0.01263
180.97	0.00744	307.573	0.01057	495.792	0.01265
181.195	0.00749	307.954	0.01058	496.401	0.01267
181.42	0.00747	308.335	0.01059	497.009	0.01268
181.644	0.0075	308.717	0.01061	497.617	0.01269
181.869	0.00749	309.098	0.01062	498.226	0.0127
182.094	0.00743	309.478	0.01063	498.834	0.01272
182.317	0.00748	309.86	0.01063	499.442	0.01273
182.542	0.00751	310.242	0.01065	500.05	0.01275
182.768	0.00744	310.625	0.01065	500.659	0.01276
182.993	0.00749	311.007	0.01067	501.267	0.01277
183.218	0.00756	311.386	0.01068	501.875	0.01279
183.442	0.00754	311.767	0.01069	502.484	0.0128
183.666	0.00754	312.149	0.01071	503.092	0.01283
183.891	0.00755	312.53	0.01072	503.7	0.01284
184.115	0.00758	312.912	0.01072	504.309	0.01285
184.341	0.00758	313.294	0.01073	504.917	0.01287
184.566	0.00752	313.674	0.01074	505.526	0.01288
184.789	0.00754	314.055	0.01075	506.134	0.0129
185.014	0.00753	314.437	0.01077	506.742	0.01291
185.239	0.00764	314.82	0.01077	507.351	0.01292
185.465	0.00757	315.202	0.01079	507.959	0.01294
185.69	0.00761	315.584	0.01079	508.567	0.01295
185.914	0.00755	315.963	0.0108	509.176	0.01297
186.138	0.00764	316.344	0.01081	509.784	0.01298
186.362	0.00762	316.727	0.01082	510.392	0.01299
186.588	0.00768	317.11	0.01082	511.001	0.01301
186.813	0.00762	317.493	0.01084	511.609	0.01302
187.039	0.0076	317.874	0.01086	512.217	0.01303
187.263	0.00762	318.255	0.01087	512.826	0.01305
187.488	0.00766	318.634	0.01088	513.434	0.01306
187.712	0.00767	318.94	0.0109	514.042	0.01307
187.892	0.00772	319.318	0.01091	514.651	0.0131
188.115	0.00765	319.702	0.01092	515.259	0.01311
188.34	0.00768	320.084	0.01093	515.867	0.01313
188.565	0.00772	320.465	0.01093	516.476	0.01315
188.79	0.00775	320.845	0.01095	517.084	0.01315
189.014	0.00767	321.229	0.01096	517.692	0.01317
189.24	0.00775	321.609	0.01097	518.301	0.01319
189.464	0.00774	321.992	0.01098	518.909	0.0132
189.69	0.0077	322.374	0.01099	519.517	0.01321
189.915	0.00776	322.754	0.011	520.126	0.01323
190.138	0.00777	323.134	0.01101	520.734	0.01324
190.362	0.00775	323.516	0.01102	521.342	0.01326
190.587	0.00776	323.896	0.01103	521.951	0.01328
190.811	0.00776	324.28	0.01104	522.559	0.01329
191.037	0.00778	324.661	0.01106	523.167	0.0133
191.262	0.00782	325.039	0.01107	523.776	0.01332
191.485	0.0078	325.419	0.01108	524.384	0.01333
191.709	0.00783	325.801	0.01109	524.992	0.01335
191.934	0.00785	326.181	0.0111	525.601	0.01336
192.157	0.00781	326.564	0.01112	526.209	0.01338
192.383	0.00777	326.948	0.01113	526.817	0.0134
192.609	0.00781	327.327	0.01115	527.426	0.01342
192.833	0.00788	327.708	0.01115	528.034	0.01342
193.057	0.00784	328.093	0.01116	528.642	0.01343
193.284	0.0079	328.471	0.01118	529.251	0.01345
193.507	0.00787	328.856	0.01119	529.859	0.01347
193.733	0.00784	329.239	0.01119	530.467	0.01349
193.959	0.00784	329.619	0.01121	531.076	0.0135
194.183	0.00792	330	0.01121	531.684	0.01351
194.407	0.0079	330.384	0.01123	532.292	0.01353
194.633	0.00791	330.764	0.01123	532.901	0.01353
194.857	0.00798	331.148	0.01125	533.509	0.01355
195.084	0.00794	331.531	0.01126	534.117	0.01356
195.309	0.00792	331.911	0.01127	534.726	0.01357
195.533	0.0079	332.291	0.01128	535.334	0.01358
195.757	0.008	332.672	0.01129	535.942	0.01361
195.981	0.00792	333.052	0.0113	536.551	0.01363
196.205	0.00793	333.434	0.01131	537.159	0.01365
196.43	0.00789	333.816	0.01132	537.767	0.01366
196.655	0.00795	334.196	0.01133	538.376	0.01369
196.879	0.00804	334.576	0.01134	538.984	0.0137
197.103	0.00797	334.959	0.01136	539.592	0.01372
197.328	0.00803	335.339	0.01137	540.201	0.01373
197.552	0.00803	335.723	0.01138	540.809	0.01374
197.779	0.00807	336.104	0.0114	541.417	0.01376
198.003	0.00804	336.486	0.0114	542.026	0.01377
198.228	0.00807	336.865	0.01142	542.634	0.01379
198.451	0.00798	337.248	0.01143	543.242	0.0138
198.677	0.00805	337.627	0.01144	543.851	0.01382
198.9	0.00806	338.01	0.01144	544.459	0.01383
199.126	0.00809	338.392	0.01146	545.067	0.01385
199.351	0.00806	338.774	0.01147	545.676	0.01386
199.576	0.00805	339.153	0.01148	546.284	0.01387
199.799	0.00812	339.537	0.01149	546.892	0.01389
200.025	0.0081	339.917	0.0115	547.501	0.01391
200.249	0.00813	340.3	0.01151	548.109	0.01394
200.475	0.0081	340.682	0.01152	548.717	0.01395
200.7	0.00814	341.063	0.01153	549.326	0.01396
200.924	0.00818	341.44	0.01154	549.934	0.01397
201.147	0.00808	341.824	0.01156	550.542	0.01399
201.373	0.00821	342.202	0.01157	551.151	0.01401
201.596	0.00815	342.587	0.01158	551.759	0.01403
201.822	0.00822	342.968	0.0116	552.367	0.01405
202.047	0.00814	343.35	0.01161	552.976	0.01406
202.272	0.00821	343.73	0.01162	553.584	0.01408
202.495	0.00819	344.113	0.01163	554.192	0.0141
202.721	0.0082	344.494	0.01165	554.801	0.01411
202.946	0.00819	344.877	0.01165	555.409	0.01412
203.171	0.00817	345.258	0.01167	556.017	0.01414
203.396	0.0082	345.639	0.01168	556.626	0.01416
203.62	0.00829	346.019	0.01168	557.234	0.01417
203.844	0.00822	346.402	0.0117	557.842	0.01418
204.07	0.00819	346.781	0.01172	558.451	0.0142
204.293	0.00822	347.165	0.01172	559.059	0.01421
204.519	0.00829	347.546	0.01173	559.667	0.01423
204.744	0.00829	347.925	0.01174	560.276	0.01425
204.967	0.00828	348.307	0.01175	560.884	0.01426
205.192	0.00828	348.691	0.01177	561.492	0.01428
205.418	0.00833	349.07	0.01178	562.101	0.01429
205.641	0.00829	349.453	0.01179	562.709	0.0143
205.867	0.00835	349.836	0.0118	563.317	0.01432
206.093	0.00825	350.215	0.01181	563.926	0.01434
206.316	0.00833	350.596	0.01183	564.534	0.01435
206.54	0.0083	350.98	0.01184	565.142	0.01437
206.767	0.00835	351.359	0.01186	565.751	0.01439
206.99	0.00831	351.742	0.01186	566.359	0.0144
207.216	0.00835	352.124	0.01187	566.967	0.01442
207.441	0.00832	352.505	0.01188	567.576	0.01443
207.665	0.00844	352.884	0.01189	568.184	0.01445
207.888	0.00841	353.268	0.0119	568.792	0.01447
208.115	0.00845	353.648	0.01192	569.401	0.01449
208.338	0.00834	354.03	0.01192	570.009	0.0145
208.563	0.00839	354.412	0.01193	570.617	0.01451
208.788	0.00838	354.792	0.01194	571.226	0.01453
209.012	0.00838	355.173	0.01196	571.834	0.01455
209.237	0.0084	355.556	0.01197	572.442	0.01457
209.463	0.00843	355.936	0.01198	573.051	0.01458
209.686	0.0084	356.319	0.01199	573.659	0.01459
209.912	0.00843	356.7	0.012	574.267	0.0146
210.136	0.00843	357.079	0.01202	574.876	0.01462
210.359	0.0085	357.461	0.01203	575.484	0.01463
210.584	0.00848	357.844	0.01204	576.092	0.01465
210.81	0.00846	358.224	0.01205	576.701	0.01467
211.034	0.00845	358.608	0.01206	577.309	0.01469
211.261	0.00849	358.99	0.01207	577.917	0.0147
211.486	0.00851	359.371	0.01209	578.526	0.01472
211.71	0.00857	359.751	0.0121	579.134	0.01474
211.934	0.00853	360.133	0.01211	579.742	0.01476
212.159	0.00859	360.512	0.01213	580.351	0.01477
212.382	0.00852	360.895	0.01214	580.959	0.01479
212.608	0.00854	361.276	0.01215	581.567	0.01481
212.832	0.00854	361.657	0.01216	582.176	0.01482
213.056	0.00861	362.036	0.01217	582.784	0.01485
213.28	0.0085	362.421	0.01218	583.392	0.01486
213.507	0.00861	362.801	0.01219	584.001	0.01487
213.73	0.00862	363.184	0.01221	584.609	0.01489
213.956	0.00861	363.565	0.01222	585.217	0.01491
214.181	0.00866	363.945	0.01224	585.826	0.01492
214.404	0.00859	364.327	0.01225	586.434	0.01493
214.629	0.00864	364.71	0.01226	587.042	0.01495
214.855	0.00864	365.089	0.01227	587.651	0.01496
215.078	0.00859	365.472	0.01228	588.259	0.01498
215.304	0.00861	365.854	0.0123	588.867	0.01501
215.529	0.00862	366.235	0.01232	589.476	0.01502
215.754	0.00873	366.616	0.01233	590.084	0.01503
215.978	0.00863	366.998	0.01233	590.692	0.01505
216.203	0.00863	367.379	0.01235	591.301	0.01507
216.428	0.00875	367.763	0.01236	591.909	0.01509
216.654	0.00869	368.144	0.01237	592.517	0.01511
216.878	0.00863	368.524	0.01238	593.126	0.01513
217.102	0.00875	368.903	0.0124	593.734	0.01513
217.325	0.0087	369.286	0.01241	594.342	0.01515
217.551	0.00873	369.667	0.01241	594.951	0.01517
217.775	0.00871	370.049	0.01242	595.559	0.01519
218	0.00869	370.432	0.01243	596.167	0.0152
218.226	0.0087	370.812	0.01244	596.776	0.01522
218.45	0.00878	371.192	0.01246	597.384	0.01523
218.674	0.00877	371.574	0.01248	597.992	0.01524
218.899	0.00885	371.955	0.01249	598.601	0.01526
219.123	0.00883	372.338	0.01249	599.209	0.01528
219.349	0.00875	372.721	0.01251	599.817	0.0153
219.575	0.00876	373.101	0.01253	600.426	0.01531
219.798	0.00884	373.481	0.01254	601.034	0.01533
220.022	0.00882	373.864	0.01256	601.642	0.01534
220.248	0.00885	374.244	0.01257	602.251	0.01536
220.472	0.00884	374.626	0.01258	602.859	0.01538
220.697	0.00887	375.008	0.01259	603.467	0.01539
220.922	0.00886	375.389	0.0126	604.076	0.01541
221.146	0.00887	375.769	0.01262	604.684	0.01542
221.37	0.00894	376.153	0.01263	605.292	0.01544
221.596	0.0089	376.533	0.01264	605.901	0.01545
221.82	0.00893	376.916	0.01265	606.509	0.01548
222.046	0.00895	377.297	0.01267	607.117	0.0155
222.27	0.00887	377.677	0.01268	607.726	0.01552
222.494	0.00895	378.058	0.01269	608.334	0.01554
222.719	0.00902	378.441	0.01269	608.942	0.01555
222.944	0.00897	378.823	0.01272	609.551	0.01558
223.169	0.0089	379.205	0.01272	610.159	0.01559
223.394	0.009	379.587	0.01274	610.767	0.0156
223.62	0.00902	379.966	0.01275	611.376	0.01561
223.843	0.00897	380.348	0.01276	611.984	0.01563
224.068	0.00898	380.729	0.01278	612.592	0.01566
224.292	0.00894	381.111	0.01278	613.201	0.01568
224.517	0.00899	381.493	0.01281	613.809	0.01569
224.742	0.00901	381.875	0.01282	614.417	0.01572
224.967	0.00908	382.256	0.01283	615.026	0.01573
225.192	0.00899	382.636	0.01284	615.634	0.01575
225.416	0.00906	383.019	0.01285	616.242	0.01576
225.641	0.009	383.399	0.01286	616.851	0.01578
225.865	0.00906	383.782	0.01288	617.459	0.0158
226.091	0.00914	384.163	0.01289	618.067	0.01583
226.315	0.00906	384.543	0.01291	618.676	0.01584
226.539	0.0091	384.924	0.01292	619.284	0.01585
226.763	0.0091	385.307	0.01294	619.892	0.01587
226.989	0.0091	385.688	0.01295	620.501	0.01589
227.214	0.00915	386.07	0.01296	621.109	0.0159
227.439	0.00913	386.453	0.01297	621.717	0.01592
227.665	0.00908	386.831	0.01298	622.326	0.01594
227.887	0.00914	387.212	0.01299	622.934	0.01596
228.111	0.00911	387.594	0.01301	623.542	0.01597
228.336	0.00919	387.976	0.01301	624.151	0.01598
228.561	0.00914	388.358	0.01303	624.759	0.01599
228.787	0.00926	388.74	0.01304	625.367	0.01601
229.012	0.00917	389.119	0.01305	625.976	0.01603
229.235	0.00923	389.5	0.01306	626.584	0.01605
229.459	0.00914	389.883	0.01308	627.192	0.01608
229.685	0.00919	390.264	0.01309	627.801	0.01609
229.909	0.00915	390.647	0.0131	628.409	0.0161
230.135	0.0092	391.03	0.01311	629.017	0.01613
230.361	0.00917	391.411	0.01312	629.626	0.01615
230.585	0.00928	391.791	0.01313	630.234	0.01617
230.809	0.00927	392.173	0.01315	630.842	0.0162
231.034	0.00935	392.554	0.01316	631.451	0.01622
231.258	0.00924	392.935	0.01318	632.059	0.01623
231.483	0.00929	393.317	0.01319	632.667	0.01624
231.708	0.0093	393.697	0.0132	633.276	0.01626
231.932	0.00934	394.079	0.01321	633.884	0.01628
232.157	0.00927	394.463	0.01322	634.492	0.0163
232.383	0.00929	394.844	0.01325	635.101	0.01631
232.608	0.00939	395.226	0.01326	635.709	0.01633
232.833	0.00935	395.608	0.01326	636.317	0.01635
233.058	0.00929	395.988	0.01328	636.926	0.01637
233.282	0.00937	396.367	0.01329	637.534	0.01639
233.505	0.0094	396.749	0.0133	638.142	0.0164
233.73	0.00942	397.131	0.01332	638.751	0.01641
233.955	0.00935	397.514	0.01333	639.359	0.01644
234.181	0.00941	397.896	0.01333	639.967	0.01645
234.406	0.00942	398.276	0.01335	640.576	0.01647
234.63	0.00943	398.657	0.01336	641.184	0.01649
234.854	0.00938	399.038	0.01338	641.792	0.01651
235.078	0.00946	399.418	0.01339	642.401	0.01653
235.302	0.00949	399.801	0.0134	643.009	0.01654
235.528	0.00941	400.183	0.01341	643.617	0.01656
235.753	0.00948	400.562	0.01342	644.226	0.01659
235.976	0.00948	400.943	0.01344	644.834	0.0166
236.2	0.00955	401.326	0.01346	645.442	0.01662
236.426	0.00948	401.708	0.01347	646.051	0.01664
236.651	0.00946	402.09	0.01349	646.659	0.01665
236.876	0.00954	402.472	0.0135	647.267	0.01667
237.101	0.00947	402.853	0.01351	647.876	0.0167
237.326	0.00947	403.233	0.01353	648.484	0.01672
237.55	0.00955	403.615	0.01355	649.092	0.01673
237.775	0.00949	403.995	0.01356	649.701	0.01675
237.998	0.00953	404.378	0.01357	650.309	0.01677
238.224	0.0095	404.76	0.01358	650.917	0.01679
238.449	0.0096	405.141	0.0136	651.526	0.01681
238.674	0.00957	405.522	0.01361	652.134	0.01682
238.898	0.0096	405.903	0.01362	652.742	0.01684
239.123	0.00951	406.284	0.01362	653.351	0.01686
239.347	0.0096	406.667	0.01365	653.959	0.01688
239.573	0.00964	407.048	0.01366	654.567	0.01689
239.797	0.00959	407.428	0.01368	655.176	0.01691
240.021	0.00972	407.81	0.01369	655.784	0.01693
240.246	0.00961	408.192	0.01371	656.392	0.01694
240.471	0.00965	408.573	0.01372	657.001	0.01696
240.696	0.00965	408.956	0.01373	657.609	0.01698
240.921	0.00969	409.339	0.01374	658.217	0.017
241.147	0.00962	409.719	0.01375	658.826	0.01702
241.371	0.00969	410.1	0.01376	659.434	0.01703
241.595	0.00967	410.483	0.01378	660.042	0.01706
241.821	0.00967	410.863	0.0138	660.651	0.01707
242.045	0.00975	411.244	0.01381	661.259	0.01708
242.269	0.00969	411.626	0.01382	661.867	0.01711
242.494	0.00975	412.007	0.01384	662.476	0.01713
242.719	0.00974	412.387	0.01385	663.084	0.01715
242.942	0.00979	412.769	0.01387	663.692	0.01716
243.167	0.00974	413.15	0.01388	664.301	0.01718
243.392	0.00983	413.531	0.01389	664.909	0.01719
243.616	0.00985	413.913	0.0139	665.517	0.01721
243.841	0.00976	414.295	0.01392	666.126	0.01724
244.066	0.00975	414.674	0.01393	666.734	0.01726
244.29	0.00979	415.057	0.01395	667.342	0.01728
244.515	0.00989	415.437	0.01396	667.951	0.01729
244.739	0.0098	415.82	0.01398	668.559	0.01731
244.965	0.0099	416.201	0.014	669.167	0.01733
245.189	0.00989	416.582	0.014	669.776	0.01735
245.414	0.00991	416.961	0.01401	670.384	0.01737
245.637	0.00985	417.344	0.01402	670.992	0.01738
245.863	0.00987	417.725	0.01404	671.601	0.01739
246.087	0.00986	418.107	0.01406	672.209	0.01741
246.312	0.00987	418.492	0.01407	672.817	0.01743
246.539	0.00995	418.874	0.01408	673.426	0.01746
246.764	0.00996	419.253	0.0141	674.034	0.01748
246.987	0.00994	419.635	0.01411	674.642	0.0175
247.212	0.00995	420.015	0.01412	675.251	0.01751
247.436	0.00985	420.397	0.01414	675.859	0.01753
247.661	0.00993	420.779	0.01416	676.467	0.01755
247.886	0.00993	421.16	0.01416	677.076	0.01757
248.111	0.0099	421.541	0.01418	677.684	0.01759
248.335	0.00998	421.924	0.0142	678.292	0.01762
248.561	0.01	422.306	0.01421	678.901	0.01764
248.786	0.01008	422.687	0.01422	679.509	0.01766
249.01	0.01005	423.069	0.01423	680.117	0.01768
249.236	0.01001	423.45	0.01423	680.726	0.0177
249.46	0.00998	423.829	0.01426	681.334	0.01772
249.683	0.01001	424.212	0.01428	681.942	0.01774
249.909	0.01004	424.591	0.0143	682.551	0.01776
250.132	0.01008	424.974	0.0143	683.159	0.01777
250.357	0.01	425.355	0.01432	683.767	0.01781
250.582	0.01001	425.736	0.01434	684.376	0.01782
250.806	0.01012	426.117	0.01435	684.984	0.01784
251.031	0.01008	426.5	0.01436	685.592	0.01784
251.257	0.01015	426.879	0.01437	686.201	0.01787
251.48	0.01013	427.262	0.01439	686.809	0.01789
251.705	0.01019	427.644	0.0144	687.417	0.01791
251.93	0.01009	428.026	0.0144	688.026	0.01793
252.156	0.01015	428.407	0.01442	688.634	0.01796
252.38	0.01014	428.79	0.01443	689.242	0.01798
252.606	0.01019	429.17	0.01445	689.851	0.018
252.829	0.01015	429.552	0.01446	690.459	0.01801
253.055	0.01018	429.933	0.01447	691.067	0.01802
253.279	0.01016	430.313	0.01449	691.676	0.01804
253.503	0.01022	430.695	0.0145	692.284	0.01806
253.728	0.01027	431.078	0.01452	692.892	0.01808
253.954	0.01029	431.459	0.01454	693.501	0.01811
254.178	0.0103	431.841	0.01455	694.109	0.01813
254.403	0.0103	432.223	0.01456	694.717	0.01814
254.628	0.01026	432.603	0.01458	695.326	0.01817
254.852	0.01027	432.983	0.01459	695.934	0.01819
255.076	0.01023	433.365	0.01461	696.542	0.01822
255.301	0.01021	433.745	0.01462	697.151	0.01823
255.524	0.01031	434.128	0.01463	697.759	0.01825
255.75	0.01024	434.511	0.01465	698.367	0.01827
255.976	0.01024	434.892	0.01466	698.976	0.01829
256.2	0.01029	435.272	0.01468	699.584	0.01831
256.424	0.01039	435.654	0.01469	700.192	0.01833
256.649	0.01028	436.035	0.01471	700.801	0.01835
256.874	0.01034	436.417	0.01472	701.409	0.01837
257.099	0.01041	436.799	0.01474	702.017	0.0184
257.324	0.0104	437.18	0.01475	702.626	0.01842
257.548	0.01033	437.56	0.01477	703.234	0.01843
257.772	0.0104	437.943	0.01478	703.842	0.01844
257.998	0.0104	438.324	0.0148	704.451	0.01846
258.222	0.01042	438.709	0.0148	705.059	0.01849
258.449	0.0105	439.091	0.01482	705.667	0.01851
258.674	0.01047	439.471	0.01484	706.276	0.01854
258.898	0.01048	439.851	0.01485	706.884	0.01855
259.122	0.01047	440.233	0.01487	707.492	0.01857
259.347	0.01042	440.615	0.01488	708.101	0.01859
259.572	0.01052	440.995	0.01489	708.709	0.0186
259.796	0.0105	441.377	0.01491	709.317	0.01863
260.021	0.01054	441.756	0.01492	709.926	0.01865
260.244	0.01052	442.137	0.01494	710.534	0.01867
260.468	0.01054	442.52	0.01495	711.142	0.01869
260.694	0.01049	442.901	0.01496	711.751	0.01872
260.919	0.01053	443.283	0.01498	712.359	0.01874
261.144	0.01054	443.665	0.01499	712.967	0.01875
261.369	0.0105	444.045	0.01501	713.576	0.01877
261.592	0.01061	444.426	0.01502	714.184	0.01878
261.817	0.01058	444.809	0.01504	714.792	0.0188
262.043	0.01058	445.19	0.01505	715.401	0.01883
262.267	0.01055	445.575	0.01507	716.009	0.01886
262.494	0.01065	445.957	0.01508	716.617	0.01888
262.719	0.01063	446.338	0.01509	717.226	0.0189
262.943	0.01064	446.716	0.01511	717.834	0.01892
263.166	0.0107	447.099	0.01513	718.442	0.01895
263.392	0.01071	447.478	0.01514	719.051	0.01896
263.615	0.01068	447.861	0.01515	719.659	0.01898
263.841	0.01069	448.243	0.01517	720.267	0.01899
264.066	0.01068	448.623	0.01518	720.876	0.01901
264.29	0.01064	449.004	0.01519	721.484	0.01904
264.514	0.0107	449.386	0.01521	722.092	0.01905
264.739	0.01064	449.767	0.01523	722.701	0.01907
264.964	0.01071	450.148	0.01525	723.309	0.01909
265.188	0.0107	450.53	0.01526	723.918	0.01911
265.413	0.01084	450.909	0.01527	724.526	0.01914
265.636	0.01068	451.292	0.01528	725.134	0.01915
265.862	0.0108	451.674	0.0153	725.742	0.01917
266.087	0.01083	452.055	0.01531	726.351	0.01919
266.311	0.01077	452.436	0.01533	726.959	0.01921
266.536	0.01076	452.818	0.01534	727.567	0.01924
266.761	0.01077	453.198	0.01536	728.176	0.01926
266.985	0.01085	453.58	0.01537	728.784	0.01929
267.21	0.01092	453.962	0.01539	729.393	0.0193
267.435	0.01083	454.344	0.01541	730.001	0.01932
267.66	0.01087	454.727	0.01542	730.609	0.01934
267.886	0.01083	455.108	0.01543	731.217	0.01937
268.11	0.01082	455.488	0.01545	731.826	0.01939
268.334	0.01085	455.868	0.01547	732.434	0.01941
268.558	0.01089	456.251	0.01548	733.043	0.01943
268.783	0.01091	456.631	0.0155	733.651	0.01945
269.007	0.01093	457.014	0.01552	734.259	0.01947
269.233	0.01094	457.396	0.01553	734.867	0.0195
269.458	0.01102	457.775	0.01555	735.476	0.01952
269.681	0.01096	458.156	0.01556	736.084	0.01954
269.905	0.01104	458.539	0.01557	736.692	0.01956
270.131	0.0109	458.922	0.01558	737.301	0.01958
270.357	0.01094	459.304	0.01559	737.909	0.01961
270.582	0.01099	459.687	0.0156	738.518	0.01962
270.807	0.01103	460.066	0.01562	739.126	0.01965
271.031	0.01097	460.447	0.01564	739.734	0.01967
271.255	0.01109	460.829	0.01565	740.342	0.01968
271.48	0.011	461.209	0.01566	740.951	0.01971
271.704	0.01103	461.591	0.01568	741.559	0.01973
271.929	0.01102	461.974	0.0157	742.168	0.01975
272.155	0.01097	462.353	0.01571	742.776	0.01977
272.378	0.01098	462.733	0.01572	743.384	0.01979
272.602	0.01105	463.116	0.01574	743.992	0.01981
272.827	0.01109	463.498	0.01576	744.601	0.01984
273.053	0.01104	463.88	0.01577	745.209	0.01986
273.278	0.01105	464.262	0.01579	745.817	0.01988
273.503	0.01111	464.642	0.0158	746.426	0.0199
273.726	0.01119	465.023	0.01582	747.034	0.01992
273.951	0.01108	465.406	0.01583	747.643	0.01994
274.177	0.0112	465.786	0.01585	748.251	0.01996
274.401	0.01111	466.169	0.01586	748.859	0.01998
274.626	0.01116	466.553	0.01588	749.467	0.02001
274.852	0.01127	466.935	0.0159	750.076	0.02003
275.077	0.0112	467.313	0.01591	750.684	0.02005
275.3	0.01113	467.695	0.01593	751.293	0.02007
275.525	0.01121	468.075	0.01595	751.901	0.02009
275.749	0.01126	468.459	0.01596	752.509	0.02012
275.975	0.01131	468.842	0.01598	753.117	0.02013
276.2	0.01125	469.223	0.01599	753.726	0.02016
276.425	0.01126	469.601	0.016	754.334	0.02018
276.648	0.01127	469.982	0.01602	754.942	0.0202
276.872	0.01126	470.364	0.01603	755.551	0.02022
277.098	0.01132	470.746	0.01605	756.159	0.02025
277.323	0.0113	471.128	0.01607	756.768	0.02027
277.548	0.0113	471.509	0.01608	757.376	0.02029
277.772	0.0113	471.888	0.0161	757.984	0.0203
277.995	0.01135	472.271	0.01611	758.592	0.02033
278.221	0.01133	472.653	0.01613	759.201	0.02036
278.446	0.01135	473.034	0.01615	759.809	0.02038
278.671	0.01137	473.418	0.01616	760.418	0.0204
278.896	0.01139	473.796	0.01618	761.026	0.02041
279.119	0.01132	474.176	0.01619	761.634	0.02044
279.343	0.01143	474.56	0.0162	762.242	0.02046
279.57	0.01141	474.94	0.01623	762.851	0.02048
279.793	0.01138	475.325	0.01623	763.459	0.0205
280.02	0.01142	475.705	0.01625	764.067	0.02053
280.244	0.01147	476.086	0.01627	764.676	0.02055
280.469	0.01151	476.465	0.01628	765.284	0.02057
280.692	0.0115	476.848	0.01629	765.893	0.02059
280.917	0.01149	477.229	0.01632	766.501	0.02062
281.142	0.01144	477.611	0.01634	767.109	0.02064
281.367	0.01147	477.993	0.01635	767.717	0.02067
281.592	0.01146	478.373	0.01636	768.326	0.02068
281.816	0.01145	478.754	0.01638	768.934	0.02071
282.04	0.01148	479.137	0.0164	769.543	0.02073
282.266	0.0116	479.518	0.0164	770.151	0.02075
282.49	0.01146	479.899	0.01642	770.759	0.02078
282.715	0.01155	480.281	0.01643	771.367	0.02081
282.94	0.01163	480.662	0.01645	771.976	0.02083
283.164	0.0116	481.042	0.01647	772.584	0.02085
283.388	0.0116	481.425	0.01649	773.192	0.02088
283.614	0.0116	481.807	0.0165	773.801	0.02089
283.839	0.01162	482.188	0.01652	774.409	0.02091
284.063	0.01165	482.57	0.01653	775.018	0.02092
284.288	0.0116	482.95	0.01655	775.626	0.02094
284.512	0.01158	483.331	0.01657	776.234	0.02096
284.736	0.01174	483.714	0.01658	776.842	0.02099
284.962	0.01165	484.095	0.0166	777.451	0.02101
285.187	0.01163	484.479	0.01661	778.059	0.02103
285.412	0.0118	484.86	0.01663	778.668	0.02105
285.637	0.01166	485.239	0.01665	779.276	0.02108
285.861	0.0117	485.619	0.01666	779.884	0.0211
286.084	0.01178	486.002	0.01668	780.492	0.02112
286.31	0.0117	486.382	0.01669	781.101	0.02114
286.534	0.01172	486.765	0.01672	781.709	0.02117
286.76	0.0118	487.147	0.01673	782.317	0.0212
286.985	0.01185	487.526	0.01674	782.926	0.02122
287.208	0.01179	487.908	0.01676	783.534	0.02124
287.433	0.01181	488.29	0.01678	784.143	0.02126
287.658	0.01181	488.671	0.01679	784.751	0.02128
287.882	0.01183	489.056	0.01681	785.359	0.02131
288.109	0.01182	489.438	0.01683	785.967	0.02133
288.334	0.01186	489.819	0.01685	786.576	0.02135
288.558	0.01194	490.197	0.01686	787.184	0.02138
288.781	0.01189	490.579	0.01688	787.793	0.0214
289.006	0.01191	490.96	0.0169	788.401	0.02143
289.231	0.01187	491.342	0.01691	789.009	0.02145
289.456	0.01198	491.723	0.01693	789.617	0.02148
289.68	0.01189	492.104	0.01695	790.226	0.0215
289.905	0.01189	492.485	0.01696	790.834	0.02152
290.129	0.01195	492.868	0.01698	791.442	0.02155
290.355	0.01197	493.249	0.017	792.051	0.02156
290.579	0.01197	493.631	0.01702	792.659	0.02159
290.805	0.01197	494.012	0.01703	793.268	0.02161
291.029	0.01196	494.393	0.01705	793.876	0.02163
291.253	0.01201	494.773	0.01706	794.484	0.02165
291.477	0.01202	495.155	0.01707	795.092	0.02168
291.702	0.01197	495.536	0.01708	795.701	0.0217
291.926	0.01205	495.918	0.0171	796.309	0.02173
292.152	0.01202	496.299	0.01711	796.918	0.02175
292.376	0.01207	496.681	0.01713	797.526	0.02177
292.601	0.01201	497.062	0.01715	798.134	0.0218
292.826	0.01206	497.444	0.01717	798.742	0.02183
293.051	0.01207	497.824	0.01719	799.351	0.02185
293.274	0.01212	498.206	0.0172	799.959	0.02187
293.5	0.01209	498.589	0.01722	800.567	0.02189
293.725	0.01214	498.969	0.01724	801.176	0.02191
293.949	0.01218	499.349	0.01725	801.784	0.02194
294.173	0.01217	499.733	0.01727	802.393	0.02196
294.399	0.01214	500.114	0.01729	803.001	0.02199
294.624	0.01217	500.498	0.0173	803.609	0.02201
294.849	0.01223	500.878	0.01731	804.217	0.02203
295.074	0.01214	501.258	0.01734	804.826	0.02205
295.298	0.01216	501.639	0.01735	805.434	0.02208
295.522	0.01211	502.021	0.01737	806.043	0.02211
295.747	0.01221	502.403	0.0174	806.651	0.02213
295.972	0.01221	502.787	0.01741	807.259	0.02215
296.198	0.01216	503.168	0.01743	807.867	0.02218
296.422	0.01234	503.548	0.01745	808.476	0.0222
296.647	0.01222	503.928	0.01746	809.084	0.02222
296.87	0.01229	504.31	0.01748	809.692	0.02224
297.096	0.01224	504.69	0.0175	810.301	0.02226
297.319	0.01235	505.073	0.01751	810.909	0.02228
297.545	0.0123	505.458	0.01753	811.518	0.02232
297.772	0.01235	505.836	0.01755	812.126	0.02234
297.995	0.01229	506.216	0.01757	812.734	0.02237
298.218	0.01233	506.598	0.01759	813.343	0.02239
298.443	0.01246	506.98	0.0176	813.951	0.02241
298.668	0.0124	507.361	0.01762	814.559	0.02243
298.893	0.01241	507.742	0.01764	815.168	0.02245
299.117	0.01244	508.122	0.01765	815.776	0.02249
299.341	0.01251	508.503	0.01767	816.384	0.02251
299.565	0.01241	508.886	0.01769	816.993	0.02253
299.791	0.01247	509.268	0.01771	817.601	0.02255
300.016	0.01249	509.65	0.01772	818.209	0.02258
300.241	0.01252	510.034	0.01774	818.818	0.02261
300.467	0.01243	510.412	0.01777	819.426	0.02263
300.69	0.0125	510.792	0.01778	820.034	0.02265
300.914	0.01257	511.176	0.01779	820.643	0.02267
301.14	0.01256	511.558	0.01782	821.251	0.02271
301.365	0.01256	511.941	0.01783	821.859	0.02273
301.591	0.01252	512.32	0.01786	822.468	0.02275
301.814	0.01265	512.702	0.01787	823.076	0.02277
302.039	0.01266	513.081	0.01788	823.684	0.0228
302.262	0.01263	513.464	0.0179	824.293	0.02283
302.488	0.01263	513.845	0.01791	824.901	0.02285
302.713	0.01254	514.227	0.01793	825.509	0.02288
302.938	0.01264	514.608	0.01795	826.118	0.02291
303.162	0.01271	514.99	0.01797	826.726	0.02294
303.387	0.01267	515.371	0.01798	827.334	0.02295
303.612	0.01266	515.755	0.018	827.943	0.02298
303.837	0.01261	516.134	0.01802	828.551	0.02301
304.061	0.01279	516.518	0.01803	829.159	0.02303
304.287	0.0128	516.9	0.01805	829.768	0.02305
304.512	0.0127	517.279	0.01807	830.376	0.02308
304.736	0.01276	517.66	0.01809	830.984	0.02311
304.96	0.01276	518.043	0.01811	831.593	0.02313
305.185	0.01281	518.422	0.01812	832.201	0.02316
305.409	0.01278	518.804	0.01814	832.809	0.02319
305.634	0.01272	519.187	0.01816	833.418	0.02321
305.859	0.01285	519.567	0.01818	834.026	0.02324
306.084	0.01279	519.946	0.0182	834.634	0.02326
306.307	0.01285	520.328	0.01822	835.243	0.02327
306.532	0.0128	520.711	0.01824	835.851	0.02329
306.758	0.01291	521.093	0.01825	836.459	0.02332
306.983	0.01287	521.474	0.01828	837.068	0.02334
307.207	0.01285	521.854	0.0183	837.676	0.02336
307.431	0.01289	522.234	0.01831	838.284	0.02339
307.655	0.01284	522.617	0.01833	838.893	0.02342
307.88	0.01299	522.996	0.01835	839.501	0.02345
308.103	0.0129	523.379	0.01837	840.109	0.02347
308.329	0.01287	523.762	0.01838	840.718	0.0235
308.555	0.0129	524.142	0.01839	841.326	0.02352
308.779	0.013	524.522	0.01841	841.934	0.02355
309.002	0.01293	524.905	0.01844	842.543	0.02358
309.228	0.01306	525.286	0.01845	843.151	0.0236
309.453	0.01301	525.67	0.01847	843.759	0.02363
309.679	0.01306	526.053	0.01849	844.368	0.02366
309.904	0.013	526.432	0.01851	844.976	0.02367
310.128	0.01314	526.813	0.01852	845.584	0.0237
310.352	0.01297	527.195	0.01854	846.193	0.02373
310.577	0.01309	527.575	0.01856	846.801	0.02375
310.801	0.01302	527.96	0.01857	847.409	0.02378
311.028	0.01305	528.342	0.0186	848.018	0.02382
311.253	0.01312	528.723	0.01862	848.626	0.02385
311.477	0.01313	529.104	0.01864	849.234	0.02387
311.702	0.01301	529.486	0.01866	849.843	0.02389
311.927	0.01307	529.866	0.01868	850.451	0.02391
312.151	0.0132	530.249	0.01869	851.059	0.02394
312.376	0.01308	530.63	0.0187	851.668	0.02397
312.601	0.0131	531.009	0.01872	852.276	0.02399
312.824	0.01323	531.39	0.01874	852.884	0.02402
313.049	0.0132	531.775	0.01876	853.493	0.02405
313.275	0.01314	532.156	0.01877	854.101	0.02408
313.5	0.01316	532.538	0.0188	854.709	0.0241
313.725	0.01323	532.921	0.01881	855.318	0.02414
313.95	0.01317	533.303	0.01883	855.926	0.02416
314.175	0.01326	533.681	0.01884	856.534	0.02419
314.398	0.01317	534.064	0.01886	857.143	0.02421
314.624	0.01334	534.443	0.01888	857.751	0.02423
314.847	0.01326	534.824	0.0189	858.359	0.02426
315.072	0.0133	535.207	0.01892	858.968	0.02429
315.297	0.01342	535.587	0.01894	859.576	0.02433
315.521	0.01338	535.966	0.01895	860.184	0.02434
315.744	0.0133	536.351	0.01897	860.793	0.02436
315.971	0.01339	536.733	0.01899	861.401	0.0244
316.196	0.0134	537.115	0.01901	862.009	0.02442
316.421	0.01348	537.496	0.01903	862.618	0.02445
316.645	0.01339	537.875	0.01905	863.226	0.02448
316.869	0.0134	538.258	0.01906	863.834	0.02451
317.094	0.01341	538.64	0.01909	864.443	0.02454
317.319	0.01339	539.022	0.01911	865.051	0.02456
317.544	0.01338	539.403	0.01913	865.659	0.02459
317.769	0.01339	539.784	0.01915	866.268	0.02461
317.993	0.01348	540.164	0.01917	866.876	0.02464
318.218	0.01345	540.543	0.01919	867.484	0.02466
318.441	0.01352	540.926	0.01921	868.093	0.02469
318.666	0.01353	541.308	0.01922	868.701	0.02471
318.892	0.01348	541.691	0.01925	869.309	0.02474
319.117	0.01363	542.073	0.01927	869.918	0.02477
319.342	0.01359	542.451	0.01928	870.526	0.02479
319.565	0.01359	542.833	0.01929	871.134	0.02482
319.79	0.01362	543.217	0.01932	871.743	0.02484
320.016	0.01363	543.597	0.01934	872.351	0.02487
320.24	0.01357	543.98	0.01936	872.959	0.0249
320.465	0.01362	544.361	0.01938	873.568	0.02493
320.69	0.01358	544.741	0.01939	874.176	0.02495
320.914	0.01376	545.124	0.01941	874.784	0.02498
321.139	0.01372	545.506	0.01943	875.393	0.025
321.364	0.01364	545.887	0.01945	876.001	0.02503
321.589	0.01371	546.269	0.01948	876.609	0.02506
321.814	0.01372	546.651	0.0195	877.218	0.02509
322.039	0.01373	547.032	0.01951	877.826	0.02512
322.263	0.01381	547.412	0.01953	878.434	0.02516
322.487	0.01383	547.794	0.01955	879.043	0.02518
322.712	0.01373	548.173	0.01957	879.651	0.02521
322.936	0.01382	548.557	0.01958	880.259	0.02524
323.162	0.01382	548.939	0.01961	880.868	0.02527
323.387	0.01379	549.317	0.01963	881.476	0.02529
323.61	0.01387	549.699	0.01965	882.084	0.02531
323.835	0.0138	550.083	0.01967	882.693	0.02535
324.061	0.01374	550.464	0.01968	883.301	0.02538
324.285	0.01381	550.846	0.0197	883.909	0.0254
324.51	0.01378	551.227	0.01973	884.518	0.02541
324.735	0.01395	551.608	0.01974	885.126	0.02545
324.959	0.01391	551.986	0.01977	885.734	0.02548
325.182	0.01398	552.37	0.01978	886.343	0.02551
325.408	0.0139	552.752	0.0198	886.951	0.02554
325.633	0.01392	553.134	0.01982	887.559	0.02556
325.858	0.01405	553.517	0.01984	888.168	0.02559
326.084	0.01405	553.897	0.01986	888.776	0.02562
326.308	0.01407	554.278	0.01988	889.384	0.02564
326.532	0.01404	554.66	0.0199	889.993	0.02567
326.757	0.01402	555.041	0.01992	890.601	0.0257
326.981	0.01412	555.422	0.01994	891.209	0.02572
327.206	0.01397	555.804	0.01997	891.818	0.02576
327.431	0.01411	556.185	0.01998	892.426	0.02579
327.655	0.01401	556.564	0.02	893.034	0.02582
327.879	0.01404	556.947	0.02002	893.643	0.02585
328.104	0.01421	557.327	0.02005	894.251	0.02588
328.329	0.01417	557.711	0.02006	894.859	0.02591
328.554	0.01406	558.09	0.02008	895.468	0.02593
328.778	0.01415	558.472	0.0201	896.076	0.02595
329.003	0.01413	558.854	0.02012	896.684	0.02598
329.228	0.01417	559.236	0.02014	897.293	0.02601
329.453	0.01418	559.615	0.02016	897.901	0.02603
329.676	0.01433	559.997	0.02018	898.509	0.02606
329.901	0.01414	560.381	0.0202	899.118	0.02609
330.127	0.01419	560.76	0.02022	899.726	0.02611
330.351	0.01417	561.141	0.02024	900.334	0.02614
330.575	0.01426	561.525	0.02026	900.943	0.02617
330.801	0.01421	561.906	0.02029	901.551	0.0262
331.026	0.01432	562.289	0.02031	902.159	0.02623
331.251	0.0143	562.671	0.02033	902.768	0.02626
331.476	0.01421	563.051	0.02034	903.376	0.02629
331.7	0.0143	563.429	0.02036	903.984	0.02631
331.923	0.01442	563.811	0.02038	904.593	0.02633
332.148	0.01426	564.193	0.0204	905.201	0.02637
332.373	0.0144	564.577	0.02042	905.809	0.0264
332.599	0.01446	564.958	0.02044	906.418	0.02643
332.824	0.01452	565.337	0.02046	907.026	0.02645
333.047	0.01438	565.718	0.02048	907.634	0.02648
333.272	0.01441	566.102	0.0205	908.243	0.02651
333.498	0.01435	566.484	0.02051	908.851	0.02654
333.723	0.01438	566.866	0.02053	909.459	0.02658
333.948	0.01455	567.247	0.02055	910.068	0.02661
334.172	0.01443	567.626	0.02057	910.676	0.02664
334.396	0.01462	568.008	0.02059	911.284	0.02666
334.62	0.01445	568.39	0.02062	911.893	0.02669
334.845	0.01448	568.772	0.02063	912.501	0.02672
335.07	0.01457	569.154	0.02064	913.109	0.02675
335.296	0.0146	569.535	0.02067	913.718	0.02678
335.52	0.01469	569.913	0.02069	914.326	0.02682
335.743	0.01457	570.293	0.02071	914.934	0.02685
335.967	0.0146	570.675	0.02073	915.543	0.02687
336.192	0.0145	571.057	0.02075	916.151	0.02689
336.417	0.01461	571.439	0.02077	916.759	0.02693
336.642	0.01465	571.822	0.02079	917.368	0.02696
336.867	0.01467	572.201	0.02081	917.976	0.02699
337.091	0.0147	572.582	0.02082	918.584	0.02702
337.315	0.01473	572.965	0.02085	919.193	0.02704
337.541	0.01462	573.346	0.02087	919.801	0.02707
337.765	0.01467	573.729	0.0209	920.409	0.0271
337.991	0.01472	574.112	0.02092	921.018	0.02713
338.216	0.0148	574.49	0.02094	921.626	0.02717
338.44	0.01467	574.871	0.02097	922.234	0.0272
338.664	0.01481	575.255	0.02099	922.843	0.02723
338.89	0.01467	575.638	0.02101	923.451	0.02725
339.115	0.01477	576.019	0.02104	924.059	0.02728
339.34	0.01472	576.4	0.02105	924.668	0.02731
339.564	0.01491	576.779	0.02106	925.276	0.02735
339.788	0.01491	577.16	0.02109	925.884	0.02736
340.012	0.01484	577.542	0.02111	926.493	0.0274
340.238	0.01476	577.927	0.02113	927.101	0.02743
340.464	0.01489	578.309	0.02115	927.709	0.02747
340.689	0.01494	578.69	0.02117	928.318	0.0275
340.913	0.01493	579.07	0.02119	928.926	0.02752
341.137	0.01502	579.449	0.02121	929.534	0.02755
341.361	0.01495	579.832	0.02123	930.143	0.02758
341.586	0.01506	580.214	0.02126	930.751	0.02761
341.811	0.01495	580.597	0.02127	931.359	0.02764
342.037	0.01508	580.979	0.02129	931.968	0.02768
342.262	0.01495	581.359	0.02131	932.576	0.0277
342.486	0.01488	581.74	0.02133	933.184	0.02773
342.71	0.01508	582.122	0.02135	933.793	0.02777
342.935	0.01506	582.501	0.02138	934.401	0.0278
343.159	0.01493	582.885	0.02139	935.009	0.02783
343.385	0.01509	583.266	0.02142	935.618	0.02786
343.609	0.0151	583.645	0.02143	936.226	0.02789
343.833	0.01496	584.026	0.02145	936.834	0.02792
344.057	0.01507	584.41	0.02147	937.443	0.02794
344.283	0.01518	584.789	0.02149	938.051	0.02798
344.507	0.01508	585.174	0.02151	938.659	0.02801
344.733	0.01526	585.555	0.02154	939.268	0.02804
344.958	0.01517	585.935	0.02156	939.876	0.02808
345.181	0.01519	586.314	0.02158	940.484	0.02811
345.405	0.01518	586.695	0.0216	941.093	0.02814
345.63	0.01527	587.078	0.02162	941.701	0.02816
345.855	0.01518	587.462	0.02165	942.309	0.0282
346.081	0.01523	587.843	0.02166	942.918	0.02823
346.305	0.01537	588.222	0.02169	943.526	0.02826
346.529	0.01528	588.602	0.02172	944.134	0.02829
346.753	0.01525	588.983	0.02174	944.743	0.02832
346.977	0.01538	589.365	0.02176	945.351	0.02835
347.202	0.01529	589.747	0.02178	945.959	0.02838
347.428	0.01538	590.127	0.0218	946.568	0.02841
347.651	0.01524	590.508	0.02182	947.176	0.02845
347.876	0.01535	590.889	0.02184	947.784	0.02848
348.1	0.01542	591.271	0.02185	948.393	0.02851
348.325	0.01551	591.652	0.02188	949.001	0.02855
348.55	0.01546	592.034	0.0219	949.609	0.02858
348.775	0.01554	592.417	0.02192	950.218	0.0286
349	0.01558	592.796	0.02195	950.826	0.02863
349.224	0.01545	593.177	0.02197	951.434	0.02866
349.448	0.01548	593.558	0.02199	952.043	0.02869
349.672	0.01544	593.941	0.02202	952.651	0.02872
349.898	0.01553	594.322	0.02204	953.259	0.02876
350.123	0.01557	594.703	0.02207	953.868	0.02878
350.347	0.01563	595.083	0.02209	954.476	0.02881
350.571	0.01548	595.466	0.02212	955.084	0.02885
350.796	0.01558	595.847	0.02214	955.693	0.02888
351.021	0.01552	596.228	0.02217	956.301	0.0289
351.245	0.01564	596.61	0.02219	956.909	0.02892
351.471	0.01566	596.991	0.0222	957.518	0.02896
351.695	0.01569	597.373	0.02222	958.126	0.02899
351.92	0.01564	597.753	0.02225	958.734	0.02902
352.144	0.01575	598.136	0.02227	959.343	0.02906
352.37	0.01569	598.517	0.02228	959.951	0.02909
352.594	0.01562	598.899	0.02231	960.559	0.0291
352.819	0.01582	599.281	0.02234	961.168	0.02914
353.044	0.01575	599.663	0.02236	961.776	0.02917
353.269	0.01571	600.043	0.02237	962.384	0.02921
353.493	0.01576	600.424	0.0224	962.993	0.02924
353.717	0.01577	600.804	0.02242	963.601	0.02927
353.941	0.01568	601.187	0.02245	964.209	0.02931
354.167	0.01584	601.569	0.02246	964.818	0.02934
354.392	0.01572	601.949	0.02248	965.426	0.02936
354.616	0.01593	602.329	0.0225	966.034	0.02939
354.839	0.01576	602.711	0.02252	966.643	0.02942
355.065	0.01586	603.092	0.02255	967.251	0.02946
355.289	0.01601	603.475	0.02256	967.859	0.0295
355.515	0.01586	603.855	0.02259	968.468	0.02953
355.738	0.01604	604.235	0.02262	969.076	0.02956
355.962	0.016	604.614	0.02264	969.684	0.0296
356.186	0.01598	604.998	0.02265	970.293	0.02964
356.412	0.01599	605.379	0.02267	970.901	0.02968
356.636	0.01589	605.762	0.02269	971.509	0.02971
356.862	0.01596	606.143	0.02272	972.118	0.02975
357.086	0.01584	606.523	0.02274	972.726	0.02977
357.31	0.01609	606.902	0.02277	973.334	0.02979
357.534	0.01605	607.283	0.02279	973.943	0.02982
357.758	0.01606	607.664	0.02281	974.551	0.02986
357.983	0.01594	608.046	0.02284	975.159	0.02989
358.208	0.01612	608.427	0.02287	975.768	0.02992
358.432	0.01606	608.808	0.02289	976.376	0.02995
358.656	0.01612	609.189	0.02292	976.984	0.02999
358.881	0.0161	609.572	0.02294	977.593	0.03002
359.107	0.01617	609.953	0.02295	978.201	0.03006
359.331	0.01626	610.335	0.02298	978.809	0.03009
359.556	0.01625	610.715	0.023	979.418	0.03012
359.78	0.01611	611.096	0.02303	980.026	0.03015
360.004	0.01631	611.477	0.02305	980.634	0.03018
360.229	0.01626	611.859	0.02307	981.243	0.03021
360.454	0.01632	612.239	0.0231	981.851	0.03025
360.678	0.01626	612.621	0.02312	982.459	0.03028
360.903	0.01623	613.001	0.02314	983.068	0.03031
361.127	0.01625	613.381	0.02317	983.676	0.03034
361.35	0.01631	613.763	0.02319	984.284	0.03038
361.575	0.01636	614.145	0.02322	984.893	0.0304
361.8	0.01627	614.527	0.02324	985.501	0.03042
362.026	0.01639	614.908	0.02327	986.109	0.03046
362.25	0.0165	615.29	0.02328	986.718	0.03049
362.475	0.0164	615.671	0.02331	987.326	0.03053
362.699	0.01631	616.053	0.02333	987.934	0.03056
362.925	0.01631	616.435	0.02336	988.543	0.0306
363.15	0.01643	616.816	0.02338	989.151	0.03064
363.374	0.01654	617.198	0.0234	989.759	0.03067
363.599	0.01658	617.58	0.02343	990.368	0.0307
363.824	0.01653	617.96	0.02345	990.976	0.03073
364.048	0.01643	618.341	0.02347	991.584	0.03077
364.272	0.01655	618.722	0.0235	992.193	0.0308
364.497	0.01651	619.103	0.02352	992.801	0.03084
364.721	0.01657	619.485	0.02355	993.409	0.03088
364.946	0.01658	619.867	0.02356	994.018	0.03091
365.171	0.01663	620.247	0.02358	994.626	0.03094
365.395	0.01672	620.628	0.02361	995.234	0.03098
365.62	0.01662	621.01	0.02362	995.843	0.03101
365.845	0.01662	621.388	0.02365	996.451	0.03104
366.068	0.01667	621.773	0.02368	997.059	0.03107
366.294	0.01665	622.153	0.0237	997.668	0.0311
366.518	0.01675	622.534	0.02373	998.276	0.03113
366.742	0.01676	622.913	0.02375	998.884	0.03117
366.966	0.01683	623.297	0.02377	999.493	0.03121
367.192	0.01686	623.676	0.0238	1000.1	0.03124
367.416	0.0168	624.059	0.02383	1000.71	0.03128
367.641	0.01678	624.44	0.02385	1001.32	0.03131
367.866	0.01684	624.82	0.02387	1001.93	0.03135
368.089	0.01681	625.201	0.0239	1002.53	0.03138
368.314	0.01691	625.584	0.02392	1003.14	0.03142
368.54	0.01696	625.965	0.02395	1003.75	0.03147
368.764	0.01673	626.347	0.02397	1004.36	0.0315
368.989	0.01697	626.728	0.02399	1004.97	0.03154
369.214	0.01681	627.108	0.02402	1005.58	0.03158
369.437	0.01684	627.489	0.02404	1006.18	0.03162
369.662	0.01693	627.871	0.02407	1006.79	0.03165
369.887	0.0169	628.252	0.0241	1007.4	0.03168
370.111	0.01699	628.636	0.02412	1008.01	0.03171
370.338	0.01689	629.018	0.02415	1008.62	0.03174
370.562	0.01698	629.399	0.02418	1009.23	0.03178
370.787	0.01719	629.778	0.0242	1009.83	0.03181
371.01	0.01705	630.159	0.02422	1010.44	0.03184
371.235	0.01699	630.539	0.02425	1011.05	0.03188
371.458	0.01718	630.922	0.02427	1011.66	0.03192
371.684	0.0172	631.303	0.0243	1012.27	0.03195
371.909	0.0171	631.685	0.02432	1012.88	0.03198
372.134	0.01719	632.065	0.02434	1013.48	0.03202
372.357	0.01723	632.447	0.02436	1014.09	0.03206
372.582	0.01717	632.828	0.02439	1014.7	0.0321
372.807	0.01711	633.21	0.02442	1015.31	0.03212
373.032	0.01718	633.592	0.02444	1015.92	0.03215
373.257	0.01715	633.972	0.02446	1016.53	0.03218
373.481	0.01724	634.353	0.02449	1017.13	0.03221
373.705	0.01739	634.735	0.02452	1017.74	0.03226
373.93	0.01732	635.117	0.02454	1018.35	0.03229
374.155	0.01733	635.498	0.02457	1018.96	0.03232
374.38	0.01728	635.88	0.0246	1019.57	0.03236
374.605	0.01729	636.26	0.02462	1020.18	0.0324
374.829	0.01734	636.64	0.02465	1020.78	0.03243
375.052	0.01733	637.022	0.02467	1021.39	0.03246
375.277	0.01748	637.403	0.02469	1022	0.03249
375.502	0.01753	637.785	0.0247	1022.61	0.03252
375.727	0.01727	638.166	0.02473	1023.22	0.03256
375.951	0.01728	638.547	0.02476	1023.83	0.03259
376.176	0.01759	638.925	0.02479	1024.43	0.03264
376.399	0.01757	639.309	0.02482	1025.04	0.03267
376.625	0.0176	639.689	0.02483	1025.65	0.0327
376.849	0.01758	640.072	0.02486	1026.26	0.03275
377.074	0.01749	640.452	0.02489	1026.87	0.0328
377.299	0.01763	640.833	0.02492	1027.48	0.03284
377.523	0.01755	641.214	0.02494	1028.08	0.03288
377.748	0.01761	641.596	0.02497	1028.69	0.03291
377.973	0.01759	641.976	0.025	1029.3	0.03293
378.196	0.01764	642.36	0.02501	1029.91	0.03297
378.422	0.01768	642.74	0.02504	1030.52	0.03301
378.647	0.01778	643.12	0.02507	1031.13	0.03305
378.87	0.01751	643.501	0.0251	1031.73	0.03308
379.095	0.01764	643.882	0.02513	1032.34	0.03312
379.319	0.01767	644.263	0.02515	1032.95	0.03316
379.543	0.01769	644.645	0.02516	1033.56	0.0332
379.769	0.01776	645.027	0.02519	1034.17	0.03323
379.994	0.01768	645.407	0.02522	1034.78	0.03327
380.217	0.01777	645.787	0.02525	1035.38	0.03331
380.441	0.01777	646.17	0.02528	1035.99	0.03334
380.667	0.0177	646.551	0.0253	1036.6	0.03338
380.891	0.01768	646.931	0.02532	1037.21	0.03341
381.115	0.01788	647.314	0.02535	1037.82	0.03346
381.341	0.01787	647.695	0.02539	1038.43	0.03349
381.565	0.01783	648.076	0.02541	1039.03	0.03353
381.79	0.01795	648.458	0.02543	1039.64	0.03356
382.015	0.01793	648.839	0.02545	1040.25	0.0336
382.239	0.01792	649.221	0.02549	1040.86	0.03364
382.464	0.01789	649.602	0.02552	1041.47	0.03368
382.689	0.01791	649.983	0.02554	1042.08	0.03371
382.913	0.01794	650.363	0.02556	1042.68	0.03375
383.137	0.01796	650.746	0.02559	1043.29	0.03379
383.363	0.01817	651.127	0.02561	1043.9	0.03383
383.587	0.01802	651.508	0.02564	1044.51	0.03386
383.811	0.01801	651.892	0.02566	1045.12	0.0339
384.038	0.01798	652.272	0.02569	1045.73	0.03394
384.262	0.01807	652.651	0.02572	1046.33	0.03396
384.485	0.01812	653.034	0.02575	1046.94	0.034
384.71	0.01814	653.414	0.02578	1047.55	0.03404
384.934	0.01814	653.797	0.02579	1048.16	0.03407
385.16	0.01818	654.179	0.02583	1048.77	0.03411
385.385	0.01804	654.559	0.02586	1049.38	0.03415
385.609	0.01825	654.937	0.02589	1049.98	0.03419
385.832	0.01824	655.321	0.02592	1050.59	0.03423
386.058	0.0182	655.703	0.02593	1051.2	0.03426
386.283	0.01812	656.085	0.02596	1051.81	0.03429
386.508	0.01815	656.466	0.02598	1052.42	0.03434
386.732	0.01815	656.846	0.02601	1053.03	0.03439
386.956	0.01825	657.226	0.02604	1053.63	0.03442
387.18	0.01836	657.61	0.02606	1054.24	0.03446
387.406	0.01837	657.988	0.02609	1054.85	0.0345
387.629	0.01846	658.372	0.02611	1055.46	0.03453
387.855	0.01828	658.754	0.02614	1056.07	0.03457
388.08	0.01844	659.134	0.02616	1056.68	0.03461
388.304	0.01852	659.512	0.02619	1057.28	0.03465
388.527	0.0186	659.894	0.02621	1057.89	0.03468
388.752	0.01843	660.276	0.02625	1058.5	0.03473
388.977	0.01849	660.658	0.02627	1059.11	0.03477
389.202	0.01861	661.042	0.0263	1059.72	0.03482
389.428	0.01858	661.42	0.02632	1060.33	0.03485
389.651	0.01852	661.801	0.02634	1060.93	0.03489
389.875	0.01855	662.182	0.02638	1061.54	0.03493
390.1	0.01868	662.564	0.02641	1062.15	0.03497
390.325	0.01849	662.947	0.02643	1062.76	0.03502
390.551	0.01865	663.328	0.02646	1063.37	0.03505
390.775	0.01868	663.708	0.02649	1063.98	0.03509
390.999	0.0186	664.088	0.02652	1064.58	0.03513
391.223	0.01873	664.47	0.02654	1065.19	0.03517
391.448	0.01874	664.85	0.02657	1065.8	0.03521
391.671	0.01884	665.233	0.02659	1066.41	0.03524
391.897	0.01876	665.614	0.02662	1067.02	0.03528
392.122	0.01867	665.996	0.02665	1067.63	0.03532
392.347	0.01874	666.377	0.02668	1068.23	0.03536
392.571	0.01872	666.759	0.0267	1068.84	0.0354
392.796	0.01882	667.139	0.02672	1069.45	0.03544
393.02	0.01885	667.523	0.02676	1070.06	0.03547
393.246	0.01882	667.904	0.02679	1070.67	0.03552
393.471	0.0189	668.284	0.02681	1071.28	0.03556
393.695	0.01879	668.665	0.02684	1071.88	0.03559
393.919	0.01888	669.047	0.02687	1072.49	0.03564
394.144	0.01894	669.428	0.0269	1073.1	0.03569
394.368	0.01887	669.809	0.02693	1073.71	0.03572
394.593	0.01898	670.19	0.02695	1074.32	0.03576
394.817	0.01907	670.572	0.02698	1074.93	0.0358
395.042	0.019	670.952	0.02701	1075.53	0.03584
395.266	0.01909	671.334	0.02703	1076.14	0.03587
395.491	0.01906	671.715	0.02706	1076.75	0.0359
395.716	0.01913	672.096	0.02709	1077.36	0.03594
395.94	0.01911	672.479	0.02712	1077.97	0.03599
396.166	0.0192	672.859	0.02716	1078.58	0.03603
396.39	0.01902	673.239	0.02718	1079.18	0.03607
396.613	0.01924	673.62	0.0272	1079.79	0.0361
396.838	0.01919	674.002	0.02723	1080.4	0.03614
397.063	0.01921	674.383	0.02726	1081.01	0.03619
397.287	0.01929	674.765	0.02729	1081.62	0.03623
397.512	0.01922	675.146	0.02732	1082.23	0.03627
397.737	0.01938	675.525	0.02734	1082.83	0.03631
397.961	0.01916	675.908	0.02736	1083.44	0.03636
398.186	0.01934	676.291	0.02739	1084.05	0.03639
398.411	0.01928	676.672	0.02742	1084.66	0.03643
398.636	0.0193	677.054	0.02744	1085.27	0.03648
398.861	0.01935	677.435	0.02747	1085.88	0.03653
399.085	0.01938	677.814	0.0275	1086.48	0.03657
399.309	0.01941	678.198	0.02753	1087.09	0.03661
399.535	0.01932	678.579	0.02755	1087.7	0.03664
399.759	0.01938	678.96	0.02759	1088.31	0.03667
399.984	0.0195	679.341	0.02761	1088.92	0.03672
400.208	0.01945	679.72	0.02765	1089.53	0.03677
400.432	0.01938	680.101	0.02767	1090.13	0.03681
400.656	0.01954	680.482	0.0277	1090.74	0.03685
400.881	0.01938	680.864	0.02773	1091.35	0.03689
401.106	0.01953	681.246	0.02775	1091.96	0.03692
401.331	0.0195	681.627	0.02779	1092.57	0.03697
401.555	0.01948	682.008	0.02781	1093.18	0.03702
401.78	0.01964	682.388	0.02784	1093.78	0.03706
402.003	0.01958	682.769	0.02787	1094.39	0.0371
402.228	0.01967	683.15	0.0279	1095	0.03713
402.452	0.01978	683.533	0.02794	1095.61	0.03718
402.678	0.01968	683.915	0.02796	1096.22	0.03723
402.903	0.01971	684.295	0.02799	1096.83	0.03727
403.127	0.01968	684.676	0.02803	1097.43	0.03731
403.351	0.01985	685.057	0.02805	1098.04	0.03735
403.576	0.01991	685.438	0.02808	1098.65	0.03739
403.8	0.01975	685.821	0.0281	1099.26	0.03743
404.026	0.01979	686.201	0.02813	1099.87	0.03747
404.25	0.01985	686.583	0.02816	1100.48	0.03751
404.475	0.01984	686.962	0.02819	1101.08	0.03756
404.698	0.01975	687.345	0.02822	1101.69	0.0376
404.923	0.01991	687.725	0.02825	1102.3	0.03764
405.147	0.02002	688.109	0.02829	1102.91	0.03769
405.374	0.01985	688.49	0.02832	1103.52	0.03772
405.598	0.02012	688.871	0.02835	1104.13	0.03777
405.822	0.02001	689.252	0.02838	1104.73	0.03782
406.047	0.01989	689.634	0.0284	1105.34	0.03786
406.272	0.02004	690.014	0.02842	1105.95	0.03791
406.496	0.01989	690.395	0.02845	1106.56	0.03794
406.72	0.01987	690.777	0.02848	1107.17	0.03798
406.945	0.02009	691.157	0.02852	1107.78	0.03802
407.169	0.02006	691.538	0.02853	1108.38	0.03806
407.393	0.02007	691.919	0.02856	1108.99	0.03811
407.618	0.02012	692.301	0.02859	1109.6	0.03814
407.843	0.01996	692.683	0.02863	1110.21	0.03818
408.068	0.0201	693.066	0.02866	1110.82	0.03823
408.294	0.02013	693.444	0.02868	1111.43	0.03827
408.517	0.0203	693.824	0.02871	1112.03	0.03831
408.741	0.02007	694.209	0.02874	1112.64	0.03835
408.967	0.02028	694.59	0.02877	1113.25	0.03839
409.191	0.02034	694.971	0.0288	1113.86	0.03843
409.416	0.02027	695.353	0.02883	1114.47	0.03849
409.641	0.02036	695.734	0.02886	1115.08	0.03852
409.865	0.02041	696.112	0.02888	1115.68	0.03857
410.088	0.02028	696.496	0.02892	1116.29	0.0386
410.315	0.02049	696.878	0.02896	1116.9	0.03864
410.539	0.02052	697.258	0.02899	1117.51	0.03869
410.764	0.02028	697.64	0.02901	1118.12	0.03875
410.989	0.02058	698.02	0.02904	1118.73	0.03879
411.212	0.0205	698.401	0.02907	1119.33	0.03883
411.437	0.02058	698.783	0.0291	1119.94	0.03887
411.662	0.02042	699.163	0.02912	1120.55	0.03892
411.886	0.02049	699.546	0.02915	1121.16	0.03896
412.111	0.0206	699.927	0.02918	1121.77	0.039
412.336	0.02055	700.308	0.02922	1122.38	0.03905
412.56	0.02055	700.689	0.02924	1122.98	0.03909
412.785	0.02057	701.071	0.02927	1123.59	0.03913
413.01	0.02062	701.452	0.02929	1124.2	0.03918
413.234	0.02065	701.834	0.02933	1124.81	0.03922
413.459	0.02061	702.215	0.02936	1125.42	0.03926
413.684	0.02063	702.595	0.02939	1126.03	0.03929
413.908	0.02071	702.976	0.02941	1126.63	0.03934
414.132	0.02086	703.359	0.02945	1127.24	0.0394
414.358	0.02058	703.739	0.02947	1127.85	0.03943
414.582	0.02073	704.122	0.0295	1128.46	0.03948
414.807	0.02083	704.503	0.02953	1129.07	0.03953
415.032	0.02092	704.883	0.02956	1129.68	0.03958
415.255	0.02083	705.265	0.02958	1130.28	0.03963
415.481	0.0207	705.647	0.02962	1130.89	0.03967
415.706	0.02101	706.028	0.02965	1131.5	0.03971
415.93	0.02102	706.409	0.02968	1132.11	0.03975
416.154	0.02092	706.79	0.02971	1132.72	0.03979
416.379	0.02102	707.17	0.02974	1133.33	0.03983
416.603	0.02108	707.549	0.02977	1133.93	0.03988
416.826	0.02096	707.933	0.0298	1134.54	0.03993
417.052	0.02092	708.314	0.02982	1135.15	0.03998
417.276	0.021	708.697	0.02985	1135.76	0.04004
417.502	0.02118	709.078	0.02988	1136.37	0.04008
417.727	0.02123	709.459	0.02989	1136.98	0.04011
417.951	0.02102	709.839	0.02992	1137.58	0.04016
418.175	0.02097	710.222	0.02995	1138.19	0.0402
418.401	0.02115	710.602	0.02998	1138.8	0.04025
418.624	0.02103	710.985	0.03001	1139.41	0.04029
418.85	0.02127	711.366	0.03003	1140.02	0.04033
419.075	0.02124	711.747	0.03007	1140.63	0.04037
419.299	0.02112	712.126	0.0301	1141.23	0.04041
419.523	0.02116	712.509	0.03013	1141.84	0.04046
419.748	0.02122	712.891	0.03016	1142.45	0.04049
419.973	0.02111	713.272	0.03019	1143.06	0.04054
420.197	0.02129	713.653	0.03022	1143.67	0.04059
420.422	0.02129	714.034	0.03026	1144.28	0.04064
420.646	0.0212	714.411	0.03029	1144.88	0.04068
420.868	0.02126	714.797	0.03032	1145.49	0.04072
421.096	0.02152	715.178	0.03036	1146.1	0.04077
421.32	0.02128	715.56	0.03038	1146.71	0.04082
421.545	0.02135	715.942	0.0304	1147.32	0.04087
421.77	0.0214	716.322	0.03044	1147.93	0.04091
421.994	0.02139	716.702	0.03047	1148.53	0.04096
422.218	0.02143	717.086	0.0305	1149.14	0.041
422.444	0.0215	717.465	0.03054	1149.75	0.04105
422.668	0.02157	717.849	0.03057	1150.36	0.0411
422.894	0.02142	718.23	0.03059	1150.97	0.04114
423.118	0.02161	718.611	0.03063	1151.58	0.04118
423.342	0.02159	718.989	0.03065	1152.18	0.04123
423.566	0.02158	719.371	0.03068	1152.79	0.04128
423.791	0.02148	719.752	0.03071	1153.4	0.04133
424.015	0.02169	720.134	0.03074	1154.01	0.04138
424.24	0.02165	720.515	0.03077	1154.62	0.04143
424.465	0.02169	720.896	0.03081	1155.23	0.04148
424.689	0.02157	721.276	0.03083	1155.83	0.04153
424.913	0.02173	721.659	0.03087	1156.44	0.04157
425.139	0.02178	722.039	0.03091	1157.05	0.04161
425.362	0.02176	722.422	0.03093	1157.66	0.04165
425.588	0.0218	722.803	0.03097	1158.27	0.0417
425.812	0.02174	723.183	0.031	1158.88	0.04175
426.036	0.02178	723.565	0.03103	1159.48	0.04179
426.261	0.02196	723.946	0.03106	1160.09	0.04184
426.486	0.02189	724.327	0.03109	1160.7	0.04189
426.71	0.02177	724.711	0.03112	1161.31	0.04195
426.937	0.02199	725.092	0.03115	1161.92	0.042
427.161	0.02196	725.473	0.03119	1162.53	0.04205
427.385	0.02199	725.851	0.03122	1163.13	0.0421
427.608	0.02204	726.233	0.03125	1163.74	0.04214
427.833	0.02196	726.614	0.03128	1164.35	0.04218
428.057	0.02212	726.997	0.03132	1164.96	0.04222
428.283	0.02218	727.378	0.03134	1165.57	0.04227
428.507	0.02214	727.759	0.03137	1166.18	0.04232
428.732	0.02206	728.138	0.0314	1166.78	0.04236
428.955	0.0222	728.522	0.03144	1167.39	0.0424
429.181	0.02215	728.902	0.03148	1168	0.04245
429.405	0.02212	729.285	0.0315	1168.61	0.0425
429.631	0.02231	729.666	0.03153	1169.22	0.04255
429.855	0.02219	730.046	0.03156	1169.83	0.0426
430.079	0.0221	730.427	0.0316	1170.43	0.04264
430.303	0.02214	730.81	0.03162	1171.04	0.04269
430.529	0.02221	731.191	0.03167	1171.65	0.04274
430.754	0.0224	731.573	0.03169	1172.26	0.04279
430.979	0.02227	731.954	0.03173	1172.87	0.04283
431.203	0.02244	732.335	0.03175	1173.48	0.04288
431.428	0.02233	732.713	0.0318	1174.08	0.04293
431.651	0.02245	733.097	0.03183	1174.69	0.04297
431.876	0.02255	733.476	0.03187	1175.3	0.04302
432.1	0.02238	733.857	0.03188	1175.91	0.04308
432.325	0.02247	734.24	0.03192	1176.52	0.04313
432.55	0.02258	734.62	0.03194	1177.13	0.04318
432.774	0.02256	734.999	0.03198	1177.73	0.04322
432.997	0.0225	735.381	0.032	1178.34	0.04327
433.222	0.02245	735.762	0.03204	1178.95	0.04331
433.447	0.02251	736.145	0.03206	1179.56	0.04336
433.672	0.0225	736.529	0.03211	1180.17	0.04341
433.898	0.02271	736.908	0.03213	1180.78	0.04345
434.122	0.02264	737.288	0.03216	1181.38	0.0435
434.346	0.02269	737.67	0.03218	1181.99	0.04355
434.571	0.02256	738.051	0.03222	1182.6	0.0436
434.795	0.02261	738.433	0.03225	1183.21	0.04364
435.02	0.02273	738.818	0.03229	1183.82	0.04368
435.247	0.02261	739.198	0.03232	1184.43	0.04373
435.471	0.0227	739.577	0.03235	1185.03	0.04379
435.694	0.02286	739.959	0.03238	1185.64	0.04384
435.919	0.0228	740.34	0.03241	1186.25	0.04388
436.144	0.02285	740.721	0.03244	1186.86	0.04393
436.368	0.02273	741.104	0.03248	1187.47	0.04398
436.594	0.02287	741.484	0.03252	1188.08	0.04402
436.818	0.0229	741.863	0.03255	1188.68	0.04406
437.041	0.02274	742.246	0.03258	1189.29	0.04411
437.266	0.02285	742.625	0.03261	1189.9	0.04416
437.49	0.02314	743.008	0.03264	1190.51	0.04421
437.715	0.02299	743.39	0.03267	1191.12	0.04426
437.94	0.02316	743.77	0.0327	1191.73	0.04431
438.164	0.023	744.151	0.03273	1192.33	0.04436
438.389	0.02303	744.534	0.03276	1192.94	0.04441
438.614	0.02311	744.915	0.0328	1193.55	0.04446
438.839	0.02313	745.296	0.03281	1194.16	0.04452
439.063	0.02301	745.678	0.03284	1194.77	0.04455
439.288	0.02321	746.057	0.03287	1195.38	0.0446
439.511	0.02319	746.438	0.0329	1195.98	0.04464
439.736	0.023	746.822	0.03293	1196.59	0.04469
439.962	0.02332	747.202	0.03297	1197.2	0.04473
440.186	0.02328	747.584	0.033	1197.81	0.04476
440.411	0.02333	747.966	0.03303	1198.42	0.04481
440.636	0.02323	748.345	0.03306	1199.03	0.04486
440.859	0.02348	748.725	0.03309	1199.63	0.04491
441.084	0.02348	749.107	0.03312	1200.24	0.04495
441.309	0.02332	749.487	0.03315	1200.85	0.045
441.532	0.02336	749.869	0.03318	1201.46	0.04505
441.757	0.02353	750.253	0.03321	1202.07	0.04511
441.983	0.02328	750.632	0.03324	1202.68	0.04515
442.207	0.02352	751.012	0.03328	1203.28	0.0452
442.431	0.0234	751.394	0.03331	1203.89	0.04525
442.656	0.02343	751.776	0.03334	1204.5	0.0453
442.881	0.02352	752.157	0.03338	1205.11	0.04536
443.105	0.02372	752.541	0.03341	1205.72	0.04541
443.331	0.02348	752.919	0.03344	1206.33	0.04546
443.554	0.02363	753.299	0.03346	1206.93	0.04552
443.778	0.02347	753.682	0.0335	1207.54	0.04556
444.004	0.02344	754.063	0.03353	1208.15	0.0456
444.228	0.0236	754.446	0.03356	1208.76	0.04565
444.454	0.02381	754.827	0.0336	1209.37	0.04571
444.678	0.02374	755.209	0.03363	1209.98	0.04576
444.903	0.02365	755.589	0.03366	1210.58	0.04582
445.127	0.02358	755.971	0.0337	1211.19	0.04587
445.352	0.02379	756.352	0.03373	1211.8	0.04592
445.577	0.02372	756.734	0.03376	1212.41	0.04596
445.802	0.02382	757.115	0.03379	1213.02	0.04601
446.026	0.02365	757.496	0.03382	1213.63	0.04606
446.25	0.02382	757.876	0.03385	1214.23	0.04611
446.474	0.0239	758.259	0.03388	1214.84	0.04615
446.7	0.02369	758.64	0.03391	1215.45	0.0462
[truncated: 147 more rows]

## Sheet: Fig 1j
Time (h)	D ´10-10cm2 s-1
0	42
0.5	42.5
1	41.8
1.5	42
2	42.8
2.5	42.5
3	41
3.5	41.6
4	41.2
4.5	55
5	70
5.5	42
6	3
6.5	5
7	3.2
7.5	4
8	4.8
8.5	2.5
9	3.7
9.5	3.4
10	5
10.5	15.2
11	19.7
11.5	29
12	36
12.5	37
13	39
13.5	38
14	37.8
14.5	38.2
15	37
15.5	38.2
16	38

## Sheet: Fig 2a
Zn/CPZ-H		Zn/CZ-H		Bare Zn
Time (h)	Potential (V)	Time (h)	Potential (V)	Time (h)	Potential (V)
0.0167	-0.0111	0.0167	-0.1605	0.0167	-0.4737
0.0333	-0.018	0.0333	-0.1975	0.0333	-0.5424
0.05	-0.0241	0.05	-0.2041	0.05	-0.5283
0.0667	-0.0291	0.0667	-0.2073	0.0667	-0.5151
0.0833	-0.0364	0.0833	-0.209	0.0833	-0.4966
0.1	-0.0425	0.1	-0.2057	0.1	-0.4944
0.1167	-0.0498	0.1167	-0.209	0.1167	-0.4826
0.1333	-0.0512	0.1333	-0.1992	0.1333	-0.4804
0.15	-0.0528	0.15	-0.1992	0.15	-0.4664
0.1667	-0.0539	0.1667	-0.1975	0.1667	-0.4641
0.1833	-0.0574	0.1833	-0.1975	0.1833	-0.4619
0.2	-0.0589	0.2	-0.2008	0.2	-0.4531
0.2167	-0.0612	0.2167	-0.1921	0.2167	-0.4531
0.2333	-0.0636	0.2333	-0.1992	0.2333	-0.4509
0.25	-0.0654	0.25	-0.1975	0.25	-0.4413
0.2667	-0.0651	0.2667	-0.2024	0.2667	-0.4368
0.2833	-0.0693	0.2833	-0.2024	0.2833	-0.428
0.3	-0.0696	0.3	-0.2041	0.3	-0.428
0.3167	-0.0658	0.3167	-0.2024	0.3167	-0.4302
0.3333	-0.0681	0.3333	-0.2024	0.3333	-0.4258
0.35	-0.0658	0.35	-0.2008	0.35	-0.4206
0.3667	-0.0647	0.3667	-0.2024	0.3667	-0.4184
0.3833	-0.0651	0.3833	-0.2024	0.3833	-0.4184
0.4	-0.0647	0.4	-0.2008	0.4	-0.414
0.4167	-0.0636	0.4167	-0.2024	0.4167	-0.4118
0.4333	-0.0623	0.4333	-0.2008	0.4333	-0.4118
0.45	-0.0616	0.45	-0.1975	0.45	-0.4095
0.4667	-0.0609	0.4667	-0.2008	0.4667	-0.4051
0.4833	-0.0605	0.4833	-0.2008	0.4833	-0.4051
0.5	-0.0581	0.5	-0.1992	0.5	-0.4029
0.5167	-0.0581	0.5167	-0.1943	0.5167	-0.4051
0.5333	-0.0567	0.5333	-0.1959	0.5333	-0.4007
0.55	-0.0563	0.55	-0.1975	0.55	-0.3955
0.5667	-0.0556	0.5667	-0.1921	0.5667	-0.3933
0.5833	-0.0556	0.5833	-0.1921	0.5833	-0.3889
0.6	-0.0547	0.6	-0.1921	0.6	-0.3889
0.6167	-0.0528	0.6167	-0.1905	0.6167	-0.3867
0.6333	-0.0536	0.6333	-0.1959	0.6333	-0.3867
0.65	-0.0536	0.65	-0.1959	0.65	-0.3911
0.6667	-0.0536	0.6667	-0.1905	0.6667	-0.3844
0.6833	-0.0517	0.6833	-0.1905	0.6833	-0.3867
0.7	-0.0509	0.7	-0.1943	0.7	-0.3822
0.7167	-0.0494	0.7167	-0.1905	0.7167	-0.3822
0.7333	-0.0494	0.7333	-0.1888	0.7333	-0.3822
0.75	-0.049	0.75	-0.1921	0.75	-0.38
0.7667	-0.0474	0.7667	-0.1921	0.7667	-0.38
0.7833	-0.0467	0.7833	-0.1921	0.7833	-0.38
0.8	-0.0456	0.8	-0.1921	0.8	-0.38
0.8167	-0.0456	0.8167	-0.1856	0.8167	-0.38
0.8333	-0.0456	0.8333	-0.1872	0.8333	-0.3778
0.85	-0.0456	0.85	-0.1839	0.85	-0.3749
0.8667	-0.0448	0.8667	-0.1856	0.8667	-0.3778
0.8833	-0.0448	0.8833	-0.1921	0.8833	-0.3726
0.9	-0.0436	0.9	-0.1905	0.9	-0.3704
0.9167	-0.0436	0.9167	-0.1839	0.9167	-0.3726
0.9333	-0.0441	0.9333	-0.1888	0.9333	-0.3682
0.95	-0.0436	0.95	-0.1888	0.95	-0.3704
0.9667	-0.0428	0.9667	-0.1823	0.9667	-0.3682
0.9833	-0.0428	0.9833	-0.1872	0.9833	-0.3682
1	-0.0425	1	-0.1872	1	-0.3682
1.0167	-0.0432	1.0167	-0.1823	1.0167	-0.3638
1.0333	0.0228	1.0333	0.0386	1.0333	0.1306
1.05	0.0314	1.05	0.086	1.05	0.1395
1.0667	0.0368	1.0667	0.0947	1.0667	0.1513
1.0833	0.0417	1.0833	0.1012	1.0833	0.1535
1.1	0.0452	1.1	0.1078	1.1	0.1579
1.1167	0.049	1.1167	0.1214	1.1167	0.169
1.1333	0.0528	1.1333	0.1284	1.1333	0.183
1.15	0.0551	1.15	0.1366	1.15	0.1919
1.1667	0.0589	1.1667	0.1486	1.1667	0.2037
1.1833	0.0609	1.1833	0.1567	1.1833	0.2125
1.2	0.0627	1.2	0.1622	1.2	0.2147
1.2167	0.0643	1.2167	0.172	1.2167	0.2332
1.2333	0.0658	1.2333	0.1774	1.2333	0.2472
1.25	0.0665	1.25	0.1807	1.25	0.2605
1.2667	0.0665	1.2667	0.1872	1.2667	0.2679
1.2833	0.067	1.2833	0.1943	1.2833	0.2885
1.3	0.0665	1.3	0.1975	1.3	0.3092
1.3167	0.067	1.3167	0.2024	1.3167	0.3291
1.3333	0.0665	1.3333	0.2041	1.3333	0.3453
1.35	0.0658	1.35	0.2041	1.35	0.3704
1.3667	0.0662	1.3667	0.2024	1.3667	0.3955
1.3833	0.0654	1.3833	0.2057	1.3833	0.4236
1.4	0.0643	1.4	0.2041	1.4	0.4531
1.4167	0.0636	1.4167	0.209	1.4167	0.4804
1.4333	0.0623	1.4333	0.2128	1.4333	0.5055
1.45	0.0623	1.45	0.2177	1.45	0.5151
1.4667	0.062	1.4667	0.2226	1.4667	0.5261
1.4833	0.0612	1.4833	0.2226	1.4833	0.5261
1.5	0.0609	1.5	0.2242	1.5	0.5283
1.5167	0.0605	1.5167	0.2226	1.5167	0.5261
1.5333	0.0598	1.5333	0.2226	1.5333	0.5217
1.55	0.0598	1.55	0.2226	1.55	0.5217
1.5667	0.0598	1.5667	0.2226	1.5667	0.5217
1.5833	0.0594	1.5833	0.2226	1.5833	0.5217
1.6	0.0594	1.6	0.2193	1.6	0.5217
1.6167	0.0585	1.6167	0.216	1.6167	0.5217
1.6333	0.0585	1.6333	0.216	1.6333	0.5195
1.65	0.0585	1.65	0.2144	1.65	0.5151
1.6667	0.0581	1.6667	0.209	1.6667	0.5151
1.6833	0.0585	1.6833	0.209	1.6833	0.5077
1.7	0.0581	1.7	0.2073	1.7	0.5033
1.7167	0.0581	1.7167	0.2057	1.7167	0.501
1.7333	0.0594	1.7333	0.2057	1.7333	0.4944
1.75	0.0589	1.75	0.2041	1.75	0.487
1.7667	0.0589	1.7667	0.2057	1.7667	0.4826
1.7833	0.0598	1.7833	0.2024	1.7833	0.4804
1.8	0.0601	1.8	0.2024	1.8	0.4804
1.8167	0.0605	1.8167	0.2024	1.8167	0.4737
1.8333	0.0609	1.8333	0.2024	1.8333	0.4693
1.85	0.062	1.85	0.2024	1.85	0.4619
1.8667	0.0623	1.8667	0.2024	1.8667	0.4597
1.8833	0.0643	1.8833	0.1992	1.8833	0.4531
1.9	0.0658	1.9	0.2024	1.9	0.4531
1.9167	0.0665	1.9167	0.2008	1.9167	0.4486
1.9333	0.0685	1.9333	0.1975	1.9333	0.4509
1.95	0.0689	1.95	0.1992	1.95	0.4413
1.9667	0.0712	1.9667	0.2024	1.9667	0.4464
1.9833	0.072	1.9833	0.1992	1.9833	0.4391
2	0.0742	2	0.1992	2	0.4391
2.0167	0.0742	2.0167	0.1975	2.0167	0.4324
2.0333	0.0751	2.0333	0.1975	2.0333	0.4258
2.05	-0.0368	2.05	-0.0947	2.05	-0.1439
2.0667	-0.0432	2.0667	-0.172	2.0667	-0.1668
2.0833	-0.0467	2.0833	-0.1905	2.0833	-0.1764
2.1	-0.0494	2.1	-0.2008	2.1	-0.2014
2.1167	-0.0528	2.1167	-0.2111	2.1167	-0.2147
2.1333	-0.0525	2.1333	-0.209	2.1333	-0.2376
2.15	-0.0539	2.15	-0.1921	2.15	-0.2583
2.1667	-0.0556	2.1667	-0.1856	2.1667	-0.2907
2.1833	-0.0563	2.1833	-0.1774	2.1833	-0.3092
2.2	-0.0581	2.2	-0.1736	2.2	-0.3247
2.2167	-0.0598	2.2167	-0.1752	2.2167	-0.3431
2.2333	-0.0616	2.2333	-0.1736	2.2333	-0.3638
2.25	-0.062	2.25	-0.172	2.25	-0.3844
2.2667	-0.0627	2.2667	-0.1752	2.2667	-0.4051
2.2833	-0.0639	2.2833	-0.1752	2.2833	-0.4302
2.3	-0.0643	2.3	-0.1774	2.3	-0.4531
2.3167	-0.0643	2.3167	-0.179	2.3167	-0.4619
2.3333	-0.0639	2.3333	-0.1807	2.3333	-0.4737
2.35	-0.0636	2.35	-0.1807	2.35	-0.4826
2.3667	-0.0623	2.3667	-0.1807	2.3667	-0.4848
2.3833	-0.0616	2.3833	-0.1823	2.3833	-0.4892
2.4	-0.0609	2.4	-0.1839	2.4	-0.4944
2.4167	-0.0601	2.4167	-0.1839	2.4167	-0.4966
2.4333	-0.0589	2.4333	-0.1839	2.4333	-0.501
2.45	-0.0585	2.45	-0.1856	2.45	-0.4922
2.4667	-0.0578	2.4667	-0.1856	2.4667	-0.4966
2.4833	-0.0567	2.4833	-0.1872	2.4833	-0.4848
2.5	-0.0563	2.5	-0.1872	2.5	-0.4826
2.5167	-0.0563	2.5167	-0.1888	2.5167	-0.4804
2.5333	-0.0556	2.5333	-0.1888	2.5333	-0.4782
2.55	-0.0556	2.55	-0.1872	2.55	-0.4759
2.5667	-0.0556	2.5667	-0.1872	2.5667	-0.4737
2.5833	-0.0556	2.5833	-0.1872	2.5833	-0.4759
2.6	-0.0551	2.6	-0.1872	2.6	-0.4737
2.6167	-0.0551	2.6167	-0.1905	2.6167	-0.4737
2.6333	-0.0547	2.6333	-0.1872	2.6333	-0.4715
2.65	-0.0551	2.65	-0.1872	2.65	-0.4715
2.6667	-0.0547	2.6667	-0.1905	2.6667	-0.4693
2.6833	-0.0547	2.6833	-0.1921	2.6833	-0.4641
2.7	-0.0539	2.7	-0.1872	2.7	-0.4641
2.7167	-0.0547	2.7167	-0.1905	2.7167	-0.4619
2.7333	-0.0547	2.7333	-0.1872	2.7333	-0.4597
2.75	-0.0547	2.75	-0.1872	2.75	-0.4575
2.7667	-0.0543	2.7667	-0.1872	2.7667	-0.4575
2.7833	-0.0543	2.7833	-0.1888	2.7833	-0.4531
2.8	-0.0543	2.8	-0.1872	2.8	-0.4531
2.8167	-0.0543	2.8167	-0.1872	2.8167	-0.4509
2.8333	-0.0543	2.8333	-0.1872	2.8333	-0.4464
2.85	-0.0536	2.85	-0.1856	2.85	-0.4435
2.8667	-0.0536	2.8667	-0.1856	2.8667	-0.4391
2.8833	-0.0539	2.8833	-0.1856	2.8833	-0.4368
2.9	-0.0536	2.9	-0.1839	2.9	-0.4346
2.9167	-0.0539	2.9167	-0.1839	2.9167	-0.4302
2.9333	-0.0532	2.9333	-0.1856	2.9333	-0.4302
2.95	-0.0539	2.95	-0.1839	2.95	-0.4258
2.9667	-0.0536	2.9667	-0.1823	2.9667	-0.4258
2.9833	-0.0528	2.9833	-0.1839	2.9833	-0.4236
3	-0.0536	3	-0.1823	3	-0.4236
3.0167	-0.0536	3.0167	-0.1823	3.0167	-0.4236
3.0333	-0.0528	3.0333	-0.1807	3.0333	-0.4206
3.05	-0.0525	3.05	-0.1823	3.05	-0.4184
3.0667	0.0321	3.0667	0.0403	3.0667	0.1491
3.0833	0.0383	3.0833	0.0947	3.0833	0.1513
3.1	0.0425	3.1	0.1078	3.1	0.1579
3.1167	0.0441	3.1167	0.1181	3.1167	0.1719
3.1333	0.0459	3.1333	0.1317	3.1333	0.183
3.15	0.0483	3.15	0.1415	3.15	0.1874
3.1667	0.0501	3.1667	0.1469	3.1667	0.1919
3.1833	0.0528	3.1833	0.1551	3.1833	0.2059
3.2	0.0532	3.2	0.1605	3.2	0.2081
3.2167	0.0543	3.2167	0.1671	3.2167	0.2125
3.2333	0.0563	3.2333	0.172	3.2333	0.2147
3.25	0.057	3.25	0.1736	3.25	0.2243
3.2667	0.0589	3.2667	0.1774	3.2667	0.2332
3.2833	0.0605	3.2833	0.1774	3.2833	0.2406
3.3	0.062	3.3	0.1823	3.3	0.2516
3.3167	0.0643	3.3167	0.1823	3.3167	0.2605
3.3333	0.0662	3.3333	0.1774	3.3333	0.2656
3.35	0.0674	3.35	0.172	3.35	0.2745
3.3667	0.0678	3.3667	0.172	3.3667	0.2885
3.3833	0.0681	3.3833	0.1703	3.3833	0.3018
3.4	0.0689	3.4	0.1671	3.4	0.318
3.4167	0.07	3.4167	0.1654	3.4167	0.3291
3.4333	0.0696	3.4333	0.1654	3.4333	0.3453
3.45	0.0689	3.45	0.1654	3.45	0.3682
3.4667	0.0685	3.4667	0.1638	3.4667	0.3933
3.4833	0.0689	3.4833	0.1638	3.4833	0.4206
3.5	0.0678	3.5	0.1638	3.5	0.4509
3.5167	0.0678	3.5167	0.1671	3.5167	0.4826
3.5333	0.0674	3.5333	0.1638	3.5333	0.5151
3.55	0.0665	3.55	0.1654	3.55	0.5446
3.5667	0.0662	3.5667	0.1671	3.5667	0.5719
3.5833	0.0658	3.5833	0.1671	3.5833	0.5925
3.6	0.0654	3.6	0.1687	3.6	0.597
3.6167	0.0651	3.6167	0.172	3.6167	0.597
3.6333	0.0651	3.6333	0.172	3.6333	0.5903
3.65	0.0632	3.65	0.172	3.65	0.5859
3.6667	0.0636	3.6667	0.1736	3.6667	0.5652
3.6833	0.0632	3.6833	0.1774	3.6833	0.5556
3.7	0.0639	3.7	0.1774	3.7	0.5401
3.7167	0.0639	3.7167	0.1823	3.7167	0.5306
3.7333	0.0643	3.7333	0.1872	3.7333	0.5173
3.75	0.0643	3.75	0.1905	3.75	0.5099
3.7667	0.0654	3.7667	0.1943	3.7667	0.5077
3.7833	0.0651	3.7833	0.1975	3.7833	0.5055
3.8	0.0658	3.8	0.1992	3.8	0.501
3.8167	0.0665	3.8167	0.2008	3.8167	0.4966
3.8333	0.0665	3.8333	0.2008	3.8333	0.4988
3.85	0.0665	3.85	0.1992	3.85	0.4922
3.8667	0.0685	3.8667	0.1992	3.8667	0.4892
3.8833	0.0689	3.8833	0.1975	3.8833	0.487
3.9	0.07	3.9	0.1975	3.9	0.487
3.9167	0.0712	3.9167	0.1975	3.9167	0.487
3.9333	0.0723	3.9333	0.1943	3.9333	0.4848
3.95	0.0727	3.95	0.1943	3.95	0.4826
3.9667	0.0742	3.9667	0.1943	3.9667	0.4804
3.9833	0.0742	3.9833	0.1921	3.9833	0.4804
4	0.0735	4	0.1921	4	0.4782
4.0167	0.0738	4.0167	0.1888	4.0167	0.4782
4.0333	0.0747	4.0333	0.1872	4.0333	0.4715
4.05	0.0747	4.05	0.1888	4.05	0.4664
4.0667	0.0754	4.0667	0.1872	4.0667	0.4664
4.0833	-0.0375	4.0833	-0.0963	4.0833	-0.1646
4.1	-0.047	4.1	-0.1605	4.1	-0.1741
4.1167	-0.0494	4.1167	-0.1736	4.1167	-0.197
4.1333	-0.0532	4.1333	-0.1839	4.1333	-0.2059
4.15	-0.0525	4.15	-0.1888	4.15	-0.2147
4.1667	-0.0551	4.1667	-0.1959	4.1667	-0.2243
4.1833	-0.0556	4.1833	-0.1888	4.1833	-0.2354
4.2	-0.0563	4.2	-0.179	4.2	-0.2472
4.2167	-0.0578	4.2167	-0.1622	4.2167	-0.2561
4.2333	-0.0589	4.2333	-0.1584	4.2333	-0.2656
4.25	-0.0598	4.25	-0.1551	4.25	-0.2701
4.2667	-0.0609	4.2667	-0.1502	4.2667	-0.2863
4.2833	-0.0612	4.2833	-0.1551	4.2833	-0.304
4.3	-0.0616	4.3	-0.1567	4.3	-0.3092
4.3167	-0.062	4.3167	-0.1551	4.3167	-0.3247
4.3333	-0.0623	4.3333	-0.1567	4.3333	-0.3321
4.35	-0.0639	4.35	-0.1605	4.35	-0.352
4.3667	-0.0643	4.3667	-0.1605	4.3667	-0.3682
4.3833	-0.0647	4.3833	-0.1605	4.3833	-0.38
4.4	-0.0651	4.4	-0.1638	4.4	-0.3955
4.4167	-0.0651	4.4167	-0.1605	4.4167	-0.4184
4.4333	-0.0654	4.4333	-0.1638	4.4333	-0.4324
4.45	-0.0651	4.45	-0.1638	4.45	-0.4531
4.4667	-0.0651	4.4667	-0.1671	4.4667	-0.4641
4.4833	-0.0643	4.4833	-0.1671	4.4833	-0.4826
4.5	-0.0636	4.5	-0.1671	4.5	-0.4922
4.5167	-0.0627	4.5167	-0.1671	4.5167	-0.5121
4.5333	-0.0616	4.5333	-0.1671	4.5333	-0.5283
4.55	-0.0612	4.55	-0.1687	4.55	-0.5379
4.5667	-0.0616	4.5667	-0.1703	4.5667	-0.549
4.5833	-0.0609	4.5833	-0.1687	4.5833	-0.5556
4.6	-0.0598	4.6	-0.1687	4.6	-0.5652
4.6167	-0.0589	4.6167	-0.1654	4.6167	-0.5763
4.6333	-0.0585	4.6333	-0.1671	4.6333	-0.5859
4.65	-0.0585	4.65	-0.172	4.65	-0.5948
4.6667	-0.0578	4.6667	-0.1687	4.6667	-0.597
4.6833	-0.0574	4.6833	-0.172	4.6833	-0.597
4.7	-0.0567	4.7	-0.172	4.7	-0.597
4.7167	-0.057	4.7167	-0.1752	4.7167	-0.5881
4.7333	-0.0563	4.7333	-0.1736	4.7333	-0.5785
4.75	-0.0567	4.75	-0.1736	4.75	-0.5675
4.7667	-0.0563	4.7667	-0.1736	4.7667	-0.5556
4.7833	-0.0563	4.7833	-0.1736	4.7833	-0.5468
4.8	-0.0559	4.8	-0.1774	4.8	-0.5328
4.8167	-0.0563	4.8167	-0.1752	4.8167	-0.5239
4.8333	-0.0559	4.8333	-0.1752	4.8333	-0.5121
4.85	-0.0556	4.85	-0.179	4.85	-0.4944
4.8667	-0.0556	4.8667	-0.1774	4.8667	-0.487
4.8833	-0.0556	4.8833	-0.1774	4.8833	-0.4826
4.9	-0.0551	4.9	-0.1774	4.9	-0.4737
4.9167	-0.0551	4.9167	-0.179	4.9167	-0.4619
4.9333	-0.0556	4.9333	-0.1752	4.9333	-0.4597
4.95	-0.0551	4.95	-0.1774	4.95	-0.4531
4.9667	-0.0556	4.9667	-0.1752	4.9667	-0.4531
4.9833	-0.0551	4.9833	-0.179	4.9833	-0.4435
5	-0.0551	5	-0.1752	5	-0.4391
5.0167	-0.0547	5.0167	-0.1774	5.0167	-0.4324
5.0333	-0.0547	5.0333	-0.1752	5.0333	-0.4302
5.05	-0.0547	5.05	-0.1752	5.05	-0.4258
5.0667	-0.0547	5.0667	-0.1774	5.0667	-0.4258
5.0833	-0.0543	5.0833	-0.172	5.0833	-0.4258
5.1	0.0295	5.1	0.0424	5.1	0.1623
5.1167	0.0379	5.1167	0.0963	5.1167	0.1852
5.1333	0.0421	5.1333	0.1116	5.1333	0.197
5.15	0.0436	5.15	0.1214	5.15	0.2103
5.1667	0.0448	5.1667	0.1301	5.1667	0.2177
5.1833	0.047	5.1833	0.1415	5.1833	0.2243
5.2	0.0483	5.2	0.1469	5.2	0.2332
5.2167	0.0494	5.2167	0.1518	5.2167	0.2376
5.2333	0.0517	5.2333	0.1567	5.2333	0.2538
5.25	0.0528	5.25	0.1622	5.25	0.2538
5.2667	0.0532	5.2667	0.1654	5.2667	0.2605
5.2833	0.0543	5.2833	0.1671	5.2833	0.2679
5.3	0.0556	5.3	0.1671	5.3	0.2723
5.3167	0.0563	5.3167	0.1671	5.3167	0.2811
5.3333	0.0574	5.3333	0.1671	5.3333	0.2929
5.35	0.0585	5.35	0.1671	5.35	0.3018
5.3667	0.0601	5.3667	0.1622	5.3667	0.3114
5.3833	0.0609	5.3833	0.1584	5.3833	0.3203
5.4	0.062	5.4	0.1567	5.4	0.3291
5.4167	0.0627	5.4167	0.1584	5.4167	0.3365
5.4333	0.0643	5.4333	0.1567	5.4333	0.3453
5.45	0.0658	5.45	0.1567	5.45	0.3638
5.4667	0.0665	5.4667	0.1567	5.4667	0.3778
5.4833	0.0674	5.4833	0.1567	5.4833	0.3889
5.5	0.0678	5.5	0.1567	5.5	0.4118
5.5167	0.0678	5.5167	0.1567	5.5167	0.4324
5.5333	0.0678	5.5333	0.1567	5.5333	0.4531
5.55	0.0681	5.55	0.1567	5.55	0.4759
5.5667	0.0685	5.5667	0.1567	5.5667	0.4944
5.5833	0.0681	5.5833	0.1584	5.5833	0.5151
5.6	0.0678	5.6	0.1567	5.6	0.535
5.6167	0.0678	5.6167	0.1567	5.6167	0.5534
5.6333	0.0678	5.6333	0.1605	5.6333	0.5608
5.65	0.067	5.65	0.1622	5.65	0.5785
5.6667	0.067	5.6667	0.1622	5.6667	0.5859
5.6833	0.0665	5.6833	0.1622	5.6833	0.5925
5.7	0.0665	5.7	0.1671	5.7	0.597
5.7167	0.0665	5.7167	0.1671	5.7167	0.597
5.7333	0.0665	5.7333	0.1703	5.7333	0.5685
5.75	0.0665	5.75	0.172	5.75	0.5685
5.7667	0.0665	5.7667	0.1752	5.7667	0.5685
5.7833	0.0665	5.7833	0.1774	5.7833	0.5685
5.8	0.0665	5.8	0.179	5.8	0.5622
5.8167	0.0665	5.8167	0.1872	5.8167	0.5559
5.8333	0.0678	5.8333	0.1872	5.8333	0.5446
5.85	0.0678	5.85	0.1872	5.85	0.5313
5.8667	0.0689	5.8667	0.1872	5.8667	0.5292
5.8833	0.0693	5.8833	0.1872	5.8833	0.5165
5.9	0.07	5.9	0.1872	5.9	0.5144
5.9167	0.0712	5.9167	0.1872	5.9167	0.5074
5.9333	0.0712	5.9333	0.1872	5.9333	0.4969
5.95	0.0735	5.95	0.1856	5.95	0.4947
5.9667	0.0735	5.9667	0.1823	5.9667	0.4905
5.9833	0.0747	5.9833	0.1823	5.9833	0.4835
6	0.0747	6	0.1823	6	0.4814
6.0167	0.0758	6.0167	0.1807	6.0167	0.4751
6.0333	0.0762	6.0333	0.1774	6.0333	0.4687
6.05	0.0769	6.05	0.1774	6.05	0.4638
6.0667	0.0769	6.0667	0.1774	6.0667	0.4617
6.0833	0.0769	6.0833	0.1774	6.0833	0.4575
6.1	0.0773	6.1	0.1752	6.1	0.4575
6.1167	-0.0414	6.1167	-0.074	6.1167	-0.1785
6.1333	-0.0483	6.1333	-0.1453	6.1333	-0.1961
6.15	-0.0528	6.15	-0.1622	6.15	-0.2157
6.1667	-0.0528	6.1667	-0.172	6.1667	-0.2263
6.1833	-0.0539	6.1833	-0.1774	6.1833	-0.2396
6.2	-0.0556	6.2	-0.1774	6.2	-0.2354
6.2167	-0.0563	6.2167	-0.1736	6.2167	-0.246
6.2333	-0.0563	6.2333	-0.1671	6.2333	-0.246
6.25	-0.0578	6.25	-0.1567	6.25	-0.2509
6.2667	-0.0585	6.2667	-0.1437	6.2667	-0.2593
6.2833	-0.0581	6.2833	-0.1366	6.2833	-0.2678
6.3	-0.0581	6.3	-0.1437	6.3	-0.2748
6.3167	-0.0589	6.3167	-0.1366	6.3167	-0.2853
6.3333	-0.0585	6.3333	-0.1399	6.3333	-0.2987
6.35	-0.0589	6.35	-0.1399	6.35	-0.3008
6.3667	-0.0585	6.3667	-0.1415	6.3667	-0.3029
6.3833	-0.0594	6.3833	-0.1437	6.3833	-0.3092
6.4	-0.0601	6.4	-0.1469	6.4	-0.3134
6.4167	-0.0612	6.4167	-0.1453	6.4167	-0.3247
6.4333	-0.0616	6.4333	-0.1502	6.4333	-0.3268
6.45	-0.0623	6.45	-0.1502	6.45	-0.3401
6.4667	-0.0627	6.4667	-0.1535	6.4667	-0.3465
6.4833	-0.0639	6.4833	-0.1551	6.4833	-0.357
6.5	-0.0643	6.5	-0.1584	6.5	-0.364
6.5167	-0.0643	6.5167	-0.1584	6.5167	-0.3704
6.5333	-0.0643	6.5333	-0.1605	6.5333	-0.3879
6.55	-0.0643	6.55	-0.1605	6.55	-0.3943
6.5667	-0.0643	6.5667	-0.1622	6.5667	-0.4006
6.5833	-0.0643	6.5833	-0.1622	6.5833	-0.4097
6.6	-0.0636	6.6	-0.1638	6.6	-0.4181
6.6167	-0.0632	6.6167	-0.1622	6.6167	-0.4315
6.6333	-0.0623	6.6333	-0.1671	6.6333	-0.442
6.65	-0.062	6.65	-0.1622	6.65	-0.4491
6.6667	-0.0616	6.6667	-0.1622	6.6667	-0.4617
6.6833	-0.0616	6.6833	-0.1687	6.6833	-0.4751
6.7	-0.0601	6.7	-0.1703	6.7	-0.4877
6.7167	-0.0612	6.7167	-0.172	6.7167	-0.499
6.7333	-0.0589	6.7333	-0.172	6.7333	-0.5074
6.75	-0.0598	6.75	-0.172	6.75	-0.5165
6.7667	-0.0594	6.7667	-0.172	6.7667	-0.5271
6.7833	-0.0581	6.7833	-0.1654	6.7833	-0.5362
6.8	-0.0585	6.8	-0.1703	6.8	-0.5383
6.8167	-0.0585	6.8167	-0.1671	6.8167	-0.5489
6.8333	-0.0581	6.8333	-0.172	6.8333	-0.551
6.85	-0.0585	6.85	-0.1671	6.85	-0.558
6.8667	-0.0578	6.8667	-0.172	6.8667	-0.558
6.8833	-0.0574	6.8833	-0.1703	6.8833	-0.5622
6.9	-0.0567	6.9	-0.1687	6.9	-0.5643
6.9167	-0.0567	6.9167	-0.1703	6.9167	-0.5622
6.9333	-0.0567	6.9333	-0.1638	6.9333	-0.5643
6.95	-0.057	6.95	-0.1638	6.95	-0.5622
6.9667	-0.0563	6.9667	-0.1687	6.9667	-0.5601
6.9833	-0.0567	6.9833	-0.1638	6.9833	-0.5559
7	-0.0567	7	-0.1671	7	-0.5559
7.0167	-0.0563	7.0167	-0.1671	7.0167	-0.5404
7.0333	-0.0563	7.0333	-0.1622	7.0333	-0.5362
7.05	-0.0563	7.05	-0.1622	7.05	-0.5313
7.0667	-0.0559	7.0667	-0.1671	7.0667	-0.5165
7.0833	-0.0563	7.0833	-0.1622	7.0833	-0.5053
7.1	-0.0559	7.1	-0.1671	7.1	-0.4969
7.1167	-0.0559	7.1167	-0.1638	7.1167	-0.4793
7.1333	0.031	7.1333	0.0441	7.1333	0.1637
7.15	0.0398	7.15	0.0909	7.15	0.2024
7.1667	0.0425	7.1667	0.0996	7.1667	0.2115
7.1833	0.0444	7.1833	0.1116	7.1833	0.2221
7.2	0.0448	7.2	0.1165	7.2	0.2333
7.2167	0.0483	7.2167	0.1214	7.2167	0.2418
7.2333	0.0486	7.2333	0.1284	7.2333	0.2481
7.25	0.0494	7.25	0.1317	7.25	0.253
7.2667	0.0517	7.2667	0.1382	7.2667	0.2572
7.2833	0.0528	7.2833	0.1415	7.2833	0.2614
7.3	0.0532	7.3	0.1453	7.3	0.2699
7.3167	0.0539	7.3167	0.1469	7.3167	0.279
7.3333	0.0539	7.3333	0.1469	7.3333	0.2832
7.35	0.0551	7.35	0.1469	7.35	0.2916
7.3667	0.0563	7.3667	0.1486	7.3667	0.3008
7.3833	0.0563	7.3833	0.1518	7.3833	0.3071
7.4	0.0581	7.4	0.1567	7.4	0.3113
7.4167	0.0585	7.4167	0.1535	7.4167	0.3162
7.4333	0.0598	7.4333	0.1535	7.4333	0.3226
7.45	0.0598	7.45	0.1518	7.45	0.331
7.4667	0.0612	7.4667	0.1518	7.4667	0.3401
7.4833	0.062	7.4833	0.1518	7.4833	0.3507
7.5	0.062	7.5	0.1518	7.5	0.357
7.5167	0.0643	7.5167	0.1518	7.5167	0.3683
7.5333	0.0651	7.5333	0.1518	7.5333	0.3788
7.55	0.0658	7.55	0.1518	7.55	0.3921
7.5667	0.0674	7.5667	0.1518	7.5667	0.4034
7.5833	0.0678	7.5833	0.1518	7.5833	0.416
7.6	0.0678	7.6	0.1518	7.6	0.4273
7.6167	0.0678	7.6167	0.1486	7.6167	0.4378
7.6333	0.067	7.6333	0.1469	7.6333	0.4533
7.65	0.0678	7.65	0.1518	7.65	0.4617
7.6667	0.067	7.6667	0.1518	7.6667	0.4751
7.6833	0.0665	7.6833	0.1518	7.6833	0.4905
7.7	0.0665	7.7	0.1518	7.7	0.5032
7.7167	0.0665	7.7167	0.1535	7.7167	0.3849
7.7333	0.0662	7.7333	0.1535	7.7333	0.3944
7.75	0.0665	7.75	0.1567	7.75	0.3976
7.7667	0.0654	7.7667	0.1567	7.7667	0.406
7.7833	0.0658	7.7833	0.1584	7.7833	0.4176
7.8	0.0658	7.8	0.1622	7.8	0.4224
7.8167	0.0654	7.8167	0.1622	7.8167	0.4272
7.8333	0.0665	7.8333	0.1638	7.8333	0.4303
7.85	0.0665	7.85	0.1671	7.85	0.4356
7.8667	0.0665	7.8667	0.1687	7.8667	0.4372
7.8833	0.0674	7.8833	0.1703	7.8833	0.4419
7.9	0.0678	7.9	0.172	7.9	0.4419
7.9167	0.0685	7.9167	0.1736	7.9167	0.4419
7.9333	0.0689	7.9333	0.1752	7.9333	0.4404
7.95	0.07	7.95	0.1736	7.95	0.434
7.9667	0.0709	7.9667	0.1736	7.9667	0.4319
7.9833	0.0716	7.9833	0.1736	7.9833	0.4256
8	0.0727	8	0.1752	8	0.4224
8.0167	0.0738	8.0167	0.172	8.0167	0.4076
8.0333	0.0742	8.0333	0.172	8.0333	0.4013
8.05	0.0747	8.05	0.172	8.05	0.3912
8.0667	0.0751	8.0667	0.172	8.0667	0.3849
8.0833	0.0754	8.0833	0.172	8.0833	0.3733
8.1	0.0758	8.1	0.172	8.1	0.3685
8.1167	0.0758	8.1167	0.1687	8.1167	0.3633
8.1333	0.0762	8.1333	0.1703	8.1333	0.3585
8.15	-0.0398	8.15	-0.0844	8.15	-0.1473
8.1667	-0.0463	8.1667	-0.1333	8.1667	-0.1684
8.1833	-0.0498	8.1833	-0.1567	8.1833	-0.1769
8.2	-0.0532	8.2	-0.1654	8.2	-0.1816
8.2167	-0.0528	8.2167	-0.1638	8.2167	-0.1832
8.2333	-0.0532	8.2333	-0.1671	8.2333	-0.1932
8.25	-0.0551	8.25	-0.1654	8.25	-0.1948
8.2667	-0.0556	8.2667	-0.1622	8.2667	-0.198
8.2833	-0.0563	8.2833	-0.1584	8.2833	-0.2028
8.3	-0.057	8.3	-0.1535	8.3	-0.2064
8.3167	-0.0567	8.3167	-0.1469	8.3167	-0.2096
8.3333	-0.0578	8.3333	-0.1437	8.3333	-0.2175
8.35	-0.0578	8.35	-0.1453	8.35	-0.2244
8.3667	-0.0581	8.3667	-0.1469	8.3667	-0.2212
8.3833	-0.0585	8.3833	-0.1469	8.3833	-0.2212
8.4	-0.0585	8.4	-0.1469	8.4	-0.2228
8.4167	-0.0581	8.4167	-0.1486	8.4167	-0.2323
8.4333	-0.0594	8.4333	-0.1535	8.4333	-0.2339
8.45	-0.0594	8.45	-0.1551	8.45	-0.2376
8.4667	-0.0594	8.4667	-0.1567	8.4667	-0.2424
8.4833	-0.0609	8.4833	-0.1605	8.4833	-0.2487
8.5	-0.062	8.5	-0.1605	8.5	-0.2519
8.5167	-0.0612	8.5167	-0.1584	8.5167	-0.2603
8.5333	-0.0623	8.5333	-0.1622	8.5333	-0.2651
8.55	-0.0643	8.55	-0.1605	8.55	-0.2719
8.5667	-0.0651	8.5667	-0.1638	8.5667	-0.2783
8.5833	-0.0651	8.5833	-0.1622	8.5833	-0.283
8.6	-0.0654	8.6	-0.1638	8.6	-0.293
8.6167	-0.0654	8.6167	-0.1638	8.6167	-0.2994
8.6333	-0.0647	8.6333	-0.1654	8.6333	-0.3062
8.65	-0.0647	8.65	-0.1638	8.65	-0.3157
8.6667	-0.0647	8.6667	-0.1638	8.6667	-0.3226
8.6833	-0.0643	8.6833	-0.1654	8.6833	-0.3289
8.7	-0.0643	8.7	-0.1654	8.7	-0.3406
8.7167	-0.0632	8.7167	-0.1671	8.7167	-0.3453
8.7333	-0.0627	8.7333	-0.1622	8.7333	-0.3522
8.75	-0.0623	8.75	-0.1671	8.75	-0.3538
8.7667	-0.062	8.7667	-0.1671	8.7667	-0.3685
8.7833	-0.0616	8.7833	-0.1638	8.7833	-0.3765
8.8	-0.0616	8.8	-0.1687	8.8	-0.3849
8.8167	-0.0616	8.8167	-0.1687	8.8167	-0.3928
8.8333	-0.0616	8.8333	-0.1638	8.8333	-0.3976
8.85	-0.0612	8.85	-0.1654	8.85	-0.4044
8.8667	-0.0609	8.8667	-0.1671	8.8667	-0.4076
8.8833	-0.0609	8.8833	-0.1671	8.8833	-0.4176
8.9	-0.0612	8.9	-0.1622	8.9	-0.4192
8.9167	-0.0601	8.9167	-0.1671	8.9167	-0.424
8.9333	-0.0601	8.9333	-0.1622	8.9333	-0.4272
8.95	-0.0609	8.95	-0.1671	8.95	-0.4272
8.9667	-0.0598	8.9667	-0.1622	8.9667	-0.4319
8.9833	-0.0609	8.9833	-0.1622	8.9833	-0.4319
9	-0.0594	9	-0.1638	9	-0.4356
9.0167	-0.0601	9.0167	-0.1622	9.0167	-0.4388
9.0333	-0.0601	9.0333	-0.1622	9.0333	-0.4419
9.05	-0.0598	9.05	-0.1622	9.05	-0.4419
9.0667	-0.0598	9.0667	-0.1622	9.0667	-0.4419
9.0833	-0.0598	9.0833	-0.1622	9.0833	-0.4404
9.1	-0.0594	9.1	-0.1622	9.1	-0.4388
9.1167	-0.0594	9.1167	-0.1622	9.1167	-0.4319
9.1333	-0.0581	9.1333	-0.1622	9.1333	-0.4287
9.15	-0.0581	9.15	-0.1605	9.15	-0.4192
9.1667	0.031	9.1667	0.0337	9.1667	0.1394
9.1833	0.0414	9.1833	0.086	9.1833	0.1668
9.2	0.0432	9.2	0.0963	9.2	0.1816
9.2167	0.0448	9.2167	0.1061	9.2167	0.1864
9.2333	0.047	9.2333	0.1116	9.2333	0.1885
9.25	0.0483	9.25	0.1165	9.25	0.1932
9.2667	0.0494	9.2667	0.123	9.2667	0.1948
9.2833	0.0505	9.2833	0.1284	9.2833	0.1996
9.3	0.0521	9.3	0.135	9.3	0.2064
9.3167	0.0528	9.3167	0.1415	9.3167	0.2096
9.3333	0.0528	9.3333	0.1415	9.3333	0.2112
9.35	0.0543	9.35	0.1469	9.35	0.216
9.3667	0.0547	9.3667	0.1486	9.3667	0.2175
9.3833	0.0551	9.3833	0.1518	9.3833	0.2244
9.4	0.0563	9.4	0.1535	9.4	0.226
9.4167	0.0563	9.4167	0.1567	9.4167	0.2307
9.4333	0.0574	9.4333	0.1584	9.4333	0.2339
9.45	0.0585	9.45	0.1584	9.45	0.2355
9.4667	0.0594	9.4667	0.1622	9.4667	0.2408
9.4833	0.0598	9.4833	0.1605	9.4833	0.2455
9.5	0.0605	9.5	0.1605	9.5	0.2503
9.5167	0.0605	9.5167	0.1605	9.5167	0.2587
9.5333	0.0616	9.5333	0.1584	9.5333	0.2619
9.55	0.062	9.55	0.1567	9.55	0.2682
9.5667	0.0636	9.5667	0.1567	9.5667	0.2751
9.5833	0.0647	9.5833	0.1551	9.5833	0.283
9.6	0.0665	9.6	0.1535	9.6	0.2867
9.6167	0.0658	9.6167	0.1518	9.6167	0.2946
9.6333	0.0665	9.6333	0.1518	9.6333	0.3031
9.65	0.067	9.65	0.1535	9.65	0.3126
9.6667	0.0674	9.6667	0.1518	9.6667	0.3194
9.6833	0.0678	9.6833	0.1518	9.6833	0.3242
9.7	0.0674	9.7	0.1518	9.7	0.3305
9.7167	0.0678	9.7167	0.1518	9.7167	0.3406
9.7333	0.0678	9.7333	0.1518	9.7333	0.3453
9.75	0.0678	9.75	0.1518	9.75	0.3538
9.7667	0.0678	9.7667	0.1518	9.7667	0.3633
9.7833	0.0678	9.7833	0.1518	9.7833	0.3733
9.8	0.0678	9.8	0.1518	9.8	0.3828
9.8167	0.0678	9.8167	0.1518	9.8167	0.3881
9.8333	0.0678	9.8333	0.1535	9.8333	0.3992
9.85	0.0685	9.85	0.1535	9.85	0.4029
9.8667	0.07	9.8667	0.1551	9.8667	0.414
9.8833	0.07	9.8833	0.1551	9.8833	0.4208
9.9	0.0712	9.9	0.1567	9.9	0.4272
9.9167	0.0723	9.9167	0.1567	9.9167	0.4319
9.9333	0.0735	9.9333	0.1567	9.9333	0.434
9.95	0.0747	9.95	0.1567	9.95	0.4419
9.9667	0.0751	9.9667	0.1567	9.9667	0.4483
9.9833	0.0762	9.9833	0.1622	9.9833	0.4536
10	0.0769	10	0.1622	10	0.4551
10.0167	0.078	10.0167	0.1622	10.0167	0.4567
10.0333	0.0789	10.0333	0.1622	10.0333	0.4583
10.05	0.0789	10.05	0.1622	10.05	0.4583
10.0667	0.0796	10.0667	0.1654	10.0667	0.4599
10.0833	0.08	10.0833	0.1622	10.0833	0.4536
10.1	0.0804	10.1	0.1654	10.1	0.452
10.1167	0.0811	10.1167	0.1671	10.1167	0.4419
10.1333	0.0815	10.1333	0.1654	10.1333	0.4319
10.15	0.0823	10.15	0.1638	10.15	0.4192
10.1667	0.0827	10.1667	0.1654	10.1667	0.4029
10.1833	-0.0383	10.1833	-0.074	10.1833	-0.1536
10.2	-0.0448	10.2	-0.1333	10.2	-0.1832
10.2167	-0.0479	10.2167	-0.1567	10.2167	-0.1901
10.2333	-0.0505	10.2333	-0.1671	10.2333	-0.1932
10.25	-0.0536	10.25	-0.1687	10.25	-0.1964
10.2667	-0.0536	10.2667	-0.179	10.2667	-0.2028
10.2833	-0.0528	10.2833	-0.1807	10.2833	-0.2064
10.3	-0.0547	10.3	-0.179	10.3	-0.2064
10.3167	-0.0551	10.3167	-0.1703	10.3167	-0.2064
10.3333	-0.0556	10.3333	-0.1638	10.3333	-0.2096
10.35	-0.0563	10.35	-0.1605	10.35	-0.216
10.3667	-0.0563	10.3667	-0.1551	10.3667	-0.2228
10.3833	-0.0563	10.3833	-0.1551	10.3833	-0.2228
10.4	-0.057	10.4	-0.1535	10.4	-0.2212
10.4167	-0.057	10.4167	-0.1567	10.4167	-0.2276
10.4333	-0.0574	10.4333	-0.1584	10.4333	-0.2276
10.45	-0.057	10.45	-0.1605	10.45	-0.2307
10.4667	-0.0574	10.4667	-0.1584	10.4667	-0.2339
10.4833	-0.0578	10.4833	-0.1622	10.4833	-0.2376
10.5	-0.0581	10.5	-0.1584	10.5	-0.2408
10.5167	-0.0585	10.5167	-0.1605	10.5167	-0.2471
10.5333	-0.0598	10.5333	-0.1638	10.5333	-0.2519
10.55	-0.0594	10.55	-0.1638	10.55	-0.2603
10.5667	-0.0609	10.5667	-0.1638	10.5667	-0.2619
10.5833	-0.0616	10.5833	-0.1622	10.5833	-0.2666
10.6	-0.0623	10.6	-0.1622	10.6	-0.2719
10.6167	-0.0627	10.6167	-0.1622	10.6167	-0.2767
10.6333	-0.0632	10.6333	-0.1638	10.6333	-0.283
10.65	-0.0639	10.65	-0.1622	10.65	-0.293
10.6667	-0.0636	10.6667	-0.1638	10.6667	-0.2994
10.6833	-0.0643	10.6833	-0.1622	10.6833	-0.3062
10.7	-0.0643	10.7	-0.1638	10.7	-0.311
10.7167	-0.0636	10.7167	-0.1622	10.7167	-0.3226
10.7333	-0.0632	10.7333	-0.1654	10.7333	-0.3274
10.75	-0.0632	10.75	-0.1671	10.75	-0.3321
10.7667	-0.0627	10.7667	-0.1671	10.7667	-0.3374
10.7833	-0.062	10.7833	-0.1671	10.7833	-0.3453
10.8	-0.062	10.8	-0.1654	10.8	-0.3501
10.8167	-0.0612	10.8167	-0.1654	10.8167	-0.3601
10.8333	-0.0612	10.8333	-0.1622	10.8333	-0.3664
10.85	-0.0616	10.85	-0.1654	10.85	-0.3733
10.8667	-0.0605	10.8667	-0.1638	10.8667	-0.3796
10.8833	-0.0601	10.8833	-0.1654	10.8833	-0.3881
10.9	-0.0609	10.9	-0.1622	10.9	-0.3976
10.9167	-0.0601	10.9167	-0.1622	10.9167	-0.3992
10.9333	-0.0601	10.9333	-0.1622	10.9333	-0.406
10.95	-0.0598	10.95	-0.1622	10.95	-0.4155
10.9667	-0.0585	10.9667	-0.1638	10.9667	-0.4192
10.9833	-0.0598	10.9833	-0.1605	10.9833	-0.4272
11	-0.0594	11	-0.1605	11	-0.4303
11.0167	-0.0594	11.0167	-0.1638	11.0167	-0.4319
11.0333	-0.0585	11.0333	-0.1605	11.0333	-0.4356
11.05	-0.0589	11.05	-0.1605	11.05	-0.4404
11.0667	-0.0589	11.0667	-0.1584	11.0667	-0.4467
11.0833	-0.0585	11.0833	-0.1584	11.0833	-0.4467
11.1	-0.0581	11.1	-0.1584	11.1	-0.4504
11.1167	-0.0581	11.1167	-0.1605	11.1167	-0.4536
11.1333	-0.0581	11.1333	-0.1605	11.1333	-0.4567
11.15	-0.0581	11.15	-0.1584	11.15	-0.4583
11.1667	-0.0578	11.1667	-0.1567	11.1667	-0.4567
11.1833	-0.0574	11.1833	-0.1584	11.1833	-0.4551
11.2	0.0337	11.2	0.0185	11.2	0.1589
11.2167	0.0406	11.2167	0.0811	11.2167	0.1864
11.2333	0.0425	11.2333	0.0909	11.2333	0.1932
11.25	0.0444	11.25	0.0963	11.25	0.1964
11.2667	0.0456	11.2667	0.1045	11.2667	0.2012
11.2833	0.0474	11.2833	0.1116	11.2833	0.2064
11.3	0.0486	11.3	0.1165	11.3	0.2112
11.3167	0.0494	11.3167	0.1197	11.3167	0.2112
11.3333	0.0517	11.3333	0.1214	11.3333	0.2112
11.35	0.0525	11.35	0.1284	11.35	0.216
11.3667	0.0528	11.3667	0.1317	11.3667	0.216
11.3833	0.0536	11.3833	0.1366	11.3833	0.2212
11.4	0.0539	11.4	0.1366	11.4	0.2244
11.4167	0.0551	11.4167	0.1415	11.4167	0.226
11.4333	0.0563	11.4333	0.1415	11.4333	0.2292
11.45	0.0563	11.45	0.1415	11.45	0.2307
11.4667	0.057	11.4667	0.1382	11.4667	0.2355
11.4833	0.0581	11.4833	0.1366	11.4833	0.2355
11.5	0.0589	11.5	0.1333	11.5	0.2376
11.5167	0.0598	11.5167	0.1333	11.5167	0.2408
11.5333	0.0601	11.5333	0.1317	11.5333	0.2455
11.55	0.0609	11.55	0.1382	11.55	0.2519
11.5667	0.0616	11.5667	0.1382	11.5667	0.2556
11.5833	0.0623	11.5833	0.1415	11.5833	0.2651
11.6	0.0632	11.6	0.1415	11.6	0.2703
11.6167	0.0647	11.6167	0.1415	11.6167	0.2735
11.6333	0.0654	11.6333	0.1415	11.6333	0.2798
11.65	0.0662	11.65	0.1453	11.65	0.2846
11.6667	0.0665	11.6667	0.1437	11.6667	0.293
11.6833	0.0665	11.6833	0.1453	11.6833	0.2994
11.7	0.0678	11.7	0.1437	11.7	0.3047
11.7167	0.0678	11.7167	0.1453	11.7167	0.3157
11.7333	0.0678	11.7333	0.1453	11.7333	0.3226
11.75	0.0689	11.75	0.1437	11.75	0.3289
11.7667	0.0681	11.7667	0.1437	11.7667	0.3337
11.7833	0.0681	11.7833	0.1469	11.7833	0.3421
11.8	0.0685	11.8	0.1469	11.8	0.3437
11.8167	0.0678	11.8167	0.1469	11.8167	0.3501
11.8333	0.0681	11.8333	0.1486	11.8333	0.3585
11.85	0.0689	11.85	0.1469	11.85	0.3685
11.8667	0.0696	11.8667	0.1486	11.8667	0.3733
11.8833	0.07	11.8833	0.1469	11.8833	0.3849
11.9	0.0712	11.9	0.1518	11.9	0.3928
11.9167	0.0712	11.9167	0.1502	11.9167	0.3976
11.9333	0.0723	11.9333	0.1502	11.9333	0.4044
11.95	0.0731	11.95	0.1518	11.95	0.4176
11.9667	0.0747	11.9667	0.1518	11.9667	0.4224
11.9833	0.0747	11.9833	0.1535	11.9833	0.4319
12	0.0751	12	0.1567	12	0.4356
12.0167	0.0758	12.0167	0.1567	12.0167	0.4435
12.0333	0.0769	12.0333	0.1567	12.0333	0.4536
12.05	0.078	12.05	0.1567	12.05	0.4583
12.0667	0.078	12.0667	0.1622	12.0667	0.4668
12.0833	0.0785	12.0833	0.1622	12.0833	0.4715
12.1	0.0789	12.1	0.1622	12.1	0.4794
12.1167	0.0804	12.1167	0.1622	12.1167	0.4794
12.1333	0.0793	12.1333	0.1622	12.1333	0.4778
12.15	0.0804	12.15	0.1638	12.15	0.4794
12.1667	0.0804	12.1667	0.1638	12.1667	0.4731
12.1833	0.0811	12.1833	0.1654	12.1833	0.4683
12.2	0.0823	12.2	0.1622	12.2	0.4599
12.2167	-0.0368	12.2167	-0.0762	12.2167	-0.1737
12.2333	-0.0432	12.2333	-0.1317	12.2333	-0.2012
12.25	-0.0459	12.25	-0.1399	12.25	-0.2064
12.2667	-0.0474	12.2667	-0.1584	12.2667	-0.2064
12.2833	-0.0498	12.2833	-0.1638	12.2833	-0.2064
12.3	-0.0525	12.3	-0.1671	12.3	-0.208
12.3167	-0.0532	12.3167	-0.1638	12.3167	-0.2112
12.3333	-0.0525	12.3333	-0.1584	12.3333	-0.2144
12.35	-0.0539	12.35	-0.1415	12.35	-0.216
12.3667	-0.0539	12.3667	-0.1333	12.3667	-0.2212
12.3833	-0.0551	12.3833	-0.1382	12.3833	-0.2212
12.4	-0.0556	12.4	-0.1333	12.4	-0.226
12.4167	-0.0551	12.4167	-0.1366	12.4167	-0.2212
12.4333	-0.0556	12.4333	-0.135	12.4333	-0.2212
12.45	-0.0559	12.45	-0.1366	12.45	-0.2276
12.4667	-0.0559	12.4667	-0.1437	12.4667	-0.2244
12.4833	-0.0563	12.4833	-0.1415	12.4833	-0.2307
12.5	-0.0567	12.5	-0.1453	12.5	-0.2339
12.5167	-0.0567	12.5167	-0.1437	12.5167	-0.2355
12.5333	-0.057	12.5333	-0.1469	12.5333	-0.2376
12.55	-0.0574	12.55	-0.1502	12.55	-0.2439
12.5667	-0.0581	12.5667	-0.1535	12.5667	-0.2455
12.5833	-0.0594	12.5833	-0.1551	12.5833	-0.2471
12.6	-0.0598	12.6	-0.1584	12.6	-0.2571
12.6167	-0.0609	12.6167	-0.1567	12.6167	-0.2603
12.6333	-0.0616	12.6333	-0.1551	12.6333	-0.2651
12.65	-0.0616	12.65	-0.1584	12.65	-0.2719
12.6667	-0.062	12.6667	-0.1605	12.6667	-0.2783
12.6833	-0.0627	12.6833	-0.1605	12.6833	-0.2846
12.7	-0.0632	12.7	-0.1584	12.7	-0.2915
12.7167	-0.0632	12.7167	-0.1605	12.7167	-0.2994
12.7333	-0.0636	12.7333	-0.1584	12.7333	-0.3047
12.75	-0.0636	12.75	-0.1605	12.75	-0.3157
12.7667	-0.0636	12.7667	-0.1605	12.7667	-0.3242
12.7833	-0.0632	12.7833	-0.1622	12.7833	-0.3305
12.8	-0.0627	12.8	-0.1622	12.8	-0.3358
12.8167	-0.0627	12.8167	-0.1638	12.8167	-0.3437
12.8333	-0.0623	12.8333	-0.1584	12.8333	-0.3522
12.85	-0.062	12.85	-0.1622	12.85	-0.3585
12.8667	-0.0612	12.8667	-0.1622	12.8667	-0.3664
12.8833	-0.0616	12.8833	-0.1638	12.8833	-0.3749
12.9	-0.0612	12.9	-0.1622	12.9	-0.3796
12.9167	-0.0609	12.9167	-0.1605	12.9167	-0.3881
12.9333	-0.0609	12.9333	-0.1622	12.9333	-0.396
12.95	-0.0601	12.95	-0.1605	12.95	-0.4013
12.9667	-0.0605	12.9667	-0.1605	12.9667	-0.406
12.9833	-0.0594	12.9833	-0.1622	12.9833	-0.4176
13	-0.0598	13	-0.1584	13	-0.424
13.0167	-0.0585	13.0167	-0.1605	13.0167	-0.4272
13.0333	-0.0598	13.0333	-0.1605	13.0333	-0.4372
13.05	-0.0585	13.05	-0.1605	13.05	-0.4419
13.0667	-0.0585	13.0667	-0.1605	13.0667	-0.4504
13.0833	-0.0581	13.0833	-0.1584	13.0833	-0.4583
13.1	-0.0581	13.1	-0.1605	13.1	-0.4599
13.1167	-0.0581	13.1167	-0.1605	13.1167	-0.4631
13.1333	-0.0585	13.1333	-0.1584	13.1333	-0.4668
13.15	-0.0581	13.15	-0.1551	13.15	-0.4731
13.1667	-0.0581	13.1667	-0.1584	13.1667	-0.4794
13.1833	-0.0574	13.1833	-0.1584	13.1833	-0.4863
13.2	-0.057	13.2	-0.1567	13.2	-0.4863
13.2167	-0.057	13.2167	-0.1551	13.2167	-0.4863
13.2333	0.0314	13.2333	0.0305	13.2333	0.1684
13.25	0.0398	13.25	0.0778	13.25	0.198
13.2667	0.0425	13.2667	0.086	13.2667	0.2064
13.2833	0.0436	13.2833	0.0963	13.2833	0.2112
13.3	0.0448	13.3	0.098	13.3	0.2112
13.3167	0.047	13.3167	0.1061	13.3167	0.2112
13.3333	0.0486	13.3333	0.1132	13.3333	0.2144
13.35	0.0486	13.35	0.1165	13.35	0.216
13.3667	0.0505	13.3667	0.1197	13.3667	0.216
13.3833	0.0517	13.3833	0.1197	13.3833	0.216
13.4	0.0525	13.4	0.1214	13.4	0.216
13.4167	0.0528	13.4167	0.1214	13.4167	0.2191
13.4333	0.0539	13.4333	0.1197	13.4333	0.2244
13.45	0.0543	13.45	0.1214	13.45	0.226
13.4667	0.0547	13.4667	0.123	13.4667	0.2276
13.4833	0.0551	13.4833	0.123	13.4833	0.2307
13.5	0.0563	13.5	0.123	13.5	0.2307
13.5167	0.0563	13.5167	0.1214	13.5167	0.2355
13.5333	0.057	13.5333	0.123	13.5333	0.2355
13.55	0.0585	13.55	0.1246	13.55	0.2392
13.5667	0.0598	13.5667	0.123	13.5667	0.2439
13.5833	0.0598	13.5833	0.1317	13.5833	0.2455
13.6	0.0605	13.6	0.1284	13.6	0.254
13.6167	0.0612	13.6167	0.1333	13.6167	0.2587
13.6333	0.062	13.6333	0.1317	13.6333	0.2603
13.65	0.0632	13.65	0.135	13.65	0.2651
13.6667	0.0643	13.6667	0.1366	13.6667	0.2719
13.6833	0.0654	13.6833	0.1382	13.6833	0.2798
13.7	0.0658	13.7	0.1382	13.7	0.283
13.7167	0.0662	13.7167	0.1399	13.7167	0.2899
13.7333	0.0665	13.7333	0.1415	13.7333	0.2978
13.75	0.0665	13.75	0.1415	13.75	0.3047
13.7667	0.0665	13.7667	0.1415	13.7667	0.3142
13.7833	0.0674	13.7833	0.1415	13.7833	0.3226
13.8	0.067	13.8	0.1415	13.8	0.3258
13.8167	0.0674	13.8167	0.1415	13.8167	0.3321
13.8333	0.0678	13.8333	0.1437	13.8333	0.339
13.85	0.0678	13.85	0.1415	13.85	0.3437
13.8667	0.0678	13.8667	0.1437	13.8667	0.3522
13.8833	0.0685	13.8833	0.1437	13.8833	0.3601
13.9	0.0685	13.9	0.1437	13.9	0.3664
13.9167	0.0689	13.9167	0.1437	13.9167	0.3717
13.9333	0.07	13.9333	0.1453	13.9333	0.3828
13.95	0.07	13.95	0.1453	13.95	0.3881
13.9667	0.0712	13.9667	0.1437	13.9667	0.3976
13.9833	0.0716	13.9833	0.1469	13.9833	0.4029
14	0.0731	14	0.1469	14	0.4176
14.0167	0.0742	14.0167	0.1469	14.0167	0.424
14.0333	0.0747	14.0333	0.1469	14.0333	0.4319
14.05	0.0751	14.05	0.1469	14.05	0.4419
14.0667	0.0754	14.0667	0.1469	14.0667	0.4536
14.0833	0.0758	14.0833	0.1469	14.0833	0.4599
14.1	0.0758	14.1	0.1486	14.1	0.4683
14.1167	0.0769	14.1167	0.1502	14.1167	0.4778
14.1333	0.0773	14.1333	0.1518	14.1333	0.4847
14.15	0.078	14.15	0.1535	14.15	0.491
14.1667	0.078	14.1667	0.1518	14.1667	0.4995
14.1833	0.078	14.1833	0.1567	14.1833	0.5011
14.2	0.0785	14.2	0.1567	14.2	0.5042
14.2167	0.0785	14.2167	0.1567	14.2167	0.5027
14.2333	0.0793	14.2333	0.1567	14.2333	0.5011
14.25	-0.0348	14.25	-0.0675	14.25	-0.1785
14.2667	-0.0417	14.2667	-0.1214	14.2667	-0.2112
14.2833	-0.0436	14.2833	-0.1333	14.2833	-0.216
14.3	-0.0456	14.3	-0.1437	14.3	-0.2128
14.3167	-0.0463	14.3167	-0.1453	14.3167	-0.2144
14.3333	-0.0486	14.3333	-0.1437	14.3333	-0.2144
14.35	-0.0494	14.35	-0.1399	14.35	-0.2212
14.3667	-0.0521	14.3667	-0.1366	14.3667	-0.2175
14.3833	-0.0521	14.3833	-0.1301	14.3833	-0.2228
14.4	-0.0536	14.4	-0.1301	14.4	-0.2191
14.4167	-0.0536	14.4167	-0.1301	14.4167	-0.226
14.4333	-0.0525	14.4333	-0.1301	14.4333	-0.226
14.45	-0.0539	14.45	-0.1317	14.45	-0.2212
14.4667	-0.0536	14.4667	-0.1317	14.4667	-0.226
14.4833	-0.0539	14.4833	-0.1366	14.4833	-0.2276
14.5	-0.0539	14.5	-0.1382	14.5	-0.2228
14.5167	-0.0547	14.5167	-0.1399	14.5167	-0.2307
14.5333	-0.0551	14.5333	-0.135	14.5333	-0.2323
14.55	-0.0556	14.55	-0.1399	14.55	-0.2339
14.5667	-0.0563	14.5667	-0.1399	14.5667	-0.2355
14.5833	-0.0567	14.5833	-0.1415	14.5833	-0.2408
14.6	-0.0567	14.6	-0.1469	14.6	-0.2424
14.6167	-0.0578	14.6167	-0.1486	14.6167	-0.2455
14.6333	-0.0589	14.6333	-0.1469	14.6333	-0.2487
14.65	-0.0598	14.65	-0.1469	14.65	-0.2587
14.6667	-0.0605	14.6667	-0.1486	14.6667	-0.2603
14.6833	-0.0598	14.6833	-0.1535	14.6833	-0.2635
14.7	-0.0612	14.7	-0.1535	14.7	-0.2719
14.7167	-0.0616	14.7167	-0.1567	14.7167	-0.2767
14.7333	-0.0612	14.7333	-0.1584	14.7333	-0.2814
14.75	-0.062	14.75	-0.1567	14.75	-0.2915
14.7667	-0.0612	14.7667	-0.1584	14.7667	-0.2994
14.7833	-0.0616	14.7833	-0.1622	14.7833	-0.3047
14.8	-0.0616	14.8	-0.1605	14.8	-0.3094
14.8167	-0.0616	14.8167	-0.1605	14.8167	-0.3226
14.8333	-0.0616	14.8333	-0.1622	14.8333	-0.3274
14.85	-0.0605	14.85	-0.1605	14.85	-0.3321
14.8667	-0.0601	14.8667	-0.1605	14.8667	-0.3421
14.8833	-0.0598	14.8833	-0.1584	14.8833	-0.3485
14.9	-0.0594	14.9	-0.1605	14.9	-0.3553
14.9167	-0.0598	14.9167	-0.1638	14.9167	-0.3538
14.9333	-0.0594	14.9333	-0.1605	14.9333	-0.3664
14.95	-0.0585	14.95	-0.1605	14.95	-0.3765
14.9667	-0.0589	14.9667	-0.1622	14.9667	-0.378
14.9833	-0.0589	14.9833	-0.1622	14.9833	-0.3881
15	-0.0585	15	-0.1605	15	-0.3944
15.0167	-0.0581	15.0167	-0.1622	15.0167	-0.3976
15.0333	-0.0581	15.0333	-0.1605	15.0333	-0.4044
15.05	-0.0581	15.05	-0.1605	15.05	-0.414
15.0667	-0.0578	15.0667	-0.1605	15.0667	-0.4256
15.0833	-0.0578	15.0833	-0.1584	15.0833	-0.4319
15.1	-0.0574	15.1	-0.1584	15.1	-0.4419
15.1167	-0.0574	15.1167	-0.1584	15.1167	-0.4483
15.1333	-0.0578	15.1333	-0.1584	15.1333	-0.4599
15.15	-0.057	15.15	-0.1584	15.15	-0.4631
15.1667	-0.057	15.1667	-0.1605	15.1667	-0.4683
15.1833	-0.0567	15.1833	-0.1567	15.1833	-0.4731
15.2	-0.057	15.2	-0.1584	15.2	-0.481
15.2167	-0.057	15.2167	-0.1567	15.2167	-0.4863
15.2333	-0.057	15.2333	-0.1567	15.2333	-0.4863
15.25	-0.0567	15.25	-0.1535	15.25	-0.4895
15.2667	0.0321	15.2667	0.0169	15.2667	0.17
15.2833	0.0402	15.2833	0.0762	15.2833	0.2112
15.3	0.0425	15.3	0.086	15.3	0.2144
15.3167	0.0448	15.3167	0.0909	15.3167	0.216
15.3333	0.0459	15.3333	0.0963	15.3333	0.216
15.35	0.0483	15.35	0.1012	15.35	0.216
15.3667	0.0494	15.3667	0.1061	15.3667	0.216
15.3833	0.0512	15.3833	0.1116	15.3833	0.216
15.4	0.0525	15.4	0.1116	15.4	0.216
15.4167	0.0532	15.4167	0.1148	15.4167	0.216
15.4333	0.0536	15.4333	0.1132	15.4333	0.216
15.45	0.0539	15.45	0.1165	15.45	0.2175
15.4667	0.0551	15.4667	0.1132	15.4667	0.2228
15.4833	0.0563	15.4833	0.1148	15.4833	0.226
15.5	0.0563	15.5	0.1165	15.5	0.226
15.5167	0.0574	15.5167	0.1165	15.5167	0.2276
15.5333	0.0585	15.5333	0.1165	15.5333	0.2307
15.55	0.0598	15.55	0.1165	15.55	0.2339
15.5667	0.0601	15.5667	0.1214	15.5667	0.2323
15.5833	0.0609	15.5833	0.123	15.5833	0.2355
15.6	0.062	15.6	0.123	15.6	0.2392
15.6167	0.0636	15.6167	0.1246	15.6167	0.2408
15.6333	0.0651	15.6333	0.1301	15.6333	0.2455
15.65	0.0665	15.65	0.1317	15.65	0.2503
15.6667	0.0665	15.6667	0.135	15.6667	0.2556
15.6833	0.0674	15.6833	0.1317	15.6833	0.2603
15.7	0.0678	15.7	0.1366	15.7	0.2635
15.7167	0.0678	15.7167	0.1366	15.7167	0.2703
15.7333	0.0678	15.7333	0.1399	15.7333	0.2735
15.75	0.0678	15.75	0.1415	15.75	0.2798
15.7667	0.0678	15.7667	0.1415	15.7667	0.283
15.7833	0.0681	15.7833	0.1415	15.7833	0.2915
15.8	0.0681	15.8	0.1437	15.8	0.2978
15.8167	0.0689	15.8167	0.1437	15.8167	0.3047
15.8333	0.0689	15.8333	0.1469	15.8333	0.3157
15.85	0.07	15.85	0.1469	15.85	0.321
15.8667	0.07	15.8667	0.1469	15.8667	0.3274
15.8833	0.0709	15.8833	0.1469	15.8833	0.3305
15.9	0.0712	15.9	0.1469	15.9	0.3406
15.9167	0.0727	15.9167	0.1469	15.9167	0.3437
15.9333	0.0731	15.9333	0.1469	15.9333	0.3501
15.95	0.0738	15.95	0.1469	15.95	0.3617
15.9667	0.0742	15.9667	0.1469	15.9667	0.3664
15.9833	0.0747	15.9833	0.1469	15.9833	0.3733
16	0.0758	16	0.1469	16	0.3828
16.0167	0.0758	16.0167	0.1469	16.0167	0.3928
16.0333	0.0769	16.0333	0.1469	16.0333	0.3976
16.05	0.0769	16.05	0.1486	16.05	0.406
16.0667	0.078	16.0667	0.1502	16.0667	0.4208
16.0833	0.078	16.0833	0.1486	16.0833	0.4287
16.1	0.0789	16.1	0.1469	16.1	0.4356
16.1167	0.0793	16.1167	0.1502	16.1167	0.4504
16.1333	0.0796	16.1333	0.1486	16.1333	0.4536
16.15	0.0793	16.15	0.1518	16.15	0.4646
16.1667	0.0804	16.1667	0.1518	16.1667	0.4763
16.1833	0.0815	16.1833	0.1518	16.1833	0.4863
16.2	0.0815	16.2	0.1518	16.2	0.4974
16.2167	0.0823	16.2167	0.1518	16.2167	0.5042
16.2333	0.0827	16.2333	0.1535	16.2333	0.5058
16.25	0.0838	16.25	0.1567	16.25	0.509
16.2667	0.0838	16.2667	0.1551	16.2667	0.5106
16.2833	-0.0372	16.2833	-0.0675	16.2833	-0.1848
16.3	-0.0428	16.3	-0.1099	16.3	-0.2191
16.3167	-0.0452	16.3167	-0.1333	16.3167	-0.2212
16.3333	-0.0479	16.3333	-0.1382	16.3333	-0.2191
16.35	-0.0494	16.35	-0.1382	16.35	-0.2128
16.3667	-0.0517	16.3667	-0.1415	16.3667	-0.216
16.3833	-0.0536	16.3833	-0.1333	16.3833	-0.216
16.4	-0.0539	16.4	-0.1333	16.4	-0.2191
16.4167	-0.0536	16.4167	-0.1317	16.4167	-0.216
16.4333	-0.0551	16.4333	-0.1317	16.4333	-0.2228
16.45	-0.0556	16.45	-0.1317	16.45	-0.2244
16.4667	-0.0556	16.4667	-0.1317	16.4667	-0.2244
16.4833	-0.0563	16.4833	-0.1333	16.4833	-0.226
16.5	-0.0563	16.5	-0.1333	16.5	-0.2212
16.5167	-0.057	16.5167	-0.1382	16.5167	-0.2228
16.5333	-0.057	16.5333	-0.135	16.5333	-0.2212
16.55	-0.0578	16.55	-0.1366	16.55	-0.2228
16.5667	-0.0581	16.5667	-0.1437	16.5667	-0.2244
16.5833	-0.0589	16.5833	-0.1415	16.5833	-0.2292
16.6	-0.0585	16.6	-0.1453	16.6	-0.2323
16.6167	-0.0598	16.6167	-0.1469	16.6167	-0.2339
16.6333	-0.0616	16.6333	-0.1453	16.6333	-0.2376
16.65	-0.0616	16.65	-0.1469	16.65	-0.2392
16.6667	-0.0627	16.6667	-0.1486	16.6667	-0.2455
16.6833	-0.0636	16.6833	-0.1535	16.6833	-0.2455
16.7	-0.0643	16.7	-0.1584	16.7	-0.2487
16.7167	-0.0647	16.7167	-0.1584	16.7167	-0.2603
16.7333	-0.0647	16.7333	-0.1605	16.7333	-0.2587
16.75	-0.0651	16.75	-0.1584	16.75	-0.2666
16.7667	-0.0647	16.7667	-0.1605	16.7667	-0.2735
16.7833	-0.0647	16.7833	-0.1584	16.7833	-0.2783
16.8	-0.0647	16.8	-0.1605	16.8	-0.2867
16.8167	-0.0647	16.8167	-0.1584	16.8167	-0.2962
16.8333	-0.0647	16.8333	-0.1584	16.8333	-0.3031
16.85	-0.0643	16.85	-0.1584	16.85	-0.3062
16.8667	-0.0643	16.8667	-0.1605	16.8667	-0.3226
16.8833	-0.0636	16.8833	-0.1584	16.8833	-0.3274
16.9	-0.0632	16.9	-0.1605	16.9	-0.3374
16.9167	-0.0627	16.9167	-0.1584	16.9167	-0.3469
16.9333	-0.0623	16.9333	-0.1605	16.9333	-0.3569
16.95	-0.0627	16.95	-0.1622	16.95	-0.3633
16.9667	-0.0623	16.9667	-0.1622	16.9667	-0.3733
16.9833	-0.0623	16.9833	-0.1605	16.9833	-0.3796
17	-0.062	17	-0.1584	17	-0.3865
17.0167	-0.0616	17.0167	-0.1622	17.0167	-0.3912
17.0333	-0.062	17.0333	-0.1605	17.0333	-0.3992
17.05	-0.0612	17.05	-0.1605	17.05	-0.4044
17.0667	-0.0616	17.0667	-0.1584	17.0667	-0.4108
17.0833	-0.0612	17.0833	-0.1605	17.0833	-0.4176
17.1	-0.0612	17.1	-0.1584	17.1	-0.4272
17.1167	-0.0616	17.1167	-0.1622	17.1167	-0.434
17.1333	-0.0605	17.1333	-0.1584	17.1333	-0.4435
17.15	-0.0601	17.15	-0.1605	17.15	-0.4583
17.1667	-0.0612	17.1667	-0.1584	17.1667	-0.4631
17.1833	-0.0612	17.1833	-0.1584	17.1833	-0.4715
17.2	-0.0598	17.2	-0.1584	17.2	-0.4863
17.2167	-0.0601	17.2167	-0.1584	17.2167	-0.4879
17.2333	-0.0589	17.2333	-0.1584	17.2333	-0.5011
17.25	-0.0585	17.25	-0.1605	17.25	-0.5042
17.2667	-0.0585	17.2667	-0.1605	17.2667	-0.509
17.2833	-0.0585	17.2833	-0.1567	17.2833	-0.5106
17.3	0.0356	17.3	0.0234	17.3	0.1848
17.3167	0.0425	17.3167	0.0762	17.3167	0.216
17.3333	0.0448	17.3333	0.0876	17.3333	0.216
17.35	0.0459	17.35	0.0947	17.35	0.216
17.3667	0.0483	17.3667	0.0963	17.3667	0.2144
17.3833	0.0494	17.3833	0.1029	17.3833	0.2128
17.4	0.0505	17.4	0.1099	17.4	0.2112
17.4167	0.0517	17.4167	0.1116	17.4167	0.2112
17.4333	0.0528	17.4333	0.1116	17.4333	0.2112
17.45	0.0536	17.45	0.1165	17.45	0.2128
17.4667	0.0539	17.4667	0.1148	17.4667	0.216
17.4833	0.0551	17.4833	0.1165	17.4833	0.216
17.5	0.0559	17.5	0.1165	17.5	0.216
17.5167	0.0563	17.5167	0.1165	17.5167	0.216
17.5333	0.057	17.5333	0.1165	17.5333	0.2191
17.55	0.0578	17.55	0.1165	17.55	0.2244
17.5667	0.0594	17.5667	0.1165	17.5667	0.226
17.5833	0.0598	17.5833	0.1165	17.5833	0.2292
17.6	0.0609	17.6	0.1181	17.6	0.2307
17.6167	0.0609	17.6167	0.1214	17.6167	0.2339
17.6333	0.062	17.6333	0.1214	17.6333	0.2355
17.65	0.0627	17.65	0.1214	17.65	0.2355
17.6667	0.0639	17.6667	0.1301	17.6667	0.2392
17.6833	0.0658	17.6833	0.1317	17.6833	0.2408
17.7	0.0662	17.7	0.1301	17.7	0.2455
17.7167	0.0665	17.7167	0.1333	17.7167	0.2519
17.7333	0.067	17.7333	0.135	17.7333	0.2571
17.75	0.0678	17.75	0.1366	17.75	0.2587
17.7667	0.0681	17.7667	0.1399	17.7667	0.2651
17.7833	0.0685	17.7833	0.1415	17.7833	0.2682
17.8	0.0689	17.8	0.1415	17.8	0.2751
17.8167	0.07	17.8167	0.1415	17.8167	0.2814
17.8333	0.07	17.8333	0.1437	17.8333	0.2846
17.85	0.07	17.85	0.1415	17.85	0.2946
17.8667	0.0709	17.8667	0.1453	17.8667	0.3031
17.8833	0.0712	17.8833	0.1453	17.8833	0.3142
17.9	0.072	17.9	0.1453	17.9	0.321
17.9167	0.0727	17.9167	0.1469	17.9167	0.3274
17.9333	0.0738	17.9333	0.1469	17.9333	0.3337
17.95	0.0735	17.95	0.1469	17.95	0.3437
17.9667	0.0751	17.9667	0.1437	17.9667	0.3485
17.9833	0.0754	17.9833	0.1469	17.9833	0.3585
18	0.0758	18	0.1469	18	0.3685
18.0167	0.0769	18.0167	0.1453	18.0167	0.3733
18.0333	0.078	18.0333	0.1469	18.0333	0.3828
18.05	0.0785	18.05	0.1469	18.05	0.3897
18.0667	0.0789	18.0667	0.1469	18.0667	0.3976
18.0833	0.0796	18.0833	0.1486	18.0833	0.4029
18.1	0.0804	18.1	0.1486	18.1	0.4176
18.1167	0.0796	18.1167	0.1486	18.1167	0.4256
18.1333	0.0804	18.1333	0.1486	18.1333	0.4356
18.15	0.0811	18.15	0.1518	18.15	0.4435
18.1667	0.0823	18.1667	0.1486	18.1667	0.4536
18.1833	0.0818	18.1833	0.1518	18.1833	0.4668
18.2	0.0831	18.2	0.1518	18.2	0.4794
18.2167	0.0838	18.2167	0.1518	18.2167	0.4879
18.2333	0.0842	18.2333	0.1518	18.2333	0.5011
18.25	0.0849	18.25	0.1518	18.25	0.5058
18.2667	0.0857	18.2667	0.1551	18.2667	0.5159
18.2833	0.0853	18.2833	0.1518	18.2833	0.5222
18.3	0.0862	18.3	0.1567	18.3	0.5254
18.3167	-0.0356	18.3167	-0.0675	18.3167	-0.198
18.3333	-0.0421	18.3333	-0.1116	18.3333	-0.226
18.35	-0.0448	18.35	-0.1246	18.35	-0.226
18.3667	-0.0463	18.3667	-0.1333	18.3667	-0.2228
18.3833	-0.049	18.3833	-0.1366	18.3833	-0.2191
18.4	-0.0498	18.4	-0.1333	18.4	-0.2175
18.4167	-0.0517	18.4167	-0.1366	18.4167	-0.2212
18.4333	-0.0525	18.4333	-0.1366	18.4333	-0.216
18.45	-0.0528	18.45	-0.135	18.45	-0.2175
18.4667	-0.0532	18.4667	-0.1317	18.4667	-0.2175
18.4833	-0.0543	18.4833	-0.1301	18.4833	-0.2191
18.5	-0.0551	18.5	-0.1317	18.5	-0.2212
18.5167	-0.0556	18.5167	-0.1317	18.5167	-0.2228
18.5333	-0.0559	18.5333	-0.1317	18.5333	-0.226
18.55	-0.0563	18.55	-0.1333	18.55	-0.226
18.5667	-0.0563	18.5667	-0.1333	18.5667	-0.2212
18.5833	-0.057	18.5833	-0.1333	18.5833	-0.2212
18.6	-0.0574	18.6	-0.1366	18.6	-0.2276
18.6167	-0.0578	18.6167	-0.1399	18.6167	-0.2276
18.6333	-0.0581	18.6333	-0.1415	18.6333	-0.2307
18.65	-0.0581	18.65	-0.1415	18.65	-0.2339
18.6667	-0.0589	18.6667	-0.1469	18.6667	-0.2355
18.6833	-0.0612	18.6833	-0.1469	18.6833	-0.2376
18.7	-0.0612	18.7	-0.1502	18.7	-0.2392
18.7167	-0.062	18.7167	-0.1535	18.7167	-0.2424
18.7333	-0.0636	18.7333	-0.1567	18.7333	-0.2455
18.75	-0.0643	18.75	-0.1567	18.75	-0.2487
18.7667	-0.0651	18.7667	-0.1584	18.7667	-0.2571
18.7833	-0.0658	18.7833	-0.1584	18.7833	-0.2603
18.8	-0.0658	18.8	-0.1584	18.8	-0.2635
18.8167	-0.0665	18.8167	-0.1584	18.8167	-0.2703
18.8333	-0.067	18.8333	-0.1622	18.8333	-0.2751
18.85	-0.067	18.85	-0.1605	18.85	-0.2783
18.8667	-0.067	18.8667	-0.1622	18.8667	-0.2915
18.8833	-0.0681	18.8833	-0.1605	18.8833	-0.2962
18.9	-0.067	18.9	-0.1622	18.9	-0.3047
18.9167	-0.0665	18.9167	-0.1584	18.9167	-0.3126
18.9333	-0.0658	18.9333	-0.1622	18.9333	-0.3242
18.95	-0.0658	18.95	-0.1605	18.95	-0.3305
18.9667	-0.0658	18.9667	-0.1584	18.9667	-0.3406
18.9833	-0.0654	18.9833	-0.1605	18.9833	-0.3469
19	-0.0658	19	-0.1605	19	-0.3538
19.0167	-0.0651	19.0167	-0.1584	19.0167	-0.3648
19.0333	-0.0651	19.0333	-0.1605	19.0333	-0.3733
19.05	-0.0651	19.05	-0.1605	19.05	-0.378
19.0667	-0.0651	19.0667	-0.1584	19.0667	-0.3865
19.0833	-0.0647	19.0833	-0.1584	19.0833	-0.396
19.1	-0.0643	19.1	-0.1584	19.1	-0.4013
19.1167	-0.0647	19.1167	-0.1622	19.1167	-0.406
19.1333	-0.0647	19.1333	-0.1605	19.1333	-0.4155
19.15	-0.0647	19.15	-0.1584	19.15	-0.4272
19.1667	-0.0643	19.1667	-0.1605	19.1667	-0.434
19.1833	-0.0643	19.1833	-0.1605	19.1833	-0.4483
19.2	-0.0639	19.2	-0.1584	19.2	-0.4567
19.2167	-0.0632	19.2167	-0.1584	19.2167	-0.4646
19.2333	-0.0632	19.2333	-0.1584	19.2333	-0.4731
19.25	-0.0627	19.25	-0.1584	19.25	-0.4847
19.2667	-0.0623	19.2667	-0.1567	19.2667	-0.4879
19.2833	-0.0627	19.2833	-0.1567	19.2833	-0.4995
19.3	-0.0627	19.3	-0.1551	19.3	-0.5011
19.3167	-0.0623	19.3167	-0.1567	19.3167	-0.5027
19.3333	0.0341	19.3333	0.0218	19.3333	0.1742
19.35	0.0425	19.35	0.0762	19.35	0.2011
19.3667	0.0436	19.3667	0.086	19.3667	0.1963
19.3833	0.047	19.3833	0.0909	19.3833	0.1963
19.4	0.0483	19.4	0.0963	19.4	0.1963
19.4167	0.0494	19.4167	0.0996	19.4167	0.1963
19.4333	0.0517	19.4333	0.1061	19.4333	0.1963
19.45	0.0528	19.45	0.1116	19.45	0.1949
19.4667	0.0532	19.4667	0.1116	19.4667	0.1949
19.4833	0.0536	19.4833	0.1116	19.4833	0.192
19.5	0.0543	19.5	0.1116	19.5	0.1934
19.5167	0.0551	19.5167	0.1132	19.5167	0.1963
19.5333	0.0559	19.5333	0.1132	19.5333	0.1963
19.55	0.0563	19.55	0.1148	19.55	0.1963
19.5667	0.0563	19.5667	0.1148	19.5667	0.1963
19.5833	0.0578	19.5833	0.1165	19.5833	0.2011
19.6	0.0585	19.6	0.1165	19.6	0.2054
19.6167	0.0598	19.6167	0.1165	19.6167	0.2054
19.6333	0.0598	19.6333	0.1197	19.6333	0.2069
19.65	0.0609	19.65	0.1181	19.65	0.2098
19.6667	0.062	19.6667	0.1214	19.6667	0.2126
19.6833	0.0623	19.6833	0.1246	19.6833	0.2126
19.7	0.0632	19.7	0.1246	19.7	0.2141
19.7167	0.0654	19.7167	0.1246	19.7167	0.216
19.7333	0.0662	19.7333	0.1284	19.7333	0.2189
19.75	0.0665	19.75	0.1301	19.75	0.2232
19.7667	0.0678	19.7667	0.1317	19.7667	0.2232
19.7833	0.0681	19.7833	0.135	19.7833	0.2309
19.8	0.0689	19.8	0.1399	19.8	0.2338
19.8167	0.07	19.8167	0.1415	19.8167	0.2381
19.8333	0.07	19.8333	0.1415	19.8333	0.241
19.85	0.0712	19.85	0.1415	19.85	0.2458
19.8667	0.0712	19.8667	0.1437	19.8667	0.2501
19.8833	0.0716	19.8833	0.1437	19.8833	0.2573
19.9	0.0723	19.9	0.1469	19.9	0.2606
19.9167	0.0727	19.9167	0.1453	19.9167	0.2678
19.9333	0.0738	19.9333	0.1469	19.9333	0.277
19.95	0.0738	19.95	0.1469	19.95	0.2856
19.9667	0.0738	19.9667	0.1453	19.9667	0.2947
19.9833	0.0758	19.9833	0.1469	19.9833	0.3005
20	0.0758	20	0.1469	20	0.3096
20.0167	0.0758	20.0167	0.1469	20.0167	0.3139
20.0333	0.0769	20.0333	0.1469	20.0333	0.3216
20.05	0.078	20.05	0.1486	20.05	0.3302
20.0667	0.078	20.0667	0.1469	20.0667	0.3379
20.0833	0.0789	20.0833	0.1486	20.0833	0.348
20.1	0.0793	20.1	0.1502	20.1	0.3542
20.1167	0.0796	20.1167	0.1502	20.1167	0.3586
20.1333	0.0804	20.1333	0.1502	20.1333	0.3662
20.15	0.0804	20.15	0.1518	20.15	0.3811
20.1667	0.0811	20.1667	0.1518	20.1667	0.3883
20.1833	0.0818	20.1833	0.1502	20.1833	0.3989
20.2	0.0823	20.2	0.1502	20.2	0.4094
20.2167	0.0838	20.2167	0.1535	20.2167	0.4166
20.2333	0.0842	20.2333	0.1567	20.2333	0.4301
20.25	0.0846	20.25	0.1551	20.25	0.4421
20.2667	0.0849	20.2667	0.1567	20.2667	0.4522
20.2833	0.0857	20.2833	0.1567	20.2833	0.4598
20.3	0.0862	20.3	0.1567	20.3	0.4718
20.3167	0.0862	20.3167	0.1584	20.3167	0.4733
20.3333	0.0862	20.3333	0.1567	20.3333	0.479
20.35	-0.0359	20.35	-0.0539	20.35	-0.1891
20.3667	-0.0421	20.3667	-0.1116	20.3667	-0.2054
20.3833	-0.0448	20.3833	-0.1214	20.3833	-0.2054
20.4	-0.0456	20.4	-0.1301	20.4	-0.204
20.4167	-0.0474	20.4167	-0.1333	20.4167	-0.1978
20.4333	-0.0494	20.4333	-0.1333	20.4333	-0.1963
20.45	-0.0512	20.45	-0.135	20.45	-0.1949
20.4667	-0.0525	20.4667	-0.1333	20.4667	-0.1978
20.4833	-0.0536	20.4833	-0.1366	20.4833	-0.1963
20.5	-0.0536	20.5	-0.1333	20.5	-0.1963
20.5167	-0.0532	20.5167	-0.1317	20.5167	-0.1978
20.5333	-0.0547	20.5333	-0.1317	20.5333	-0.1978
20.55	-0.0556	20.55	-0.1317	20.55	-0.1978
20.5667	-0.0556	20.5667	-0.1317	20.5667	-0.2011
20.5833	-0.0563	20.5833	-0.1333	20.5833	-0.1992
20.6	-0.0563	20.6	-0.135	20.6	-0.204
20.6167	-0.0567	20.6167	-0.1366	20.6167	-0.2054
20.6333	-0.0574	20.6333	-0.1382	20.6333	-0.2026
20.65	-0.0581	20.65	-0.1382	20.65	-0.2026
20.6667	-0.0581	20.6667	-0.1415	20.6667	-0.2054
20.6833	-0.0581	20.6833	-0.1437	20.6833	-0.2126
20.7	-0.0601	20.7	-0.1437	20.7	-0.2126
20.7167	-0.0605	20.7167	-0.1453	20.7167	-0.2141
20.7333	-0.0612	20.7333	-0.1437	20.7333	-0.2189
20.75	-0.0623	20.75	-0.1437	20.75	-0.2203
20.7667	-0.0632	20.7667	-0.1469	20.7667	-0.2261
20.7833	-0.0643	20.7833	-0.1486	20.7833	-0.2261
20.8	-0.0651	20.8	-0.1486	20.8	-0.2323
20.8167	-0.0658	20.8167	-0.1502	20.8167	-0.2366
20.8333	-0.0658	20.8333	-0.1567	20.8333	-0.2424
20.85	-0.0681	20.85	-0.1567	20.85	-0.2472
20.8667	-0.0696	20.8667	-0.1567	20.8667	-0.2515
20.8833	-0.0689	20.8833	-0.1584	20.8833	-0.2587
20.9	-0.0689	20.9	-0.1567	20.9	-0.2678
20.9167	-0.0693	20.9167	-0.1584	20.9167	-0.2755
20.9333	-0.0693	20.9333	-0.1584	20.9333	-0.2827
20.95	-0.0693	20.95	-0.1567	20.95	-0.2947
20.9667	-0.0685	20.9667	-0.1567	20.9667	-0.3053
20.9833	-0.0689	20.9833	-0.1567	20.9833	-0.3139
21	-0.0681	21	-0.1584	21	-0.3216
21.0167	-0.0681	21.0167	-0.1584	21.0167	-0.3365
21.0333	-0.0678	21.0333	-0.1584	21.0333	-0.3451
21.05	-0.0678	21.05	-0.1584	21.05	-0.3557
21.0667	-0.067	21.0667	-0.1605	21.0667	-0.3629
21.0833	-0.067	21.0833	-0.1584	21.0833	-0.3691
21.1	-0.0665	21.1	-0.1584	21.1	-0.3797
21.1167	-0.0662	21.1167	-0.1605	21.1167	-0.3854
21.1333	-0.0662	21.1333	-0.1584	21.1333	-0.3912
21.15	-0.0658	21.15	-0.1584	21.15	-0.4003
21.1667	-0.0658	21.1667	-0.1584	21.1667	-0.4094
21.1833	-0.0658	21.1833	-0.1584	21.1833	-0.4195
21.2	-0.0658	21.2	-0.1605	21.2	-0.4272
21.2167	-0.0658	21.2167	-0.1584	21.2167	-0.4421
21.2333	-0.0654	21.2333	-0.1567	21.2333	-0.4522
21.25	-0.0658	21.25	-0.1567	21.25	-0.4642
21.2667	-0.0654	21.2667	-0.1584	21.2667	-0.4776
21.2833	-0.0662	21.2833	-0.1551	21.2833	-0.4853
21.3	-0.0658	21.3	-0.1584	21.3	-0.4954
21.3167	-0.0654	21.3167	-0.1535	21.3167	-0.4968
21.3333	-0.0654	21.3333	-0.1567	21.3333	-0.4987
21.35	-0.0647	21.35	-0.1535	21.35	-0.4968
21.3667	0.0359	21.3667	0.0218	21.3667	0.1877
21.3833	0.0425	21.3833	0.0762	21.3833	0.2112
21.4	0.0436	21.4	0.086	21.4	0.2054
21.4167	0.0459	21.4167	0.0909	21.4167	0.2054
21.4333	0.0486	21.4333	0.0963	21.4333	0.2054
21.45	0.0494	21.45	0.0963	21.45	0.2054
21.4667	0.0517	21.4667	0.1012	21.4667	0.2011
21.4833	0.0528	21.4833	0.1061	21.4833	0.2011
21.5	0.0528	21.5	0.1116	21.5	0.2011
21.5167	0.0539	21.5167	0.1116	21.5167	0.2011
21.5333	0.0539	21.5333	0.1132	21.5333	0.2011
21.55	0.0551	21.55	0.1132	21.55	0.2054
21.5667	0.0563	21.5667	0.1148	21.5667	0.2054
21.5833	0.0563	21.5833	0.1148	21.5833	0.2054
21.6	0.057	21.6	0.1148	21.6	0.2054
21.6167	0.0581	21.6167	0.1165	21.6167	0.2083
21.6333	0.0594	21.6333	0.1148	21.6333	0.2112
21.65	0.0598	21.65	0.1165	21.65	0.2112
21.6667	0.0609	21.6667	0.1165	21.6667	0.2112
21.6833	0.0609	21.6833	0.1165	21.6833	0.2112
21.7	0.062	21.7	0.1181	21.7	0.2141
21.7167	0.0623	21.7167	0.1214	21.7167	0.2189
21.7333	0.0639	21.7333	0.123	21.7333	0.2189
21.75	0.0651	21.75	0.123	21.75	0.2232
21.7667	0.0665	21.7667	0.123	21.7667	0.2275
21.7833	0.067	21.7833	0.1246	21.7833	0.2323
21.8	0.0678	21.8	0.1301	21.8	0.2338
21.8167	0.0681	21.8167	0.1317	21.8167	0.2366
21.8333	0.0689	21.8333	0.1333	21.8333	0.2381
21.85	0.07	21.85	0.1399	21.85	0.2458
21.8667	0.07	21.8667	0.1415	21.8667	0.2486
21.8833	0.0704	21.8833	0.1415	21.8833	0.2544
21.9	0.0712	21.9	0.1415	21.9	0.2573
21.9167	0.0716	21.9167	0.1415	21.9167	0.2635
21.9333	0.0723	21.9333	0.1415	21.9333	0.2722
21.95	0.0727	21.95	0.1453	21.95	0.277
21.9667	0.0735	21.9667	0.1469	21.9667	0.287
21.9833	0.0738	21.9833	0.1437	21.9833	0.2947
22	0.0742	22	0.1469	22	0.3053
22.0167	0.0751	22.0167	0.1453	22.0167	0.3125
22.0333	0.0758	22.0333	0.1469	22.0333	0.3216
22.05	0.0762	22.05	0.1469	22.05	0.3317
22.0667	0.0769	22.0667	0.1469	22.0667	0.3408
22.0833	0.078	22.0833	0.1469	22.0833	0.3528
22.1	0.0789	22.1	0.1486	22.1	0.3614
22.1167	0.0789	22.1167	0.1518	22.1167	0.3662
22.1333	0.0796	22.1333	0.1518	22.1333	0.3797
22.15	0.0804	22.15	0.1518	22.15	0.3854
22.1667	0.0804	22.1667	0.1518	22.1667	0.3989
22.1833	0.0804	22.1833	0.1551	22.1833	0.4046
22.2	0.0807	22.2	0.1535	22.2	0.4123
22.2167	0.0818	22.2167	0.1535	22.2167	0.4258
22.2333	0.0823	22.2333	0.1567	22.2333	0.4373
22.25	0.0835	22.25	0.1567	22.25	0.4507
22.2667	0.0838	22.2667	0.1567	22.2667	0.4627
22.2833	0.0842	22.2833	0.1567	22.2833	0.4776
22.3	0.0842	22.3	0.1567	22.3	0.4882
22.3167	0.0849	22.3167	0.1567	22.3167	0.503
22.3333	0.0853	22.3333	0.1567	22.3333	0.5088
22.35	0.0853	22.35	0.1567	22.35	0.5165
22.3667	0.0853	22.3667	0.1584	22.3667	0.5194
22.3833	-0.0368	22.3833	-0.0522	22.3833	-0.1906
22.4	-0.0417	22.4	-0.1078	22.4	-0.2069
22.4167	-0.0428	22.4167	-0.1197	22.4167	-0.204
22.4333	-0.0448	22.4333	-0.1301	22.4333	-0.204
22.45	-0.047	22.45	-0.135	22.45	-0.204
22.4667	-0.0494	22.4667	-0.1333	22.4667	-0.2026
22.4833	-0.0501	22.4833	-0.1366	22.4833	-0.2069
22.5	-0.0528	22.5	-0.1333	22.5	-0.2026
22.5167	-0.0536	22.5167	-0.135	22.5167	-0.2069
22.5333	-0.0536	22.5333	-0.1317	22.5333	-0.2026
22.55	-0.0539	22.55	-0.1301	22.55	-0.2026
22.5667	-0.0543	22.5667	-0.1301	22.5667	-0.2069
22.5833	-0.0556	22.5833	-0.1284	22.5833	-0.2069
22.6	-0.0556	22.6	-0.1284	22.6	-0.2083
22.6167	-0.0563	22.6167	-0.1301	22.6167	-0.204
22.6333	-0.0563	22.6333	-0.1317	22.6333	-0.2098
22.65	-0.0567	22.65	-0.1301	22.65	-0.2083
22.6667	-0.057	22.6667	-0.1317	22.6667	-0.2126
22.6833	-0.0585	22.6833	-0.1366	22.6833	-0.2141
22.7	-0.0585	22.7	-0.1333	22.7	-0.216
22.7167	-0.0594	22.7167	-0.1382	22.7167	-0.2174
22.7333	-0.0585	22.7333	-0.135	22.7333	-0.2189
22.75	-0.0612	22.75	-0.1333	22.75	-0.2261
22.7667	-0.0616	22.7667	-0.1437	22.7667	-0.2232
22.7833	-0.0616	22.7833	-0.1437	22.7833	-0.2309
22.8	-0.0632	22.8	-0.1437	22.8	-0.2309
22.8167	-0.0647	22.8167	-0.1437	22.8167	-0.2366
22.8333	-0.0651	22.8333	-0.1469	22.8333	-0.2381
22.85	-0.0654	22.85	-0.1469	22.85	-0.241
22.8667	-0.067	22.8667	-0.1486	22.8667	-0.2458
22.8833	-0.0681	22.8833	-0.1502	22.8833	-0.2486
22.9	-0.0689	22.9	-0.1502	22.9	-0.2515
22.9167	-0.0696	22.9167	-0.1551	22.9167	-0.2544
22.9333	-0.0696	22.9333	-0.1551	22.9333	-0.2606
22.95	-0.0696	22.95	-0.1567	22.95	-0.2678
22.9667	-0.07	22.9667	-0.1551	22.9667	-0.2722
22.9833	-0.07	22.9833	-0.1584	22.9833	-0.2798
23	-0.0696	23	-0.1567	23	-0.2885
23.0167	-0.0696	23.0167	-0.1584	23.0167	-0.299
23.0333	-0.0696	23.0333	-0.1584	23.0333	-0.3067
23.05	-0.07	23.05	-0.1605	23.05	-0.3139
23.0667	-0.0696	23.0667	-0.1605	23.0667	-0.3202
23.0833	-0.0693	23.0833	-0.1605	23.0833	-0.3317
23.1	-0.0693	23.1	-0.1605	23.1	-0.3408
23.1167	-0.0693	23.1167	-0.1584	23.1167	-0.3499
23.1333	-0.0693	23.1333	-0.1567	23.1333	-0.3571
23.15	-0.0693	23.15	-0.1584	23.15	-0.3662
23.1667	-0.0685	23.1667	-0.1605	23.1667	-0.372
23.1833	-0.0693	23.1833	-0.1584	23.1833	-0.384
23.2	-0.0678	23.2	-0.1605	23.2	-0.3869
23.2167	-0.0678	23.2167	-0.1567	23.2167	-0.3989
23.2333	-0.067	23.2333	-0.1567	23.2333	-0.4094
23.25	-0.067	23.25	-0.1567	23.25	-0.4181
23.2667	-0.0665	23.2667	-0.1567	23.2667	-0.4315
23.2833	-0.0662	23.2833	-0.1551	23.2833	-0.4435
23.3	-0.0658	23.3	-0.1551	23.3	-0.457
23.3167	-0.0662	23.3167	-0.1551	23.3167	-0.467
23.3333	-0.0654	23.3333	-0.1567	23.3333	-0.4838
23.35	-0.0658	23.35	-0.1535	23.35	-0.4853
23.3667	-0.0658	23.3667	-0.1502	23.3667	-0.4925
23.3833	-0.0658	23.3833	-0.1535	23.3833	-0.4954
23.4	0.0348	23.4	0.0234	23.4	0.18
23.4167	0.0425	23.4167	0.0762	23.4167	0.2141
23.4333	0.0441	23.4333	0.0811	23.4333	0.2083
23.45	0.0452	23.45	0.0892	23.45	0.2054
23.4667	0.0479	23.4667	0.0963	23.4667	0.2054
23.4833	0.049	23.4833	0.0963	23.4833	0.204
23.5	0.0501	23.5	0.1012	23.5	0.2026
23.5167	0.0517	23.5167	0.1061	23.5167	0.204
23.5333	0.0525	23.5333	0.1116	23.5333	0.204
23.55	0.0528	23.55	0.1116	23.55	0.2026
23.5667	0.0539	23.5667	0.1132	23.5667	0.204
23.5833	0.0543	23.5833	0.1132	23.5833	0.2054
23.6	0.0551	23.6	0.1132	23.6	0.2054
23.6167	0.0556	23.6167	0.1148	23.6167	0.2054
23.6333	0.0563	23.6333	0.1148	23.6333	0.2069
23.65	0.0567	23.65	0.1165	23.65	0.2112
23.6667	0.0578	23.6667	0.1148	23.6667	0.2141
23.6833	0.0585	23.6833	0.1148	23.6833	0.2098
23.7	0.0598	23.7	0.1148	23.7	0.2126
23.7167	0.0605	23.7167	0.1165	23.7167	0.2126
23.7333	0.0609	23.7333	0.1165	23.7333	0.2141
23.75	0.062	23.75	0.1181	23.75	0.2189
23.7667	0.0632	23.7667	0.1214	23.7667	0.2189
23.7833	0.0639	23.7833	0.1246	23.7833	0.2232
23.8	0.0658	23.8	0.1301	23.8	0.2246
23.8167	0.0665	23.8167	0.1284	23.8167	0.229
23.8333	0.0665	23.8333	0.1317	23.8333	0.2323
23.85	0.0678	23.85	0.1301	23.85	0.2352
23.8667	0.0681	23.8667	0.1317	23.8667	0.2366
23.8833	0.0681	23.8833	0.135	23.8833	0.241
23.9	0.0689	23.9	0.1415	23.9	0.241
23.9167	0.07	23.9167	0.1415	23.9167	0.2486
23.9333	0.07	23.9333	0.1415	23.9333	0.2501
23.95	0.0712	23.95	0.1415	23.95	0.2544
23.9667	0.0712	23.9667	0.1415	23.9667	0.2587
23.9833	0.0727	23.9833	0.1437	23.9833	0.2635
24	0.0727	24	0.1453	24	0.2707
24.0167	0.0735	24.0167	0.1453	24.0167	0.277
24.0333	0.0742	24.0333	0.1469	24.0333	0.2885
24.05	0.0758	24.05	0.1469	24.05	0.2962
24.0667	0.0758	24.0667	0.1469	24.0667	0.3034
24.0833	0.0762	24.0833	0.1469	24.0833	0.311
24.1	0.0769	24.1	0.1469	24.1	0.3168
24.1167	0.0769	24.1167	0.1469	24.1167	0.3302
24.1333	0.0789	24.1333	0.1486	24.1333	0.3394
24.15	0.0789	24.15	0.1486	24.15	0.348
24.1667	0.0793	24.1667	0.1502	24.1667	0.3586
24.1833	0.0796	24.1833	0.1486	24.1833	0.3648
24.2	0.0804	24.2	0.1518	24.2	0.3797
24.2167	0.0804	24.2167	0.1535	24.2167	0.3883
24.2333	0.0811	24.2333	0.1567	24.2333	0.396
24.25	0.0818	24.25	0.1567	24.25	0.4109
24.2667	0.0815	24.2667	0.1567	24.2667	0.421
24.2833	0.0827	24.2833	0.1567	24.2833	0.4373
24.3	0.0835	24.3	0.1567	24.3	0.4478
24.3167	0.0838	24.3167	0.1584	24.3167	0.4613
24.3333	0.0838	24.3333	0.1567	24.3333	0.4762
24.35	0.0846	24.35	0.1584	24.35	0.4867
24.3667	0.0849	24.3667	0.1567	24.3667	0.4968
24.3833	0.0853	24.3833	0.1567	24.3833	0.5059
24.4	0.0857	24.4	0.1567	24.4	0.5136
24.4167	-0.0352	24.4167	-0.0473	24.4167	-0.1992
24.4333	-0.0417	24.4333	-0.1029	24.4333	-0.2083
24.45	-0.0436	24.45	-0.1132	24.45	-0.2026
24.4667	-0.0444	24.4667	-0.123	24.4667	-0.2069
24.4833	-0.047	24.4833	-0.1301	24.4833	-0.2026
24.5	-0.0486	24.5	-0.1333	24.5	-0.2054
24.5167	-0.0498	24.5167	-0.1333	24.5167	-0.204
24.5333	-0.0517	24.5333	-0.1333	24.5333	-0.2011
24.55	-0.0536	24.55	-0.1317	24.55	-0.2026
24.5667	-0.0525	24.5667	-0.1301	24.5667	-0.2011
24.5833	-0.0539	24.5833	-0.1284	24.5833	-0.2054
24.6	-0.0536	24.6	-0.1284	24.6	-0.2011
24.6167	-0.0547	24.6167	-0.1284	24.6167	-0.2026
24.6333	-0.0556	24.6333	-0.1284	24.6333	-0.204
24.65	-0.0556	24.65	-0.1284	24.65	-0.204
24.6667	-0.0563	24.6667	-0.1284	24.6667	-0.204
24.6833	-0.0563	24.6833	-0.1301	24.6833	-0.2069
24.7	-0.057	24.7	-0.1301	24.7	-0.2026
24.7167	-0.0578	24.7167	-0.1317	24.7167	-0.2083
24.7333	-0.0581	24.7333	-0.1333	24.7333	-0.2112
24.75	-0.0585	24.75	-0.1333	24.75	-0.2126
24.7667	-0.0585	24.7667	-0.1366	24.7667	-0.2141
24.7833	-0.0612	24.7833	-0.1382	24.7833	-0.216
24.8	-0.0616	24.8	-0.1366	24.8	-0.216
24.8167	-0.0627	24.8167	-0.1437	24.8167	-0.2189
24.8333	-0.0632	24.8333	-0.1437	24.8333	-0.2232
24.85	-0.0643	24.85	-0.1437	24.85	-0.2232
24.8667	-0.0647	24.8667	-0.1437	24.8667	-0.2261
24.8833	-0.0658	24.8833	-0.1437	24.8833	-0.2261
24.9	-0.0662	24.9	-0.1469	24.9	-0.2366
24.9167	-0.0665	24.9167	-0.1469	24.9167	-0.2366
24.9333	-0.0693	24.9333	-0.1469	24.9333	-0.2438
24.95	-0.0693	24.95	-0.1469	24.95	-0.2458
24.9667	-0.0696	24.9667	-0.1486	24.9667	-0.2486
24.9833	-0.0689	24.9833	-0.1535	24.9833	-0.2544
25	-0.0693	25	-0.1502	25	-0.2635
25.0167	-0.0696	25.0167	-0.1551	25.0167	-0.2722
25.0333	-0.0693	25.0333	-0.1567	25.0333	-0.2755
25.05	-0.0696	25.05	-0.1567	25.05	-0.2856
25.0667	-0.0693	25.0667	-0.1584	25.0667	-0.2947
25.0833	-0.0696	25.0833	-0.1584	25.0833	-0.3082
25.1	-0.0693	25.1	-0.1584	25.1	-0.3154
25.1167	-0.0696	25.1167	-0.1584	25.1167	-0.3245
25.1333	-0.0696	25.1333	-0.1584	25.1333	-0.3422
25.15	-0.0696	25.15	-0.1605	25.15	-0.3514
25.1667	-0.0696	25.1667	-0.1584	25.1667	-0.3629
25.1833	-0.0693	25.1833	-0.1622	25.1833	-0.3749
25.2	-0.0696	25.2	-0.1584	25.2	-0.3854
25.2167	-0.0689	25.2167	-0.1584	25.2167	-0.3912
25.2333	-0.0689	25.2333	-0.1584	25.2333	-0.4003
25.25	-0.0693	25.25	-0.1605	25.25	-0.4138
25.2667	-0.0693	25.2667	-0.1605	25.2667	-0.421
25.2833	-0.0696	25.2833	-0.1584	25.2833	-0.4315
25.3	-0.0689	25.3	-0.1567	25.3	-0.4435
25.3167	-0.0693	25.3167	-0.1584	25.3167	-0.4584
25.3333	-0.0689	25.3333	-0.1551	25.3333	-0.467
25.35	-0.0693	25.35	-0.1551	25.35	-0.4853
25.3667	-0.0685	25.3667	-0.1567	25.3667	-0.4896
25.3833	-0.0693	25.3833	-0.1567	25.3833	-0.4954
25.4	-0.0681	25.4	-0.1551	25.4	-0.5059
25.4167	-0.0665	25.4167	-0.1551	25.4167	-0.5117
25.4333	0.0356	25.4333	0.0234	25.4333	0.1906
25.45	0.0417	25.45	0.074	25.45	0.2098
25.4667	0.0436	25.4667	0.0844	25.4667	0.2054
25.4833	0.0448	25.4833	0.0909	25.4833	0.2054
25.5	0.047	25.5	0.0963	25.5	0.2011
25.5167	0.0483	25.5167	0.098	25.5167	0.2011
25.5333	0.049	25.5333	0.1012	25.5333	0.2011
25.55	0.0501	25.55	0.1061	25.55	0.2011
25.5667	0.0517	25.5667	0.1116	25.5667	0.2011
25.5833	0.0528	25.5833	0.1116	25.5833	0.2011
25.6	0.0536	25.6	0.1116	25.6	0.2011
25.6167	0.0539	25.6167	0.1148	25.6167	0.2011
25.6333	0.0539	25.6333	0.1132	25.6333	0.2011
25.65	0.0551	25.65	0.1148	25.65	0.2011
25.6667	0.0551	25.6667	0.1148	25.6667	0.2011
25.6833	0.0563	25.6833	0.1148	25.6833	0.2054
25.7	0.0563	25.7	0.1165	25.7	0.2054
25.7167	0.0581	25.7167	0.1132	25.7167	0.2054
25.7333	0.0589	25.7333	0.1132	25.7333	0.2083
25.75	0.0598	25.75	0.1165	25.75	0.2098
25.7667	0.0601	25.7667	0.1181	25.7667	0.2112
25.7833	0.0609	25.7833	0.1197	25.7833	0.2112
25.8	0.062	25.8	0.1181	25.8	0.2141
25.8167	0.0627	25.8167	0.1197	25.8167	0.2141
25.8333	0.0643	25.8333	0.1246	25.8333	0.2141
25.85	0.0654	25.85	0.1214	25.85	0.2189
25.8667	0.0665	25.8667	0.1268	25.8667	0.2232
25.8833	0.0665	25.8833	0.1301	25.8833	0.2246
25.9	0.0678	25.9	0.1317	25.9	0.229
25.9167	0.0685	25.9167	0.1317	25.9167	0.2323
25.9333	0.0693	25.9333	0.1317	25.9333	0.2323
25.95	0.07	25.95	0.1333	25.95	0.2366
25.9667	0.0709	25.9667	0.1382	25.9667	0.2395
25.9833	0.0712	25.9833	0.1399	25.9833	0.2458
26	0.072	26	0.1415	26	0.2486
26.0167	0.0727	26.0167	0.1415	26.0167	0.2544
26.0333	0.0738	26.0333	0.1437	26.0333	0.2587
26.05	0.0747	26.05	0.1469	26.05	0.2678
26.0667	0.0747	26.0667	0.1469	26.0667	0.2755
26.0833	0.0758	26.0833	0.1469	26.0833	0.2842
26.1	0.0758	26.1	0.1469	26.1	0.2885
26.1167	0.0769	26.1167	0.1469	26.1167	0.299
26.1333	0.0769	26.1333	0.1502	26.1333	0.3096
26.15	0.078	26.15	0.1518	26.15	0.3168
26.1667	0.0789	26.1667	0.1518	26.1667	0.3302
26.1833	0.0793	26.1833	0.1518	26.1833	0.3408
26.2	0.0804	26.2	0.1518	26.2	0.3542
26.2167	0.0796	26.2167	0.1518	26.2167	0.3662
26.2333	0.0804	26.2333	0.1535	26.2333	0.3811
26.25	0.0804	26.25	0.1535	26.25	0.3898
26.2667	0.0807	26.2667	0.1567	26.2667	0.4018
26.2833	0.0823	26.2833	0.1567	26.2833	0.4123
26.3	0.0827	26.3	0.1567	26.3	0.4315
26.3167	0.0831	26.3167	0.1567	26.3167	0.4392
26.3333	0.0838	26.3333	0.1622	26.3333	0.4541
26.35	0.0838	26.35	0.1622	26.35	0.4613
26.3667	0.0842	26.3667	0.1584	26.3667	0.4776
26.3833	0.0849	26.3833	0.1605	26.3833	0.4867
26.4	0.0853	26.4	0.1584	26.4	0.4987
26.4167	0.0853	26.4167	0.1605	26.4167	0.5074
26.4333	0.0853	26.4333	0.1584	26.4333	0.5136
26.45	-0.0359	26.45	-0.0522	26.45	-0.1992
26.4667	-0.0414	26.4667	-0.1061	26.4667	-0.2098
26.4833	-0.0425	26.4833	-0.1165	26.4833	-0.2069
26.5	-0.0448	26.5	-0.1301	26.5	-0.2026
26.5167	-0.0467	26.5167	-0.1333	26.5167	-0.204
26.5333	-0.049	26.5333	-0.1366	26.5333	-0.2054
26.55	-0.0498	26.55	-0.1333	26.55	-0.2026
26.5667	-0.0517	26.5667	-0.1382	26.5667	-0.2054
26.5833	-0.0532	26.5833	-0.1333	26.5833	-0.2026
26.6	-0.0525	26.6	-0.1333	26.6	-0.2054
26.6167	-0.0528	26.6167	-0.1301	26.6167	-0.2054
26.6333	-0.0532	26.6333	-0.1301	26.6333	-0.2026
26.65	-0.0539	26.65	-0.1284	26.65	-0.2026
26.6667	-0.0551	26.6667	-0.1284	26.6667	-0.2069
26.6833	-0.0556	26.6833	-0.1301	26.6833	-0.204
26.7	-0.0556	26.7	-0.1284	26.7	-0.204
26.7167	-0.0563	26.7167	-0.1284	26.7167	-0.2069
26.7333	-0.0567	26.7333	-0.1301	26.7333	-0.2083
26.75	-0.057	26.75	-0.1301	26.75	-0.2098
26.7667	-0.0578	26.7667	-0.1317	26.7667	-0.2098
26.7833	-0.0581	26.7833	-0.135	26.7833	-0.2126
26.8	-0.0585	26.8	-0.135	26.8	-0.2141
26.8167	-0.0594	26.8167	-0.1366	26.8167	-0.216
26.8333	-0.0616	26.8333	-0.1333	26.8333	-0.2189
26.85	-0.0612	26.85	-0.135	26.85	-0.2203
26.8667	-0.0623	26.8667	-0.1366	26.8667	-0.2232
26.8833	-0.0639	26.8833	-0.1382	26.8833	-0.2232
26.9	-0.0643	26.9	-0.1437	26.9	-0.2309
26.9167	-0.0654	26.9167	-0.1437	26.9167	-0.229
26.9333	-0.0658	26.9333	-0.1437	26.9333	-0.2352
26.95	-0.0662	26.95	-0.1453	26.95	-0.2366
26.9667	-0.0678	26.9667	-0.1486	26.9667	-0.2438
26.9833	-0.0678	26.9833	-0.1453	26.9833	-0.2438
27	-0.0685	27	-0.1469	27	-0.2472
27.0167	-0.0696	27.0167	-0.1486	27.0167	-0.2501
27.0333	-0.0693	27.0333	-0.1502	27.0333	-0.2558
27.05	-0.0689	27.05	-0.1535	27.05	-0.2621
27.0667	-0.0696	27.0667	-0.1551	27.0667	-0.2722
27.0833	-0.0689	27.0833	-0.1551	27.0833	-0.2736
27.1	-0.0689	27.1	-0.1567	27.1	-0.2813
27.1167	-0.0693	27.1167	-0.1584	27.1167	-0.2933
27.1333	-0.0696	27.1333	-0.1584	27.1333	-0.3005
27.15	-0.0696	27.15	-0.1584	27.15	-0.3096
27.1667	-0.0693	27.1667	-0.1605	27.1667	-0.3182
27.1833	-0.0693	27.1833	-0.1605	27.1833	-0.3259
27.2	-0.0696	27.2	-0.1584	27.2	-0.3422
27.2167	-0.0696	27.2167	-0.1605	27.2167	-0.3542
27.2333	-0.0693	27.2333	-0.1605	27.2333	-0.3648
27.25	-0.0693	27.25	-0.1605	27.25	-0.3811
27.2667	-0.0696	27.2667	-0.1622	27.2667	-0.3898
27.2833	-0.0689	27.2833	-0.1584	27.2833	-0.4018
27.3	-0.0696	27.3	-0.1584	27.3	-0.4123
27.3167	-0.0689	27.3167	-0.1584	27.3167	-0.4243
27.3333	-0.0685	27.3333	-0.1584	27.3333	-0.4392
27.35	-0.067	27.35	-0.1567	27.35	-0.4478
27.3667	-0.067	27.3667	-0.1567	27.3667	-0.4627
27.3833	-0.067	27.3833	-0.1551	27.3833	-0.4733
27.4	-0.0665	27.4	-0.1535	27.4	-0.4819
27.4167	-0.0662	27.4167	-0.1567	27.4167	-0.4954
27.4333	-0.0662	27.4333	-0.1567	27.4333	-0.5016
27.45	-0.0662	27.45	-0.1551	27.45	-0.5045
27.4667	0.0364	27.4667	0.0218	27.4667	0.1949
27.4833	0.0421	27.4833	0.074	27.4833	0.2141
27.5	0.0428	27.5	0.0827	27.5	0.2054
27.5167	0.0448	27.5167	0.0909	27.5167	0.2054
27.5333	0.0463	27.5333	0.0963	27.5333	0.2011
27.55	0.0483	27.55	0.0963	27.55	0.2011
27.5667	0.0486	27.5667	0.1012	27.5667	0.2011
27.5833	0.0498	27.5833	0.1061	27.5833	0.2011
27.6	0.0512	27.6	0.1116	27.6	0.2011
27.6167	0.0528	27.6167	0.1116	27.6167	0.1978
27.6333	0.0528	27.6333	0.1116	27.6333	0.1992
27.65	0.0532	27.65	0.1165	27.65	0.2011
27.6667	0.0539	27.6667	0.1116	27.6667	0.2011
27.6833	0.0539	27.6833	0.1116	27.6833	0.2011
27.7	0.0551	27.7	0.1116	27.7	0.2026
27.7167	0.0556	27.7167	0.1116	27.7167	0.2054
27.7333	0.0563	27.7333	0.1116	27.7333	0.2054
27.75	0.0567	27.75	0.1148	27.75	0.2054
27.7667	0.0585	27.7667	0.1116	27.7667	0.2098
27.7833	0.0594	27.7833	0.1116	27.7833	0.2098
27.8	0.0598	27.8	0.1132	27.8	0.2126
27.8167	0.0598	27.8167	0.1165	27.8167	0.2098
27.8333	0.0609	27.8333	0.1165	27.8333	0.2112
27.85	0.062	27.85	0.1165	27.85	0.2141
27.8667	0.0627	27.8667	0.1197	27.8667	0.2141
27.8833	0.0639	27.8833	0.1214	27.8833	0.2189
27.9	0.0658	27.9	0.1214	27.9	0.2203
27.9167	0.0654	27.9167	0.1268	27.9167	0.2232
27.9333	0.0674	27.9333	0.1246	27.9333	0.2246
27.95	0.0678	27.95	0.1284	27.95	0.2309
27.9667	0.0685	27.9667	0.1301	27.9667	0.2338
27.9833	0.0689	27.9833	0.1301	27.9833	0.2352
28	0.07	28	0.1317	28	0.2366
28.0167	0.07	28.0167	0.1317	28.0167	0.241
28.0333	0.0712	28.0333	0.1366	28.0333	0.2486
28.05	0.072	28.05	0.1399	28.05	0.2486
28.0667	0.0727	28.0667	0.1415	28.0667	0.2544
28.0833	0.0738	28.0833	0.1415	28.0833	0.2587
28.1	0.0747	28.1	0.1415	28.1	0.2678
28.1167	0.0754	28.1167	0.1415	28.1167	0.2755
28.1333	0.0754	28.1333	0.1415	28.1333	0.2842
28.15	0.0758	28.15	0.1437	28.15	0.2904
28.1667	0.0773	28.1667	0.1437	28.1667	0.299
28.1833	0.078	28.1833	0.1469	28.1833	0.3125
28.2	0.0789	28.2	0.1453	28.2	0.3202
28.2167	0.0793	28.2167	0.1469	28.2167	0.3317
28.2333	0.08	28.2333	0.1469	28.2333	0.3466
28.25	0.08	28.25	0.1469	28.25	0.3542
28.2667	0.0804	28.2667	0.1486	28.2667	0.3662
28.2833	0.0804	28.2833	0.1518	28.2833	0.3811
28.3	0.0811	28.3	0.1518	28.3	0.3926
28.3167	0.0823	28.3167	0.1535	28.3167	0.4094
28.3333	0.0823	28.3333	0.1567	28.3333	0.4166
28.35	0.0827	28.35	0.1567	28.35	0.4315
28.3667	0.0838	28.3667	0.1567	28.3667	0.4421
28.3833	0.0838	28.3833	0.1605	28.3833	0.4598
28.4	0.0842	28.4	0.1622	28.4	0.469
28.4167	0.0849	28.4167	0.1622	28.4167	0.479
28.4333	0.0849	28.4333	0.1622	28.4333	0.4882
28.45	0.0853	28.45	0.1622	28.45	0.5016
28.4667	0.0862	28.4667	0.1622	28.4667	0.5088
28.4833	-0.0372	28.4833	-0.0609	28.4833	-0.2011
28.5	-0.0421	28.5	-0.1061	28.5	-0.2069
28.5167	-0.0441	28.5167	-0.1116	28.5167	-0.2026
28.5333	-0.0456	28.5333	-0.1268	28.5333	-0.2011
28.55	-0.0459	28.55	-0.1333	28.55	-0.2011
28.5667	-0.049	28.5667	-0.1317	28.5667	-0.204
28.5833	-0.049	28.5833	-0.1366	28.5833	-0.1992
28.6	-0.0498	28.6	-0.1366	28.6	-0.1992
28.6167	-0.0517	28.6167	-0.1333	28.6167	-0.1978
28.6333	-0.0536	28.6333	-0.1317	28.6333	-0.1978
28.65	-0.0525	28.65	-0.1317	28.65	-0.1978
28.6667	-0.0525	28.6667	-0.1284	28.6667	-0.1978
28.6833	-0.0539	28.6833	-0.1284	28.6833	-0.1978
28.7	-0.0543	28.7	-0.1284	28.7	-0.1992
28.7167	-0.0551	28.7167	-0.1284	28.7167	-0.1992
28.7333	-0.0556	28.7333	-0.1301	28.7333	-0.2054
28.75	-0.0559	28.75	-0.1301	28.75	-0.2054
28.7667	-0.0563	28.7667	-0.1301	28.7667	-0.204
28.7833	-0.0563	28.7833	-0.1301	28.7833	-0.2026
28.8	-0.0574	28.8	-0.1301	28.8	-0.2026
28.8167	-0.0585	28.8167	-0.1317	28.8167	-0.2026
28.8333	-0.0585	28.8333	-0.1333	28.8333	-0.2054
28.85	-0.0589	28.85	-0.1333	28.85	-0.2026
28.8667	-0.0612	28.8667	-0.1333	28.8667	-0.2054
28.8833	-0.0616	28.8833	-0.1382	28.8833	-0.2112
28.9	-0.062	28.9	-0.135	28.9	-0.2126
28.9167	-0.0627	28.9167	-0.1366	28.9167	-0.2141
28.9333	-0.0636	28.9333	-0.1399	28.9333	-0.2141
28.95	-0.0647	28.95	-0.1437	28.95	-0.2174
28.9667	-0.0651	28.9667	-0.1437	28.9667	-0.2189
28.9833	-0.0658	28.9833	-0.1437	28.9833	-0.2232
29	-0.0662	29	-0.1469	29	-0.2232
29.0167	-0.067	29.0167	-0.1453	29.0167	-0.2309
29.0333	-0.067	29.0333	-0.1453	29.0333	-0.2338
29.05	-0.0689	29.05	-0.1453	29.05	-0.2381
29.0667	-0.0693	29.0667	-0.1469	29.0667	-0.2395
29.0833	-0.0693	29.0833	-0.1486	29.0833	-0.2424
29.1	-0.0681	29.1	-0.1486	29.1	-0.2472
29.1167	-0.0681	29.1167	-0.1486	29.1167	-0.2544
29.1333	-0.0681	29.1333	-0.1535	29.1333	-0.2606
29.15	-0.0685	29.15	-0.1535	29.15	-0.2722
29.1667	-0.0693	29.1667	-0.1535	29.1667	-0.2784
29.1833	-0.0696	29.1833	-0.1551	29.1833	-0.2856
29.2	-0.0696	29.2	-0.1584	29.2	-0.2976
29.2167	-0.07	29.2167	-0.1551	29.2167	-0.3053
29.2333	-0.0693	29.2333	-0.1605	29.2333	-0.3168
29.25	-0.07	29.25	-0.1605	29.25	-0.3317
29.2667	-0.0769	29.2667	-0.1584	29.2667	-0.3437
29.2833	-0.0769	29.2833	-0.1605	29.2833	-0.3557
29.3	-0.0773	29.3	-0.1622	29.3	-0.3662
29.3167	-0.07	29.3167	-0.1622	29.3167	-0.3869
29.3333	-0.0773	29.3333	-0.1605	29.3333	-0.3946
29.35	-0.0765	29.35	-0.1605	29.35	-0.4094
29.3667	-0.078	29.3667	-0.1605	29.3667	-0.421
29.3833	-0.0777	29.3833	-0.1605	29.3833	-0.4301
29.4	-0.0777	29.4	-0.1584	29.4	-0.4435
29.4167	-0.078	29.4167	-0.1622	29.4167	-0.4522
29.4333	-0.0709	29.4333	-0.1605	29.4333	-0.4642
29.45	-0.0704	29.45	-0.1584	29.45	-0.4747
29.4667	-0.07	29.4667	-0.1584	29.4667	-0.4805
29.4833	-0.0704	29.4833	-0.1551	29.4833	-0.4838
29.5	0.0356	29.5	0.0218	29.5	0.1934
29.5167	0.0425	29.5167	0.074	29.5167	0.2054
29.5333	0.0425	29.5333	0.0811	29.5333	0.1992
29.55	0.0436	29.55	0.0892	29.55	0.1963
29.5667	0.0459	29.5667	0.0947	29.5667	0.1949
29.5833	0.0483	29.5833	0.0963	29.5833	0.1949
29.6	0.049	29.6	0.0996	29.6	0.1934
29.6167	0.0494	29.6167	0.1029	29.6167	0.1934
29.6333	0.0509	29.6333	0.1078	29.6333	0.192
29.65	0.0525	29.65	0.1116	29.65	0.192
29.6667	0.0528	29.6667	0.1116	29.6667	0.192
29.6833	0.0539	29.6833	0.1116	29.6833	0.192
29.7	0.0539	29.7	0.1132	29.7	0.1934
29.7167	0.0539	29.7167	0.1132	29.7167	0.192
29.7333	0.0547	29.7333	0.1132	29.7333	0.1949
29.75	0.0551	29.75	0.1132	29.75	0.1949
29.7667	0.0563	29.7667	0.1148	29.7667	0.1963
29.7833	0.0563	29.7833	0.1132	29.7833	0.1963
29.8	0.0574	29.8	0.1148	29.8	0.1963
29.8167	0.0585	29.8167	0.1148	29.8167	0.2011
29.8333	0.0594	29.8333	0.1165	29.8333	0.2026
29.85	0.0601	29.85	0.1165	29.85	0.2054
29.8667	0.062	29.8667	0.1165	29.8667	0.2069
29.8833	0.0639	29.8833	0.1165	29.8833	0.2098
29.9	0.0654	29.9	0.1165	29.9	0.2112
29.9167	0.0665	29.9167	0.1214	29.9167	0.2126
29.9333	0.0665	29.9333	0.1214	29.9333	0.2141
29.95	0.0674	29.95	0.123	29.95	0.2141
29.9667	0.0678	29.9667	0.123	29.9667	0.2141
29.9833	0.0685	29.9833	0.1268	29.9833	0.2189
30	0.0689	30	0.1268	30	0.2189
30.0167	0.07	30.0167	0.1284	30.0167	0.2232
30.0333	0.0709	30.0333	0.1317	30.0333	0.2261
30.05	0.0712	30.05	0.1317	30.05	0.2309
30.0667	0.0712	30.0667	0.1366	30.0667	0.2338
30.0833	0.0723	30.0833	0.1415	30.0833	0.2366
30.1	0.0731	30.1	0.1415	30.1	0.2381
30.1167	0.0735	30.1167	0.1415	30.1167	0.2458
30.1333	0.0742	30.1333	0.1437	30.1333	0.2501
30.15	0.0747	30.15	0.1453	30.15	0.2558
30.1667	0.0751	30.1667	0.1437	30.1667	0.2621
30.1833	0.0758	30.1833	0.1437	30.1833	0.2707
30.2	0.0769	30.2	0.1415	30.2	0.2784
30.2167	0.0773	30.2167	0.1453	30.2167	0.2918
30.2333	0.078	30.2333	0.1469	30.2333	0.299
30.25	0.0785	30.25	0.1469	30.25	0.3096
30.2667	0.0785	30.2667	0.1469	30.2667	0.3202
30.2833	0.0804	30.2833	0.1469	30.2833	0.335
30.3	0.0804	30.3	0.1518	30.3	0.3451
30.3167	0.0804	30.3167	0.1518	30.3167	0.3586
30.3333	0.0815	30.3333	0.1518	30.3333	0.3662
30.35	0.0815	30.35	0.1518	30.35	0.3854
30.3667	0.0827	30.3667	0.1567	30.3667	0.396
30.3833	0.0835	30.3833	0.1567	30.3833	0.4109
30.4	0.0838	30.4	0.1567	30.4	0.4181
30.4167	0.0842	30.4167	0.1567	30.4167	0.4344
30.4333	0.0846	30.4333	0.1622	30.4333	0.4421
30.45	0.0849	30.45	0.1622	30.45	0.4507
30.4667	0.0857	30.4667	0.1622	30.4667	0.4613
30.4833	0.0853	30.4833	0.1638	30.4833	0.4733
30.5	0.0862	30.5	0.1622	30.5	0.479
30.5167	-0.0368	30.5167	-0.0441	30.5167	-0.1978
30.5333	-0.0414	30.5333	-0.1061	30.5333	-0.204
30.55	-0.0436	30.55	-0.1181	30.55	-0.1992
30.5667	-0.0456	30.5667	-0.1284	30.5667	-0.1978
30.5833	-0.0463	30.5833	-0.1317	30.5833	-0.192
30.6	-0.0486	30.6	-0.1333	30.6	-0.1906
30.6167	-0.0494	30.6167	-0.1399	30.6167	-0.1891
30.6333	-0.0501	30.6333	-0.1382	30.6333	-0.1906
30.65	-0.0528	30.65	-0.1382	30.65	-0.1877
30.6667	-0.0525	30.6667	-0.135	30.6667	-0.1877
30.6833	-0.0536	30.6833	-0.1301	30.6833	-0.1891
30.7	-0.0525	30.7	-0.1301	30.7	-0.1891
30.7167	-0.0539	30.7167	-0.1301	30.7167	-0.1891
30.7333	-0.0551	30.7333	-0.1268	30.7333	-0.192
30.75	-0.0551	30.75	-0.1268	30.75	-0.1934
30.7667	-0.0556	30.7667	-0.1246	30.7667	-0.1949
30.7833	-0.0563	30.7833	-0.1246	30.7833	-0.1949
30.8	-0.0563	30.8	-0.1284	30.8	-0.2026
30.8167	-0.0567	30.8167	-0.1284	30.8167	-0.2054
30.8333	-0.0578	30.8333	-0.1301	30.8333	-0.2054
30.85	-0.0581	30.85	-0.1301	30.85	-0.204
30.8667	-0.0585	30.8667	-0.1301	30.8667	-0.2026
30.8833	-0.0601	30.8833	-0.1317	30.8833	-0.2026
30.9	-0.0612	30.9	-0.1317	30.9	-0.2026
30.9167	-0.0616	30.9167	-0.1366	30.9167	-0.2069
30.9333	-0.0627	30.9333	-0.1317	30.9333	-0.2083
30.95	-0.0639	30.95	-0.1333	30.95	-0.2112
30.9667	-0.0647	30.9667	-0.1333	30.9667	-0.2126
30.9833	-0.0658	30.9833	-0.1333	30.9833	-0.2112
31	-0.0665	31	-0.1399	31	-0.216
31.0167	-0.0693	31.0167	-0.1382	31.0167	-0.2189
31.0333	-0.07	31.0333	-0.1415	31.0333	-0.2232
31.05	-0.0704	31.05	-0.1415	31.05	-0.2261
31.0667	-0.0709	31.0667	-0.1415	31.0667	-0.229
31.0833	-0.0709	31.0833	-0.1437	31.0833	-0.2323
31.1	-0.0716	31.1	-0.1469	31.1	-0.2366
31.1167	-0.0716	31.1167	-0.1469	31.1167	-0.241
31.1333	-0.072	31.1333	-0.1453	31.1333	-0.2472
31.15	-0.0723	31.15	-0.1453	31.15	-0.2515
31.1667	-0.0735	31.1667	-0.1469	31.1667	-0.2558
31.1833	-0.0735	31.1833	-0.1502	31.1833	-0.2693
31.2	-0.0735	31.2	-0.1486	31.2	-0.2755
31.2167	-0.0742	31.2167	-0.1502	31.2167	-0.2813
31.2333	-0.0754	31.2333	-0.1535	31.2333	-0.2947
31.25	-0.0751	31.25	-0.1551	31.25	-0.3053
31.2667	-0.0762	31.2667	-0.1551	31.2667	-0.3154
31.2833	-0.0765	31.2833	-0.1567	31.2833	-0.3274
31.3	-0.0765	31.3	-0.1567	31.3	-0.3422
31.3167	-0.0773	31.3167	-0.1584	31.3167	-0.3571
31.3333	-0.0773	31.3333	-0.1605	31.3333	-0.3662
31.35	-0.0777	31.35	-0.1584	31.35	-0.3854
31.3667	-0.0773	31.3667	-0.1605	31.3667	-0.396
31.3833	-0.0785	31.3833	-0.1622	31.3833	-0.4094
31.4	-0.078	31.4	-0.1584	31.4	-0.421
31.4167	-0.0793	31.4167	-0.1622	31.4167	-0.4286
31.4333	-0.0785	31.4333	-0.1605	31.4333	-0.4435
31.45	-0.0785	31.45	-0.1605	31.45	-0.4541
31.4667	-0.0796	31.4667	-0.1584	31.4667	-0.4642
31.4833	-0.08	31.4833	-0.1551	31.4833	-0.4704
31.5	-0.0804	31.5	-0.1584	31.5	-0.4819
31.5167	-0.0804	31.5167	-0.1584	31.5167	-0.4867
31.5333	0.0375	31.5333	0.0288	31.5333	0.192
31.55	0.0425	31.55	0.0762	31.55	0.2011
31.5667	0.0436	31.5667	0.0811	31.5667	0.1934
31.5833	0.0448	31.5833	0.0876	31.5833	0.192
31.6	0.0467	31.6	0.0909	31.6	0.192
31.6167	0.0483	31.6167	0.0963	31.6167	0.1891
31.6333	0.0486	31.6333	0.0963	31.6333	0.1906
31.65	0.0498	31.65	0.1029	31.65	0.1877
31.6667	0.0517	31.6667	0.1061	31.6667	0.1877
31.6833	0.0528	31.6833	0.1116	31.6833	0.1877
31.7	0.0528	31.7	0.1116	31.7	0.1877
31.7167	0.0532	31.7167	0.1132	31.7167	0.1862
31.7333	0.0536	31.7333	0.1165	31.7333	0.1877
31.75	0.0539	31.75	0.1132	31.75	0.1891
31.7667	0.0547	31.7667	0.1116	31.7667	0.1891
31.7833	0.0551	31.7833	0.1116	31.7833	0.192
31.8	0.0563	31.8	0.1132	31.8	0.192
31.8167	0.057	31.8167	0.1116	31.8167	0.1949
31.8333	0.0574	31.8333	0.1116	31.8333	0.1963
31.85	0.0585	31.85	0.1148	31.85	0.1963
31.8667	0.0598	31.8667	0.1165	31.8667	0.1963
31.8833	0.0605	31.8833	0.1132	31.8833	0.2011
31.9	0.0609	31.9	0.1165	31.9	0.2026
31.9167	0.062	31.9167	0.1165	31.9167	0.2026
31.9333	0.0627	31.9333	0.1181	31.9333	0.2054
31.95	0.0643	31.95	0.1197	31.95	0.2083
31.9667	0.0662	31.9667	0.1214	31.9667	0.2112
31.9833	0.0665	31.9833	0.1214	31.9833	0.2112
32	0.0674	32	0.1214	32	0.2112
32.0167	0.0681	32.0167	0.1268	32.0167	0.2126
32.0333	0.0689	32.0333	0.1301	32.0333	0.2141
32.05	0.0696	32.05	0.1284	32.05	0.2189
32.0667	0.0704	32.0667	0.1301	32.0667	0.2218
32.0833	0.0712	32.0833	0.1317	32.0833	0.2232
32.1	0.0716	32.1	0.1366	32.1	0.2309
32.1167	0.0727	32.1167	0.1399	32.1167	0.2352
32.1333	0.0731	32.1333	0.1415	32.1333	0.2366
32.15	0.0738	32.15	0.1415	32.15	0.241
32.1667	0.0742	32.1667	0.1415	32.1667	0.2486
32.1833	0.0747	32.1833	0.1415	32.1833	0.2544
32.2	0.0758	32.2	0.1437	32.2	0.2606
32.2167	0.0758	32.2167	0.1453	32.2167	0.2678
32.2333	0.0769	32.2333	0.1453	32.2333	0.277
32.25	0.078	32.25	0.1469	32.25	0.2904
32.2667	0.0789	32.2667	0.1469	32.2667	0.299
32.2833	0.0789	32.2833	0.1486	32.2833	0.3096
32.3	0.0796	32.3	0.1469	32.3	0.3202
32.3167	0.0804	32.3167	0.1518	32.3167	0.3317
32.3333	0.0804	32.3333	0.1502	32.3333	0.348
32.35	0.0815	32.35	0.1518	32.35	0.36
32.3667	0.0823	32.3667	0.1518	32.3667	0.3734
32.3833	0.0823	32.3833	0.1551	32.3833	0.3883
32.4	0.0835	32.4	0.1551	32.4	0.4018
32.4167	0.0838	32.4167	0.1567	32.4167	0.4109
32.4333	0.0842	32.4333	0.1605	32.4333	0.4195
32.45	0.0846	32.45	0.1622	32.45	0.4315
32.4667	0.0853	32.4667	0.1622	32.4667	0.4406
32.4833	0.0862	32.4833	0.1638	32.4833	0.4522
32.5	0.0862	32.5	0.1654	32.5	0.4613
32.5167	0.0862	32.5167	0.1671	32.5167	0.4718
32.5333	0.0862	32.5333	0.1671	32.5333	0.479
32.55	-0.0372	32.55	-0.0626	32.55	-0.1934
32.5667	-0.0421	32.5667	-0.1078	32.5667	-0.2011
32.5833	-0.0436	32.5833	-0.1181	32.5833	-0.1992
32.6	-0.0448	32.6	-0.1284	32.6	-0.1963
32.6167	-0.0467	32.6167	-0.1333	32.6167	-0.1906
32.6333	-0.0483	32.6333	-0.1333	32.6333	-0.1906
32.65	-0.0494	32.65	-0.1399	32.65	-0.1891
32.6667	-0.0505	32.6667	-0.1382	32.6667	-0.1877
32.6833	-0.0521	32.6833	-0.1399	32.6833	-0.1891
32.7	-0.0525	32.7	-0.1333	32.7	-0.1891
32.7167	-0.0536	32.7167	-0.1317	32.7167	-0.1906
32.7333	-0.0525	32.7333	-0.1284	32.7333	-0.1877
32.75	-0.0532	32.75	-0.1284	32.75	-0.1906
32.7667	-0.0543	32.7667	-0.1284	32.7667	-0.1877
32.7833	-0.0551	32.7833	-0.1246	32.7833	-0.1877
32.8	-0.0556	32.8	-0.1246	32.8	-0.192
32.8167	-0.0559	32.8167	-0.1268	32.8167	-0.1934
32.8333	-0.0563	32.8333	-0.1268	32.8333	-0.2011
32.85	-0.0563	32.85	-0.1284	32.85	-0.2026
32.8667	-0.057	32.8667	-0.1284	32.8667	-0.2026
32.8833	-0.0581	32.8833	-0.1284	32.8833	-0.2011
32.9	-0.0585	32.9	-0.1317	32.9	-0.2054
32.9167	-0.0598	32.9167	-0.1317	32.9167	-0.204
32.9333	-0.0609	32.9333	-0.1333	32.9333	-0.2026
32.95	-0.0616	32.95	-0.135	32.95	-0.2026
32.9667	-0.0623	32.9667	-0.1317	32.9667	-0.2069
32.9833	-0.0636	32.9833	-0.1333	32.9833	-0.2069
33	-0.0643	33	-0.1415	33	-0.2126
33.0167	-0.0654	33.0167	-0.1333	33.0167	-0.2141
33.0333	-0.0658	33.0333	-0.1415	33.0333	-0.2141
33.05	-0.0689	33.05	-0.1437	33.05	-0.216
33.0667	-0.0693	33.0667	-0.1415	33.0667	-0.2174
33.0833	-0.07	33.0833	-0.1437	33.0833	-0.2232
33.1	-0.0709	33.1	-0.1453	33.1	-0.2261
33.1167	-0.0709	33.1167	-0.1437	33.1167	-0.2261
33.1333	-0.0712	33.1333	-0.1469	33.1333	-0.2338
33.15	-0.072	33.15	-0.1453	33.15	-0.2381
33.1667	-0.072	33.1667	-0.1469	33.1667	-0.2424
33.1833	-0.0727	33.1833	-0.1469	33.1833	-0.2486
33.2	-0.0723	33.2	-0.1469	33.2	-0.253
33.2167	-0.0727	33.2167	-0.1502	33.2167	-0.2606
33.2333	-0.0727	33.2333	-0.1486	33.2333	-0.2722
33.25	-0.0738	33.25	-0.1535	33.25	-0.2784
33.2667	-0.0742	33.2667	-0.1551	33.2667	-0.2933
33.2833	-0.0754	33.2833	-0.1551	33.2833	-0.3034
33.3	-0.0754	33.3	-0.1584	33.3	-0.3139
[truncated: 130,110 more rows]

## Sheet: Fig 2b
Zn/CPZ-H		Zn/CZ-H		Bare Zn
Time (h)	Potential (V)	Time (h)	Potential (V)	Time (h)	Potential (V)
0.0167	-0.0605	0.0167	-0.2399	0.0167	-0.1929
0.0333	-0.1089	0.0333	-0.2588	0.0333	-0.4169
0.05	-0.1233	0.05	-0.2717	0.05	-0.4007
0.0667	-0.1302	0.0667	-0.2717	0.0667	-0.382
0.0833	-0.1359	0.0833	-0.2829	0.0833	-0.3584
0.1	-0.1446	0.1	-0.2881	0.1	-0.3435
0.1167	-0.1446	0.1167	-0.2932	0.1167	-0.3123
0.1333	-0.148	0.1333	-0.2958	0.1333	-0.3123
0.15	-0.1572	0.15	-0.2984	0.15	-0.3123
0.1667	-0.159	0.1667	-0.2907	0.1667	-0.3123
0.1833	-0.1624	0.1833	-0.3036	0.1833	-0.3086
0.2	-0.1659	0.2	-0.3036	0.2	-0.3123
0.2167	-0.1699	0.2167	-0.3096	0.2167	-0.3123
0.2333	-0.1716	0.2333	-0.3122	0.2333	-0.3161
0.25	-0.1734	0.25	-0.3096	0.25	-0.3161
0.2667	-0.1786	0.2667	-0.3122	0.2667	-0.3198
0.2833	-0.1751	0.2833	-0.3122	0.2833	-0.3198
0.3	-0.182	0.3	-0.307	0.3	-0.3235
0.3167	-0.1837	0.3167	-0.301	0.3167	-0.336
0.3333	-0.1837	0.3333	-0.3036	0.3333	-0.3323
0.35	-0.1855	0.35	-0.301	0.35	-0.3397
0.3667	-0.1855	0.3667	-0.3036	0.3667	-0.3397
0.3833	-0.1855	0.3833	-0.2958	0.3833	-0.3509
0.4	-0.1878	0.4	-0.3036	0.4	-0.3584
0.4167	-0.1895	0.4167	-0.3036	0.4167	-0.3621
0.4333	-0.1878	0.4333	-0.301	0.4333	-0.3621
0.45	-0.1912	0.45	-0.2907	0.45	-0.3671
0.4667	-0.1878	0.4667	-0.2984	0.4667	-0.3671
0.4833	-0.1895	0.4833	-0.2907	0.4833	-0.3858
0.5	-0.1912	0.5	-0.2907	0.5	-0.3858
0.5167	-0.193	0.5167	-0.2907	0.5167	-0.397
0.5333	-0.1912	0.5333	-0.2958	0.5333	-0.4094
0.55	-0.193	0.55	-0.2907	0.55	-0.4131
0.5667	-0.1947	0.5667	-0.2907	0.5667	-0.4206
0.5833	-0.193	0.5833	-0.2907	0.5833	-0.4281
0.6	-0.193	0.6	-0.2907	0.6	-0.4281
0.6167	-0.193	0.6167	-0.2881	0.6167	-0.4318
0.6333	-0.1947	0.6333	-0.2907	0.6333	-0.4243
0.65	-0.1947	0.65	-0.2881	0.65	-0.4318
0.6667	-0.193	0.6667	-0.2855	0.6667	-0.4355
0.6833	-0.1947	0.6833	-0.2829	0.6833	-0.448
0.7	-0.1947	0.7	-0.2855	0.7	-0.4517
0.7167	-0.1947	0.7167	-0.2829	0.7167	-0.448
0.7333	-0.193	0.7333	-0.2855	0.7333	-0.4554
0.75	-0.1964	0.75	-0.2803	0.75	-0.4629
0.7667	-0.1947	0.7667	-0.2803	0.7667	-0.4704
0.7833	-0.1947	0.7833	-0.2803	0.7833	-0.4704
0.8	-0.193	0.8	-0.2769	0.8	-0.4828
0.8167	-0.1947	0.8167	-0.2769	0.8167	-0.4828
0.8333	-0.193	0.8333	-0.2769	0.8333	-0.4866
0.85	-0.1912	0.85	-0.2803	0.85	-0.5052
0.8667	-0.1947	0.8667	-0.2769	0.8667	-0.5164
0.8833	-0.1912	0.8833	-0.2769	0.8833	-0.5127
0.9	-0.193	0.9	-0.2743	0.9	-0.5326
0.9167	-0.193	0.9167	-0.2692	0.9167	-0.5326
0.9333	-0.1947	0.9333	-0.2692	0.9333	-0.5438
0.95	-0.1912	0.95	-0.2717	0.95	-0.56
0.9667	-0.193	0.9667	-0.2666	0.9667	-0.5824
0.9833	-0.1912	0.9833	-0.2717	0.9833	-0.5986
1	-0.193	1	-0.2666	1	-0.6172
1.0167	-0.1912	1.0167	-0.2717	1.0167	-0.6322
1.0333	0.0588	1.0333	0.0722	1.0333	0.1854
1.05	0.1198	1.05	0.1359	1.05	0.397
1.0667	0.1284	1.0667	0.1496	1.0667	0.382
1.0833	0.1411	1.0833	0.16	1.0833	0.3746
1.1	0.1428	1.1	0.16	1.1	0.3547
1.1167	0.1498	1.1167	0.1677	1.1167	0.336
1.1333	0.1538	1.1333	0.1763	1.1333	0.336
1.15	0.1555	1.15	0.184	1.15	0.336
1.1667	0.1607	1.1667	0.184	1.1667	0.3235
1.1833	0.1624	1.1833	0.1892	1.1833	0.3198
1.2	0.1659	1.2	0.1944	1.2	0.3198
1.2167	0.1716	1.2167	0.1944	1.2167	0.3198
1.2333	0.1768	1.2333	0.1969	1.2333	0.3198
1.25	0.1768	1.25	0.2004	1.25	0.3235
1.2667	0.182	1.2667	0.1944	1.2667	0.3235
1.2833	0.1837	1.2833	0.1918	1.2833	0.3323
1.3	0.182	1.3	0.1892	1.3	0.336
1.3167	0.1878	1.3167	0.1918	1.3167	0.336
1.3333	0.1878	1.3333	0.1866	1.3333	0.336
1.35	0.1878	1.35	0.184	1.35	0.3472
1.3667	0.1878	1.3667	0.184	1.3667	0.3472
1.3833	0.1912	1.3833	0.184	1.3833	0.3584
1.4	0.193	1.4	0.184	1.4	0.3584
1.4167	0.193	1.4167	0.184	1.4167	0.3708
1.4333	0.193	1.4333	0.184	1.4333	0.3708
1.45	0.1964	1.45	0.184	1.45	0.382
1.4667	0.1981	1.4667	0.184	1.4667	0.382
1.4833	0.1981	1.4833	0.184	1.4833	0.382
1.5	0.1981	1.5	0.184	1.5	0.382
1.5167	0.1981	1.5167	0.1866	1.5167	0.3932
1.5333	0.1981	1.5333	0.1918	1.5333	0.3932
1.55	0.1981	1.55	0.184	1.55	0.4057
1.5667	0.1999	1.5667	0.1918	1.5667	0.4057
1.5833	0.1999	1.5833	0.1892	1.5833	0.4057
1.6	0.2033	1.6	0.1969	1.6	0.4057
1.6167	0.1981	1.6167	0.2004	1.6167	0.4057
1.6333	0.1981	1.6333	0.2004	1.6333	0.4169
1.65	0.2016	1.65	0.2004	1.65	0.4243
1.6667	0.1981	1.6667	0.2004	1.6667	0.4355
1.6833	0.1981	1.6833	0.2081	1.6833	0.4442
1.7	0.1981	1.7	0.2081	1.7	0.4592
1.7167	0.1981	1.7167	0.2107	1.7167	0.4629
1.7333	0.1981	1.7333	0.2081	1.7333	0.4666
1.75	0.1981	1.75	0.2159	1.75	0.4741
1.7667	0.1981	1.7667	0.2159	1.7667	0.4741
1.7833	0.1981	1.7833	0.2159	1.7833	0.4866
1.8	0.1981	1.8	0.2184	1.8	0.4978
1.8167	0.1964	1.8167	0.2184	1.8167	0.4978
1.8333	0.1964	1.8333	0.221	1.8333	0.509
1.85	0.193	1.85	0.2236	1.85	0.509
1.8667	0.1947	1.8667	0.2236	1.8667	0.5214
1.8833	0.1947	1.8833	0.2236	1.8833	0.5289
1.9	0.193	1.9	0.2236	1.9	0.5401
1.9167	0.193	1.9167	0.227	1.9167	0.5475
1.9333	0.1912	1.9333	0.2236	1.9333	0.555
1.95	0.1912	1.95	0.2322	1.95	0.5712
1.9667	0.1912	1.9667	0.2296	1.9667	0.5898
1.9833	0.1912	1.9833	0.2322	1.9833	0.5898
2	0.1895	2	0.2296	2	0.6023
2.0167	0.1895	2.0167	0.2322	2.0167	0.6023
2.0333	0.1878	2.0333	0.2322	2.0333	0.5936
2.05	-0.0662	2.05	-0.1092	2.05	-0.1817
2.0667	-0.114	2.0667	-0.1651	2.0667	-0.4131
2.0833	-0.1233	2.0833	-0.1866	2.0833	-0.3895
2.1	-0.1302	2.1	-0.1969	2.1	-0.3746
2.1167	-0.1342	2.1167	-0.2107	2.1167	-0.3584
2.1333	-0.1446	2.1333	-0.2159	2.1333	-0.3435
2.15	-0.148	2.15	-0.2133	2.15	-0.336
2.1667	-0.148	2.1667	-0.2236	2.1667	-0.3285
2.1833	-0.1538	2.1833	-0.2236	2.1833	-0.3323
2.2	-0.1555	2.2	-0.2348	2.2	-0.3323
2.2167	-0.159	2.2167	-0.2425	2.2167	-0.336
2.2333	-0.1659	2.2333	-0.2425	2.2333	-0.3198
2.25	-0.1624	2.25	-0.2451	2.25	-0.3198
2.2667	-0.1716	2.2667	-0.2588	2.2667	-0.3161
2.2833	-0.1768	2.2833	-0.2588	2.2833	-0.3198
2.3	-0.1768	2.3	-0.2614	2.3	-0.3235
2.3167	-0.1803	2.3167	-0.2666	2.3167	-0.336
2.3333	-0.1768	2.3333	-0.2692	2.3333	-0.3323
2.35	-0.1837	2.35	-0.2692	2.35	-0.3472
2.3667	-0.1837	2.3667	-0.2743	2.3667	-0.3509
2.3833	-0.1837	2.3833	-0.2743	2.3833	-0.3509
2.4	-0.1855	2.4	-0.2769	2.4	-0.3621
2.4167	-0.1855	2.4167	-0.2692	2.4167	-0.3621
2.4333	-0.1855	2.4333	-0.2743	2.4333	-0.3621
2.45	-0.1878	2.45	-0.2692	2.45	-0.3708
2.4667	-0.1895	2.4667	-0.2614	2.4667	-0.382
2.4833	-0.1895	2.4833	-0.2614	2.4833	-0.3932
2.5	-0.1912	2.5	-0.264	2.5	-0.3932
2.5167	-0.1912	2.5167	-0.2588	2.5167	-0.3858
2.5333	-0.193	2.5333	-0.2614	2.5333	-0.4007
2.55	-0.193	2.55	-0.264	2.55	-0.4007
2.5667	-0.193	2.5667	-0.2614	2.5667	-0.4057
2.5833	-0.1947	2.5833	-0.2614	2.5833	-0.4131
2.6	-0.1947	2.6	-0.2614	2.6	-0.4131
2.6167	-0.193	2.6167	-0.2502	2.6167	-0.4094
2.6333	-0.1947	2.6333	-0.2502	2.6333	-0.4169
2.65	-0.193	2.65	-0.2614	2.65	-0.4094
2.6667	-0.1947	2.6667	-0.2588	2.6667	-0.4206
2.6833	-0.193	2.6833	-0.264	2.6833	-0.4169
2.7	-0.193	2.7	-0.2588	2.7	-0.4281
2.7167	-0.1947	2.7167	-0.2588	2.7167	-0.4355
2.7333	-0.1964	2.7333	-0.264	2.7333	-0.4393
2.75	-0.1947	2.75	-0.2614	2.75	-0.4355
2.7667	-0.1947	2.7667	-0.2717	2.7667	-0.4554
2.7833	-0.1947	2.7833	-0.2692	2.7833	-0.4554
2.8	-0.1947	2.8	-0.2692	2.8	-0.4592
2.8167	-0.1947	2.8167	-0.2717	2.8167	-0.4704
2.8333	-0.193	2.8333	-0.2692	2.8333	-0.4778
2.85	-0.1947	2.85	-0.2743	2.85	-0.4704
2.8667	-0.1947	2.8667	-0.2769	2.8667	-0.4778
2.8833	-0.193	2.8833	-0.2803	2.8833	-0.494
2.9	-0.1947	2.9	-0.2803	2.9	-0.494
2.9167	-0.193	2.9167	-0.2829	2.9167	-0.5052
2.9333	-0.1947	2.9333	-0.2881	2.9333	-0.5127
2.95	-0.1912	2.95	-0.2881	2.95	-0.5289
2.9667	-0.193	2.9667	-0.2932	2.9667	-0.5326
2.9833	-0.1912	2.9833	-0.2881	2.9833	-0.555
3	-0.193	3	-0.2907	3	-0.5712
3.0167	-0.1912	3.0167	-0.2881	3.0167	-0.5861
3.0333	-0.193	3.0333	-0.2958	3.0333	-0.5986
3.05	-0.193	3.05	-0.2907	3.05	-0.621
3.0667	0.0732	3.0667	0.0826	3.0667	0.1854
3.0833	0.1181	3.0833	0.1496	3.0833	0.3584
3.1	0.1284	3.1	0.16	3.1	0.3708
3.1167	0.1394	3.1167	0.1763	3.1167	0.3708
3.1333	0.1411	3.1333	0.184	3.1333	0.3547
3.15	0.1446	3.15	0.184	3.15	0.3472
3.1667	0.1538	3.1667	0.1866	3.1667	0.336
3.1833	0.1555	3.1833	0.1892	3.1833	0.336
3.2	0.1624	3.2	0.1944	3.2	0.3285
3.2167	0.1624	3.2167	0.1918	3.2167	0.3235
3.2333	0.1659	3.2333	0.1944	3.2333	0.3161
3.25	0.1716	3.25	0.1944	3.25	0.3123
3.2667	0.1734	3.2667	0.1892	3.2667	0.3123
3.2833	0.1768	3.2833	0.1892	3.2833	0.3123
3.3	0.182	3.3	0.1866	3.3	0.3086
3.3167	0.1837	3.3167	0.1866	3.3167	0.3123
3.3333	0.1855	3.3333	0.1892	3.3333	0.3235
3.35	0.1878	3.35	0.1918	3.35	0.3285
3.3667	0.1878	3.3667	0.1944	3.3667	0.336
3.3833	0.1878	3.3833	0.1918	3.3833	0.336
3.4	0.1878	3.4	0.1944	3.4	0.336
3.4167	0.1878	3.4167	0.1944	3.4167	0.3472
3.4333	0.1912	3.4333	0.1918	3.4333	0.3472
3.45	0.193	3.45	0.1969	3.45	0.3584
3.4667	0.1947	3.4667	0.2004	3.4667	0.3584
3.4833	0.1947	3.4833	0.2081	3.4833	0.3708
3.5	0.1981	3.5	0.2107	3.5	0.3708
3.5167	0.1981	3.5167	0.2133	3.5167	0.3746
3.5333	0.1981	3.5333	0.2133	3.5333	0.382
3.55	0.1981	3.55	0.2159	3.55	0.382
3.5667	0.1981	3.5667	0.2159	3.5667	0.3858
3.5833	0.1981	3.5833	0.2184	3.5833	0.3858
3.6	0.1981	3.6	0.2184	3.6	0.3932
3.6167	0.1981	3.6167	0.2236	3.6167	0.4057
3.6333	0.1981	3.6333	0.2236	3.6333	0.4057
3.65	0.1981	3.65	0.2236	3.65	0.4057
3.6667	0.1981	3.6667	0.2296	3.6667	0.4169
3.6833	0.1981	3.6833	0.2236	3.6833	0.4281
3.7	0.1981	3.7	0.2296	3.7	0.4442
3.7167	0.1981	3.7167	0.2296	3.7167	0.4517
3.7333	0.1981	3.7333	0.2322	3.7333	0.4629
3.75	0.1981	3.75	0.2322	3.75	0.4629
3.7667	0.1981	3.7667	0.2296	3.7667	0.4629
3.7833	0.1981	3.7833	0.2322	3.7833	0.4741
3.8	0.1981	3.8	0.2322	3.8	0.4741
3.8167	0.1981	3.8167	0.2348	3.8167	0.4866
3.8333	0.1981	3.8333	0.2322	3.8333	0.494
3.85	0.1964	3.85	0.2322	3.85	0.5015
3.8667	0.1981	3.8667	0.2348	3.8667	0.5052
3.8833	0.1947	3.8833	0.2322	3.8833	0.509
3.9	0.1947	3.9	0.2399	3.9	0.5214
3.9167	0.1947	3.9167	0.2399	3.9167	0.5289
3.9333	0.193	3.9333	0.2348	3.9333	0.5326
3.95	0.193	3.95	0.2399	3.95	0.5475
3.9667	0.193	3.9667	0.2399	3.9667	0.555
3.9833	0.193	3.9833	0.2399	3.9833	0.5749
4	0.1912	4	0.2399	4	0.5824
4.0167	0.1912	4.0167	0.2322	4.0167	0.5898
4.0333	0.1912	4.0333	0.2373	4.0333	0.6023
4.05	0.1878	4.05	0.2425	4.05	0.6023
4.0667	0.1878	4.0667	0.2399	4.0667	0.6023
4.0833	-0.0662	4.0833	-0.1015	4.0833	-0.1891
4.1	-0.114	4.1	-0.1651	4.1	-0.4169
4.1167	-0.1215	4.1167	-0.184	4.1167	-0.4057
4.1333	-0.1319	4.1333	-0.2004	4.1333	-0.3932
4.15	-0.1359	4.15	-0.2133	4.15	-0.3671
4.1667	-0.1394	4.1667	-0.2107	4.1667	-0.3509
4.1833	-0.148	4.1833	-0.2184	4.1833	-0.3472
4.2	-0.1498	4.2	-0.227	4.2	-0.3435
4.2167	-0.1555	4.2167	-0.2322	4.2167	-0.3472
4.2333	-0.1572	4.2333	-0.2348	4.2333	-0.336
4.25	-0.1624	4.25	-0.2451	4.25	-0.336
4.2667	-0.1659	4.2667	-0.2477	4.2667	-0.3397
4.2833	-0.1699	4.2833	-0.2502	4.2833	-0.3161
4.3	-0.1716	4.3	-0.2502	4.3	-0.3198
4.3167	-0.1768	4.3167	-0.2477	4.3167	-0.3161
4.3333	-0.1768	4.3333	-0.2477	4.3333	-0.3198
4.35	-0.1803	4.35	-0.2588	4.35	-0.3235
4.3667	-0.182	4.3667	-0.2588	4.3667	-0.336
4.3833	-0.1855	4.3833	-0.2588	4.3833	-0.3397
4.4	-0.1855	4.4	-0.2502	4.4	-0.3435
4.4167	-0.1855	4.4167	-0.2502	4.4167	-0.3509
4.4333	-0.1855	4.4333	-0.2502	4.4333	-0.3584
4.45	-0.1878	4.45	-0.2451	4.45	-0.3621
4.4667	-0.1878	4.4667	-0.2451	4.4667	-0.3671
4.4833	-0.1855	4.4833	-0.2451	4.4833	-0.382
4.5	-0.1878	4.5	-0.2451	4.5	-0.382
4.5167	-0.1878	4.5167	-0.2477	4.5167	-0.3932
4.5333	-0.1878	4.5333	-0.2451	4.5333	-0.3932
4.55	-0.1895	4.55	-0.2451	4.55	-0.3858
4.5667	-0.1878	4.5667	-0.2425	4.5667	-0.3858
4.5833	-0.1895	4.5833	-0.2477	4.5833	-0.3932
4.6	-0.1895	4.6	-0.2451	4.6	-0.4007
4.6167	-0.1895	4.6167	-0.2477	4.6167	-0.4007
4.6333	-0.1912	4.6333	-0.2477	4.6333	-0.4007
4.65	-0.193	4.65	-0.2502	4.65	-0.4094
4.6667	-0.193	4.6667	-0.2477	4.6667	-0.4057
4.6833	-0.193	4.6833	-0.2502	4.6833	-0.4131
4.7	-0.193	4.7	-0.2563	4.7	-0.4169
4.7167	-0.193	4.7167	-0.2588	4.7167	-0.4281
4.7333	-0.1912	4.7333	-0.2502	4.7333	-0.4281
4.75	-0.193	4.75	-0.2563	4.75	-0.4355
4.7667	-0.193	4.7667	-0.2588	4.7667	-0.4355
4.7833	-0.193	4.7833	-0.2588	4.7833	-0.4517
4.8	-0.1947	4.8	-0.2614	4.8	-0.4629
4.8167	-0.1947	4.8167	-0.2588	4.8167	-0.4592
4.8333	-0.1947	4.8333	-0.2666	4.8333	-0.4629
4.85	-0.1947	4.85	-0.2666	4.85	-0.4666
4.8667	-0.193	4.8667	-0.2614	4.8667	-0.4741
4.8833	-0.193	4.8833	-0.2614	4.8833	-0.4828
4.9	-0.1912	4.9	-0.2666	4.9	-0.4778
4.9167	-0.1912	4.9167	-0.2717	4.9167	-0.4828
4.9333	-0.1947	4.9333	-0.2717	4.9333	-0.509
4.95	-0.1912	4.95	-0.2769	4.95	-0.5164
4.9667	-0.193	4.9667	-0.2803	4.9667	-0.5289
4.9833	-0.1912	4.9833	-0.2803	4.9833	-0.5401
5	-0.1912	5	-0.2829	5	-0.5438
5.0167	-0.1912	5.0167	-0.2881	5.0167	-0.5786
5.0333	-0.1895	5.0333	-0.2932	5.0333	-0.5861
5.05	-0.1912	5.05	-0.2958	5.05	-0.6098
5.0667	-0.1895	5.0667	-0.2907	5.0667	-0.6247
5.0833	-0.1895	5.0833	-0.2907	5.0833	-0.6409
5.1	0.0605	5.1	0.0851	5.1	0.1966
5.1167	0.1233	5.1167	0.1574	5.1167	0.382
5.1333	0.1284	5.1333	0.1651	5.1333	0.3783
5.15	0.1394	5.15	0.1815	5.15	0.3621
5.1667	0.1428	5.1667	0.184	5.1667	0.3547
5.1833	0.1446	5.1833	0.1892	5.1833	0.3435
5.2	0.1555	5.2	0.1918	5.2	0.336
5.2167	0.1555	5.2167	0.1892	5.2167	0.336
5.2333	0.1624	5.2333	0.1918	5.2333	0.3235
5.25	0.159	5.25	0.1918	5.25	0.3161
5.2667	0.1642	5.2667	0.1918	5.2667	0.3161
5.2833	0.1716	5.2833	0.1918	5.2833	0.3161
5.3	0.1734	5.3	0.1866	5.3	0.3161
5.3167	0.1768	5.3167	0.1866	5.3167	0.3235
5.3333	0.1786	5.3333	0.184	5.3333	0.3235
5.35	0.1837	5.35	0.184	5.35	0.3285
5.3667	0.1855	5.3667	0.1866	5.3667	0.3323
5.3833	0.1878	5.3833	0.184	5.3833	0.336
5.4	0.1878	5.4	0.184	5.4	0.336
5.4167	0.1878	5.4167	0.184	5.4167	0.336
5.4333	0.1878	5.4333	0.184	5.4333	0.3435
5.45	0.1878	5.45	0.184	5.45	0.3472
5.4667	0.1878	5.4667	0.1918	5.4667	0.3547
5.4833	0.193	5.4833	0.1918	5.4833	0.3547
5.5	0.193	5.5	0.1969	5.5	0.3621
5.5167	0.1964	5.5167	0.1944	5.5167	0.3708
5.5333	0.1964	5.5333	0.2004	5.5333	0.3708
5.55	0.1964	5.55	0.2081	5.55	0.382
5.5667	0.1981	5.5667	0.2055	5.5667	0.382
5.5833	0.1981	5.5833	0.2107	5.5833	0.382
5.6	0.1981	5.6	0.2107	5.6	0.382
5.6167	0.1981	5.6167	0.2159	5.6167	0.382
5.6333	0.1981	5.6333	0.2159	5.6333	0.3895
5.65	0.1981	5.65	0.2159	5.65	0.397
5.6667	0.1981	5.6667	0.2184	5.6667	0.4057
5.6833	0.1981	5.6833	0.2236	5.6833	0.4057
5.7	0.1999	5.7	0.2236	5.7	0.4057
5.7167	0.1999	5.7167	0.227	5.7167	0.4094
5.7333	0.1999	5.7333	0.227	5.7333	0.4169
5.75	0.1981	5.75	0.2296	5.75	0.4281
5.7667	0.1981	5.7667	0.2296	5.7667	0.4318
5.7833	0.1981	5.7833	0.2322	5.7833	0.4355
5.8	0.1981	5.8	0.2322	5.8	0.4517
5.8167	0.1981	5.8167	0.2322	5.8167	0.4629
5.8333	0.1981	5.8333	0.2322	5.8333	0.4629
5.85	0.1981	5.85	0.2348	5.85	0.4629
5.8667	0.1981	5.8667	0.2322	5.8667	0.4741
5.8833	0.1981	5.8833	0.2373	5.8833	0.4741
5.9	0.1981	5.9	0.2373	5.9	0.4866
5.9167	0.1981	5.9167	0.2348	5.9167	0.4866
5.9333	0.1981	5.9333	0.2399	5.9333	0.4978
5.95	0.1964	5.95	0.2477	5.95	0.509
5.9667	0.1947	5.9667	0.2399	5.9667	0.5214
5.9833	0.1964	5.9833	0.2425	5.9833	0.5214
6	0.193	6	0.2425	6	0.5326
6.0167	0.193	6.0167	0.2477	6.0167	0.5401
6.0333	0.1912	6.0333	0.2477	6.0333	0.555
6.05	0.1895	6.05	0.2477	6.05	0.5674
6.0667	0.193	6.0667	0.2477	6.0667	0.5861
6.0833	0.1878	6.0833	0.2477	6.0833	0.5824
6.1	0.1895	6.1	0.2477	6.1	0.5898
6.1167	-0.0628	6.1167	-0.1015	6.1167	-0.2078
6.1333	-0.1123	6.1333	-0.1703	6.1333	-0.4206
6.15	-0.1233	6.15	-0.1918	6.15	-0.4057
6.1667	-0.1319	6.1667	-0.203	6.1667	-0.3858
6.1833	-0.1377	6.1833	-0.2133	6.1833	-0.3671
6.2	-0.1411	6.2	-0.221	6.2	-0.3435
6.2167	-0.1446	6.2167	-0.2184	6.2167	-0.336
6.2333	-0.148	6.2333	-0.221	6.2333	-0.3285
6.25	-0.1572	6.25	-0.2322	6.25	-0.3323
6.2667	-0.1572	6.2667	-0.2373	6.2667	-0.3198
6.2833	-0.1624	6.2833	-0.2399	6.2833	-0.3198
6.3	-0.1699	6.3	-0.2477	6.3	-0.3161
6.3167	-0.1676	6.3167	-0.2425	6.3167	-0.3161
6.3333	-0.1734	6.3333	-0.2425	6.3333	-0.3123
6.35	-0.1768	6.35	-0.2399	6.35	-0.3198
6.3667	-0.1768	6.3667	-0.2399	6.3667	-0.3235
6.3833	-0.1786	6.3833	-0.2373	6.3833	-0.3285
6.4	-0.1837	6.4	-0.2322	6.4	-0.3397
6.4167	-0.182	6.4167	-0.2296	6.4167	-0.3397
6.4333	-0.1855	6.4333	-0.2236	6.4333	-0.3397
6.45	-0.1855	6.45	-0.2236	6.45	-0.3472
6.4667	-0.1855	6.4667	-0.2236	6.4667	-0.3584
6.4833	-0.1837	6.4833	-0.2296	6.4833	-0.3621
6.5	-0.1878	6.5	-0.2296	6.5	-0.3621
6.5167	-0.1895	6.5167	-0.2296	6.5167	-0.3671
6.5333	-0.1895	6.5333	-0.2348	6.5333	-0.3671
6.55	-0.1878	6.55	-0.2348	6.55	-0.3858
6.5667	-0.1912	6.5667	-0.2399	6.5667	-0.3783
6.5833	-0.1895	6.5833	-0.2373	6.5833	-0.382
6.6	-0.1878	6.6	-0.2451	6.6	-0.3858
6.6167	-0.1912	6.6167	-0.2399	6.6167	-0.397
6.6333	-0.1912	6.6333	-0.2425	6.6333	-0.3858
6.65	-0.1947	6.65	-0.2425	6.65	-0.397
6.6667	-0.193	6.6667	-0.2425	6.6667	-0.4007
6.6833	-0.193	6.6833	-0.2451	6.6833	-0.4057
6.7	-0.193	6.7	-0.2451	6.7	-0.4057
6.7167	-0.193	6.7167	-0.2477	6.7167	-0.4094
6.7333	-0.1947	6.7333	-0.2477	6.7333	-0.4206
6.75	-0.193	6.75	-0.2502	6.75	-0.4281
6.7667	-0.1947	6.7667	-0.2563	6.7667	-0.4243
6.7833	-0.1947	6.7833	-0.2563	6.7833	-0.4318
6.8	-0.193	6.8	-0.2563	6.8	-0.4281
6.8167	-0.193	6.8167	-0.2614	6.8167	-0.4355
6.8333	-0.193	6.8333	-0.2588	6.8333	-0.4442
6.85	-0.1947	6.85	-0.2502	6.85	-0.4592
6.8667	-0.193	6.8667	-0.2563	6.8667	-0.4592
6.8833	-0.1947	6.8833	-0.2588	6.8833	-0.4592
6.9	-0.1947	6.9	-0.2588	6.9	-0.4704
6.9167	-0.193	6.9167	-0.2717	6.9167	-0.4741
6.9333	-0.193	6.9333	-0.2692	6.9333	-0.4778
6.95	-0.193	6.95	-0.2717	6.95	-0.4866
6.9667	-0.1947	6.9667	-0.2717	6.9667	-0.494
6.9833	-0.193	6.9833	-0.2769	6.9833	-0.509
7	-0.1947	7	-0.2803	7	-0.5214
7.0167	-0.1912	7.0167	-0.2829	7.0167	-0.5214
7.0333	-0.1912	7.0333	-0.2829	7.0333	-0.5289
7.05	-0.1895	7.05	-0.2881	7.05	-0.5363
7.0667	-0.193	7.0667	-0.2932	7.0667	-0.5401
7.0833	-0.193	7.0833	-0.2907	7.0833	-0.56
7.1	-0.1912	7.1	-0.2984	7.1	-0.5637
7.1167	-0.1895	7.1167	-0.2907	7.1167	-0.5749
7.1333	0.0732	7.1333	0.0937	7.1333	0.112
7.15	0.1181	7.15	0.16	7.15	0.3198
7.1667	0.1284	7.1667	0.1703	7.1667	0.3198
7.1833	0.1377	7.1833	0.184	7.1833	0.3123
7.2	0.1428	7.2	0.184	7.2	0.3086
7.2167	0.1446	7.2167	0.1892	7.2167	0.2974
7.2333	0.1521	7.2333	0.1944	7.2333	0.2899
7.25	0.1555	7.25	0.1969	7.25	0.2775
7.2667	0.1555	7.2667	0.1944	7.2667	0.2738
7.2833	0.1642	7.2833	0.2004	7.2833	0.2663
7.3	0.1659	7.3	0.1969	7.3	0.2663
7.3167	0.1716	7.3167	0.1944	7.3167	0.2551
7.3333	0.1716	7.3333	0.1918	7.3333	0.2551
7.35	0.1768	7.35	0.1918	7.35	0.2551
7.3667	0.1803	7.3667	0.184	7.3667	0.2551
7.3833	0.1837	7.3833	0.184	7.3833	0.2551
7.4	0.1878	7.4	0.184	7.4	0.2551
7.4167	0.1878	7.4167	0.184	7.4167	0.2626
7.4333	0.1878	7.4333	0.184	7.4333	0.2663
7.45	0.1878	7.45	0.184	7.45	0.2626
7.4667	0.1878	7.4667	0.184	7.4667	0.2626
7.4833	0.1878	7.4833	0.184	7.4833	0.27
7.5	0.193	7.5	0.184	7.5	0.2738
7.5167	0.193	7.5167	0.1866	7.5167	0.2738
7.5333	0.1947	7.5333	0.1892	7.5333	0.2775
7.55	0.1981	7.55	0.1969	7.55	0.2899
7.5667	0.1964	7.5667	0.1944	7.5667	0.3086
7.5833	0.1981	7.5833	0.2004	7.5833	0.3123
7.6	0.1981	7.6	0.203	7.6	0.3161
7.6167	0.1981	7.6167	0.2081	7.6167	0.3235
7.6333	0.1981	7.6333	0.2081	7.6333	0.336
7.65	0.1981	7.65	0.2107	7.65	0.336
7.6667	0.1981	7.6667	0.2133	7.6667	0.336
7.6833	0.1981	7.6833	0.2159	7.6833	0.3397
7.7	0.1981	7.7	0.2184	7.7	0.3472
7.7167	0.1981	7.7167	0.2236	7.7167	0.3547
7.7333	0.1981	7.7333	0.2236	7.7333	0.3621
7.75	0.1981	7.75	0.2236	7.75	0.3671
7.7667	0.1981	7.7667	0.227	7.7667	0.3746
7.7833	0.1981	7.7833	0.2322	7.7833	0.382
7.8	0.1981	7.8	0.2322	7.8	0.3858
7.8167	0.1981	7.8167	0.2322	7.8167	0.4057
7.8333	0.1981	7.8333	0.2322	7.8333	0.4057
7.85	0.1981	7.85	0.2322	7.85	0.4169
7.8667	0.1981	7.8667	0.2348	7.8667	0.4206
7.8833	0.1981	7.8833	0.2373	7.8833	0.4281
7.9	0.1981	7.9	0.2399	7.9	0.4355
7.9167	0.1981	7.9167	0.2399	7.9167	0.4393
7.9333	0.1981	7.9333	0.2425	7.9333	0.4517
7.95	0.1981	7.95	0.2399	7.95	0.4629
7.9667	0.1981	7.9667	0.2425	7.9667	0.4629
7.9833	0.1964	7.9833	0.2425	7.9833	0.4704
8	0.1947	8	0.2477	8	0.4741
8.0167	0.1964	8.0167	0.2477	8.0167	0.4866
8.0333	0.1947	8.0333	0.2502	8.0333	0.4978
8.05	0.193	8.05	0.2502	8.05	0.509
8.0667	0.193	8.0667	0.2537	8.0667	0.5214
8.0833	0.193	8.0833	0.2563	8.0833	0.5363
8.1	0.193	8.1	0.2563	8.1	0.5401
8.1167	0.1912	8.1167	0.2563	8.1167	0.5438
8.1333	0.1895	8.1333	0.2563	8.1333	0.5475
8.15	-0.0605	8.15	-0.1144	8.15	-0.1742
8.1667	-0.1106	8.1667	-0.184	8.1667	-0.3621
8.1833	-0.125	8.1833	-0.203	8.1833	-0.3584
8.2	-0.1319	8.2	-0.2081	8.2	-0.3509
8.2167	-0.1377	8.2167	-0.2184	8.2167	-0.3435
8.2333	-0.1411	8.2333	-0.227	8.2333	-0.3397
8.25	-0.1446	8.25	-0.2296	8.25	-0.336
8.2667	-0.148	8.2667	-0.2348	8.2667	-0.3397
8.2833	-0.1538	8.2833	-0.2373	8.2833	-0.3323
8.3	-0.1572	8.3	-0.2399	8.3	-0.3198
8.3167	-0.1607	8.3167	-0.2425	8.3167	-0.3161
8.3333	-0.1659	8.3333	-0.2425	8.3333	-0.3086
8.35	-0.1699	8.35	-0.2425	8.35	-0.3086
8.3667	-0.1734	8.3667	-0.2399	8.3667	-0.3086
8.3833	-0.1751	8.3833	-0.2322	8.3833	-0.3123
8.4	-0.1751	8.4	-0.2236	8.4	-0.3086
8.4167	-0.1786	8.4167	-0.221	8.4167	-0.3198
8.4333	-0.182	8.4333	-0.221	8.4333	-0.3123
8.45	-0.1837	8.45	-0.2159	8.45	-0.3198
8.4667	-0.1837	8.4667	-0.2159	8.4667	-0.3198
8.4833	-0.1837	8.4833	-0.2055	8.4833	-0.3323
8.5	-0.1855	8.5	-0.2184	8.5	-0.3323
8.5167	-0.1855	8.5167	-0.2159	8.5167	-0.336
8.5333	-0.1878	8.5333	-0.221	8.5333	-0.3435
8.55	-0.1878	8.55	-0.221	8.55	-0.3509
8.5667	-0.1895	8.5667	-0.2296	8.5667	-0.3584
8.5833	-0.1878	8.5833	-0.227	8.5833	-0.3584
8.6	-0.1912	8.6	-0.2296	8.6	-0.3671
8.6167	-0.193	8.6167	-0.2348	8.6167	-0.382
8.6333	-0.193	8.6333	-0.2373	8.6333	-0.3858
8.65	-0.1912	8.65	-0.2399	8.65	-0.3783
8.6667	-0.1947	8.6667	-0.2399	8.6667	-0.397
8.6833	-0.193	8.6833	-0.2477	8.6833	-0.3895
8.7	-0.193	8.7	-0.2477	8.7	-0.4007
8.7167	-0.1912	8.7167	-0.2477	8.7167	-0.4007
8.7333	-0.193	8.7333	-0.2502	8.7333	-0.4007
8.75	-0.1895	8.75	-0.2477	8.75	-0.4057
8.7667	-0.1912	8.7667	-0.2502	8.7667	-0.4131
8.7833	-0.1947	8.7833	-0.2502	8.7833	-0.4169
8.8	-0.193	8.8	-0.2477	8.8	-0.4169
8.8167	-0.193	8.8167	-0.2588	8.8167	-0.4243
8.8333	-0.1947	8.8333	-0.2588	8.8333	-0.4517
8.85	-0.1947	8.85	-0.2502	8.85	-0.4554
8.8667	-0.1947	8.8667	-0.2614	8.8667	-0.4554
8.8833	-0.193	8.8833	-0.2563	8.8833	-0.4666
8.9	-0.1947	8.9	-0.264	8.9	-0.4741
8.9167	-0.1947	8.9167	-0.2666	8.9167	-0.4741
8.9333	-0.193	8.9333	-0.2717	8.9333	-0.4866
8.95	-0.193	8.95	-0.2717	8.95	-0.509
8.9667	-0.193	8.9667	-0.2743	8.9667	-0.509
8.9833	-0.1912	8.9833	-0.2803	8.9833	-0.5251
9	-0.193	9	-0.2803	9	-0.5475
9.0167	-0.1912	9.0167	-0.2803	9.0167	-0.5513
9.0333	-0.1912	9.0333	-0.2829	9.0333	-0.5712
9.05	-0.1912	9.05	-0.2907	9.05	-0.5898
9.0667	-0.1912	9.0667	-0.2907	9.0667	-0.5936
9.0833	-0.1912	9.0833	-0.2907	9.0833	-0.606
9.1	-0.1912	9.1	-0.301	9.1	-0.606
9.1167	-0.1895	9.1167	-0.2958	9.1167	-0.6023
9.1333	-0.1895	9.1333	-0.3036	9.1333	-0.606
9.15	-0.1878	9.15	-0.3096	9.15	-0.606
9.1667	0.0662	9.1667	0.1015	9.1667	0.1356
9.1833	0.1198	9.1833	0.16	9.1833	0.3708
9.2	0.1267	9.2	0.1789	9.2	0.3584
9.2167	0.1394	9.2167	0.1892	9.2167	0.336
9.2333	0.1411	9.2333	0.1892	9.2333	0.336
9.25	0.1446	9.25	0.1969	9.25	0.336
9.2667	0.1498	9.2667	0.2004	9.2667	0.3235
9.2833	0.1555	9.2833	0.2055	9.2833	0.3198
9.3	0.1555	9.3	0.2107	9.3	0.3123
9.3167	0.1624	9.3167	0.2107	9.3167	0.3123
9.3333	0.1659	9.3333	0.2081	9.3333	0.3086
9.35	0.1659	9.35	0.2081	9.35	0.3123
9.3667	0.1716	9.3667	0.2004	9.3667	0.3123
9.3833	0.1734	9.3833	0.1944	9.3833	0.3123
9.4	0.1768	9.4	0.1892	9.4	0.3123
9.4167	0.1837	9.4167	0.1866	9.4167	0.3123
9.4333	0.1855	9.4333	0.184	9.4333	0.3235
9.45	0.1878	9.45	0.184	9.45	0.3323
9.4667	0.1878	9.4667	0.184	9.4667	0.336
9.4833	0.1878	9.4833	0.184	9.4833	0.336
9.5	0.1878	9.5	0.184	9.5	0.3435
9.5167	0.1878	9.5167	0.184	9.5167	0.3472
9.5333	0.1895	9.5333	0.184	9.5333	0.3584
9.55	0.1895	9.55	0.1866	9.55	0.3671
9.5667	0.193	9.5667	0.1918	9.5667	0.3708
9.5833	0.193	9.5833	0.1944	9.5833	0.3708
9.6	0.1964	9.6	0.2004	9.6	0.382
9.6167	0.1964	9.6167	0.2004	9.6167	0.382
9.6333	0.1964	9.6333	0.203	9.6333	0.3895
9.65	0.1981	9.65	0.2081	9.65	0.3932
9.6667	0.1981	9.6667	0.2107	9.6667	0.4007
9.6833	0.1981	9.6833	0.2133	9.6833	0.4057
9.7	0.1981	9.7	0.2159	9.7	0.4131
9.7167	0.1981	9.7167	0.221	9.7167	0.4206
9.7333	0.1981	9.7333	0.2236	9.7333	0.4393
9.75	0.1981	9.75	0.2236	9.75	0.4517
9.7667	0.1981	9.7667	0.227	9.7667	0.4629
9.7833	0.1981	9.7833	0.2236	9.7833	0.4666
9.8	0.1981	9.8	0.2322	9.8	0.4741
9.8167	0.1981	9.8167	0.2322	9.8167	0.4741
9.8333	0.1981	9.8333	0.2322	9.8333	0.4866
9.85	0.1999	9.85	0.2322	9.85	0.4866
9.8667	0.1999	9.8667	0.2348	9.8667	0.494
9.8833	0.1981	9.8833	0.2348	9.8833	0.5052
9.9	0.1981	9.9	0.2373	9.9	0.5214
9.9167	0.1981	9.9167	0.2373	9.9167	0.5214
9.9333	0.1981	9.9333	0.2399	9.9333	0.5326
9.95	0.1981	9.95	0.2425	9.95	0.5363
9.9667	0.1981	9.9667	0.2451	9.9667	0.5438
9.9833	0.1981	9.9833	0.2477	9.9833	0.555
10	0.1981	10	0.2477	10	0.5898
10.0167	0.1964	10.0167	0.2502	10.0167	0.5898
10.0333	0.1947	10.0333	0.2502	10.0333	0.5898
10.05	0.193	10.05	0.2537	10.05	0.5936
10.0667	0.1947	10.0667	0.2563	10.0667	0.5898
10.0833	0.193	10.0833	0.2563	10.0833	0.5824
10.1	0.193	10.1	0.2563	10.1	0.5898
10.1167	0.193	10.1167	0.264	10.1167	0.5824
10.1333	0.193	10.1333	0.2614	10.1333	0.5824
10.15	0.193	10.15	0.264	10.15	0.5712
10.1667	0.1895	10.1667	0.264	10.1667	0.5674
10.1833	-0.057	10.1833	-0.1281	10.1833	-0.1655
10.2	-0.114	10.2	-0.1866	10.2	-0.3584
10.2167	-0.1267	10.2167	-0.2055	10.2167	-0.3708
10.2333	-0.1302	10.2333	-0.2133	10.2333	-0.3621
10.25	-0.1377	10.25	-0.2236	10.25	-0.336
10.2667	-0.1446	10.2667	-0.227	10.2667	-0.3235
10.2833	-0.1463	10.2833	-0.2348	10.2833	-0.3161
10.3	-0.1498	10.3	-0.2322	10.3	-0.3198
10.3167	-0.1555	10.3167	-0.2348	10.3167	-0.3161
10.3333	-0.1572	10.3333	-0.2425	10.3333	-0.3198
10.35	-0.159	10.35	-0.2451	10.35	-0.3198
10.3667	-0.1659	10.3667	-0.2451	10.3667	-0.3198
10.3833	-0.1676	10.3833	-0.2425	10.3833	-0.3198
10.4	-0.1716	10.4	-0.2348	10.4	-0.3198
10.4167	-0.1734	10.4167	-0.227	10.4167	-0.3198
10.4333	-0.1803	10.4333	-0.2159	10.4333	-0.3198
10.45	-0.1786	10.45	-0.2107	10.45	-0.3235
10.4667	-0.1837	10.4667	-0.2055	10.4667	-0.3285
10.4833	-0.1803	10.4833	-0.2107	10.4833	-0.3397
10.5	-0.182	10.5	-0.2055	10.5	-0.3435
10.5167	-0.1837	10.5167	-0.2081	10.5167	-0.3472
10.5333	-0.1855	10.5333	-0.2055	10.5333	-0.3472
10.55	-0.1878	10.55	-0.2055	10.55	-0.3509
10.5667	-0.1878	10.5667	-0.2159	10.5667	-0.3621
10.5833	-0.1855	10.5833	-0.2107	10.5833	-0.3621
10.6	-0.1878	10.6	-0.221	10.6	-0.3783
10.6167	-0.1878	10.6167	-0.221	10.6167	-0.382
10.6333	-0.1912	10.6333	-0.227	10.6333	-0.3895
10.65	-0.1912	10.65	-0.227	10.65	-0.3932
10.6667	-0.193	10.6667	-0.2296	10.6667	-0.397
10.6833	-0.193	10.6833	-0.2296	10.6833	-0.3932
10.7	-0.193	10.7	-0.2348	10.7	-0.397
10.7167	-0.193	10.7167	-0.2425	10.7167	-0.4007
10.7333	-0.1912	10.7333	-0.2373	10.7333	-0.4057
10.75	-0.193	10.75	-0.2399	10.75	-0.4169
10.7667	-0.1912	10.7667	-0.2399	10.7667	-0.4206
10.7833	-0.1912	10.7833	-0.2477	10.7833	-0.4169
10.8	-0.1947	10.8	-0.2451	10.8	-0.4281
10.8167	-0.193	10.8167	-0.2477	10.8167	-0.4318
10.8333	-0.1912	10.8333	-0.2502	10.8333	-0.4281
10.85	-0.193	10.85	-0.2502	10.85	-0.4281
10.8667	-0.193	10.8667	-0.2502	10.8667	-0.448
10.8833	-0.1912	10.8833	-0.2477	10.8833	-0.4517
10.9	-0.1912	10.9	-0.2477	10.9	-0.4554
10.9167	-0.1947	10.9167	-0.2502	10.9167	-0.4554
10.9333	-0.193	10.9333	-0.2502	10.9333	-0.4704
10.95	-0.193	10.95	-0.2614	10.95	-0.4704
10.9667	-0.193	10.9667	-0.2588	10.9667	-0.4741
10.9833	-0.193	10.9833	-0.2666	10.9833	-0.494
11	-0.1895	11	-0.2666	11	-0.494
11.0167	-0.1912	11.0167	-0.2692	11.0167	-0.5052
11.0333	-0.193	11.0333	-0.2743	11.0333	-0.5127
11.05	-0.1912	11.05	-0.2803	11.05	-0.5251
11.0667	-0.1912	11.0667	-0.2803	11.0667	-0.5251
11.0833	-0.1895	11.0833	-0.2855	11.0833	-0.5326
11.1	-0.1912	11.1	-0.2907	11.1	-0.5401
11.1167	-0.1895	11.1167	-0.2932	11.1167	-0.5475
11.1333	-0.1895	11.1333	-0.2984	11.1333	-0.5712
11.15	-0.1895	11.15	-0.301	11.15	-0.5786
11.1667	-0.1895	11.1667	-0.301	11.1667	-0.5936
11.1833	-0.1895	11.1833	-0.2984	11.1833	-0.5936
11.2	0.0605	11.2	0.0851	11.2	0.1543
11.2167	0.1181	11.2167	0.16	11.2167	0.3708
11.2333	0.1267	11.2333	0.1815	11.2333	0.3708
11.25	0.1342	11.25	0.184	11.25	0.3472
11.2667	0.1411	11.2667	0.1892	11.2667	0.336
11.2833	0.1428	11.2833	0.1944	11.2833	0.3323
11.3	0.1446	11.3	0.203	11.3	0.3235
11.3167	0.1555	11.3167	0.2004	11.3167	0.3123
11.3333	0.1555	11.3333	0.2055	11.3333	0.3123
11.35	0.1607	11.35	0.2081	11.35	0.3086
11.3667	0.1624	11.3667	0.2004	11.3667	0.3049
11.3833	0.1659	11.3833	0.203	11.3833	0.3049
11.4	0.1716	11.4	0.1944	11.4	0.3086
11.4167	0.1734	11.4167	0.1866	11.4167	0.3086
11.4333	0.1768	11.4333	0.1892	11.4333	0.3049
11.45	0.1786	11.45	0.184	11.45	0.3123
11.4667	0.1837	11.4667	0.184	11.4667	0.3198
11.4833	0.1855	11.4833	0.1789	11.4833	0.3323
11.5	0.1878	11.5	0.1789	11.5	0.336
11.5167	0.1878	11.5167	0.1789	11.5167	0.336
11.5333	0.1878	11.5333	0.1763	11.5333	0.3435
11.55	0.1878	11.55	0.184	11.55	0.3435
11.5667	0.1878	11.5667	0.184	11.5667	0.3509
11.5833	0.1912	11.5833	0.184	11.5833	0.3621
11.6	0.193	11.6	0.1918	11.6	0.3671
11.6167	0.193	11.6167	0.1866	11.6167	0.3708
11.6333	0.1964	11.6333	0.1918	11.6333	0.3746
11.65	0.1964	11.65	0.2004	11.65	0.382
11.6667	0.1981	11.6667	0.2004	11.6667	0.382
11.6833	0.1981	11.6833	0.203	11.6833	0.382
11.7	0.1981	11.7	0.203	11.7	0.3895
11.7167	0.1981	11.7167	0.2055	11.7167	0.3932
11.7333	0.1981	11.7333	0.2107	11.7333	0.4169
11.75	0.1981	11.75	0.2107	11.75	0.4206
11.7667	0.1999	11.7667	0.2107	11.7667	0.4281
11.7833	0.1981	11.7833	0.2159	11.7833	0.4442
11.8	0.1999	11.8	0.221	11.8	0.4629
11.8167	0.2016	11.8167	0.2236	11.8167	0.4741
11.8333	0.1981	11.8333	0.2236	11.8333	0.4741
11.85	0.1981	11.85	0.2236	11.85	0.4866
11.8667	0.1981	11.8667	0.2236	11.8667	0.4978
11.8833	0.1981	11.8833	0.2322	11.8833	0.5015
11.9	0.1981	11.9	0.2296	11.9	0.509
11.9167	0.1981	11.9167	0.2322	11.9167	0.509
11.9333	0.1981	11.9333	0.2322	11.9333	0.5214
11.95	0.1981	11.95	0.2322	11.95	0.5214
11.9667	0.1981	11.9667	0.2399	11.9667	0.5326
11.9833	0.1981	11.9833	0.2348	11.9833	0.5363
12	0.1981	12	0.2373	12	0.5438
12.0167	0.1964	12.0167	0.2399	12.0167	0.555
12.0333	0.1981	12.0333	0.2451	12.0333	0.5637
12.05	0.193	12.05	0.2451	12.05	0.5749
12.0667	0.1964	12.0667	0.2477	12.0667	0.5898
12.0833	0.1981	12.0833	0.2537	12.0833	0.5898
12.1	0.1964	12.1	0.2537	12.1	0.5898
12.1167	0.1947	12.1167	0.2563	12.1167	0.5898
12.1333	0.193	12.1333	0.2563	12.1333	0.5898
12.15	0.1912	12.15	0.2563	12.15	0.5898
12.1667	0.193	12.1667	0.2614	12.1667	0.5861
12.1833	0.193	12.1833	0.264	12.1833	0.5786
12.2	0.193	12.2	0.264	12.2	0.5861
12.2167	-0.0605	12.2167	-0.1092	12.2167	-0.1431
12.2333	-0.114	12.2333	-0.184	12.2333	-0.3584
12.25	-0.125	12.25	-0.2081	12.25	-0.3671
12.2667	-0.1319	12.2667	-0.2133	12.2667	-0.3584
12.2833	-0.1377	12.2833	-0.2236	12.2833	-0.3509
12.3	-0.1446	12.3	-0.2236	12.3	-0.3435
12.3167	-0.148	12.3167	-0.2322	12.3167	-0.336
12.3333	-0.1498	12.3333	-0.2296	12.3333	-0.336
12.35	-0.1538	12.35	-0.2399	12.35	-0.3323
12.3667	-0.1572	12.3667	-0.2373	12.3667	-0.3285
12.3833	-0.1624	12.3833	-0.2373	12.3833	-0.3323
12.4	-0.1624	12.4	-0.2348	12.4	-0.336
12.4167	-0.1699	12.4167	-0.227	12.4167	-0.336
12.4333	-0.1716	12.4333	-0.2236	12.4333	-0.336
12.45	-0.1751	12.45	-0.221	12.45	-0.336
12.4667	-0.1768	12.4667	-0.2133	12.4667	-0.3397
12.4833	-0.1786	12.4833	-0.2107	12.4833	-0.3509
12.5	-0.1786	12.5	-0.2055	12.5	-0.3509
12.5167	-0.1803	12.5167	-0.2004	12.5167	-0.3584
12.5333	-0.1855	12.5333	-0.2004	12.5333	-0.3584
12.55	-0.1855	12.55	-0.2055	12.55	-0.3708
12.5667	-0.1855	12.5667	-0.203	12.5667	-0.3783
12.5833	-0.1855	12.5833	-0.2055	12.5833	-0.3783
12.6	-0.1878	12.6	-0.2055	12.6	-0.3858
12.6167	-0.1855	12.6167	-0.2133	12.6167	-0.3895
12.6333	-0.1878	12.6333	-0.2159	12.6333	-0.397
12.65	-0.1878	12.65	-0.2133	12.65	-0.4007
12.6667	-0.1855	12.6667	-0.221	12.6667	-0.4007
12.6833	-0.1878	12.6833	-0.2236	12.6833	-0.4094
12.7	-0.1878	12.7	-0.227	12.7	-0.4131
12.7167	-0.1878	12.7167	-0.227	12.7167	-0.4131
12.7333	-0.1878	12.7333	-0.227	12.7333	-0.4206
12.75	-0.1895	12.75	-0.2348	12.75	-0.4281
12.7667	-0.1895	12.7667	-0.2399	12.7667	-0.4169
12.7833	-0.1878	12.7833	-0.2425	12.7833	-0.4243
12.8	-0.1895	12.8	-0.2373	12.8	-0.4281
12.8167	-0.1895	12.8167	-0.2425	12.8167	-0.4281
12.8333	-0.1895	12.8333	-0.2425	12.8333	-0.4393
12.85	-0.1895	12.85	-0.2425	12.85	-0.4442
12.8667	-0.1912	12.8667	-0.2451	12.8667	-0.4517
12.8833	-0.1912	12.8833	-0.2451	12.8833	-0.4517
12.9	-0.1912	12.9	-0.2502	12.9	-0.4554
12.9167	-0.1895	12.9167	-0.2477	12.9167	-0.4592
12.9333	-0.1912	12.9333	-0.2588	12.9333	-0.4666
12.95	-0.1912	12.95	-0.2588	12.95	-0.4741
12.9667	-0.1912	12.9667	-0.2614	12.9667	-0.4778
12.9833	-0.1912	12.9833	-0.2588	12.9833	-0.4741
13	-0.1895	13	-0.2502	13	-0.4778
13.0167	-0.1895	13.0167	-0.2614	13.0167	-0.494
13.0333	-0.1895	13.0333	-0.2692	13.0333	-0.4978
13.05	-0.1912	13.05	-0.2666	13.05	-0.5015
13.0667	-0.1912	13.0667	-0.2717	13.0667	-0.509
13.0833	-0.1895	13.0833	-0.2717	13.0833	-0.5164
13.1	-0.1895	13.1	-0.2769	13.1	-0.5289
13.1167	-0.1895	13.1167	-0.2829	13.1167	-0.5363
13.1333	-0.1895	13.1333	-0.2881	13.1333	-0.5513
13.15	-0.1878	13.15	-0.2881	13.15	-0.555
13.1667	-0.1878	13.1667	-0.2907	13.1667	-0.5861
13.1833	-0.1878	13.1833	-0.2907	13.1833	-0.6023
13.2	-0.1855	13.2	-0.2907	13.2	-0.6172
13.2167	-0.1878	13.2167	-0.2984	13.2167	-0.6521
13.2333	0.0553	13.2333	0.1015	13.2333	0.1779
13.25	0.1181	13.25	0.16	13.25	0.3932
13.2667	0.125	13.2667	0.1677	13.2667	0.382
13.2833	0.1284	13.2833	0.184	13.2833	0.3584
13.3	0.1377	13.3	0.1918	13.3	0.3397
13.3167	0.1428	13.3167	0.1892	13.3167	0.336
13.3333	0.1446	13.3333	0.1944	13.3333	0.3323
13.35	0.1463	13.35	0.1944	13.35	0.3235
13.3667	0.1555	13.3667	0.2004	13.3667	0.3235
13.3833	0.1555	13.3833	0.1944	13.3833	0.3123
13.4	0.1607	13.4	0.1866	13.4	0.3123
13.4167	0.1624	13.4167	0.1866	13.4167	0.3161
13.4333	0.1659	13.4333	0.1866	13.4333	0.3123
13.45	0.1716	13.45	0.1789	13.45	0.3235
13.4667	0.1716	13.4667	0.1677	13.4667	0.3235
13.4833	0.1768	13.4833	0.1677	13.4833	0.3235
13.5	0.1786	13.5	0.1651	13.5	0.336
13.5167	0.182	13.5167	0.1651	13.5167	0.3323
13.5333	0.1837	13.5333	0.1677	13.5333	0.336
13.55	0.1878	13.55	0.1651	13.55	0.3435
13.5667	0.1878	13.5667	0.1677	13.5667	0.3472
13.5833	0.1878	13.5833	0.1763	13.5833	0.3547
13.6	0.1878	13.6	0.184	13.6	0.3708
13.6167	0.1878	13.6167	0.184	13.6167	0.382
13.6333	0.1878	13.6333	0.184	13.6333	0.382
13.65	0.1878	13.65	0.1892	13.65	0.382
13.6667	0.1895	13.6667	0.1892	13.6667	0.3932
13.6833	0.193	13.6833	0.1969	13.6833	0.3932
13.7	0.193	13.7	0.1969	13.7	0.3932
13.7167	0.193	13.7167	0.2004	13.7167	0.4057
13.7333	0.1981	13.7333	0.2004	13.7333	0.4057
13.75	0.1981	13.75	0.203	13.75	0.4057
13.7667	0.1981	13.7667	0.2055	13.7667	0.4057
13.7833	0.1981	13.7833	0.203	13.7833	0.4057
13.8	0.1981	13.8	0.203	13.8	0.4057
13.8167	0.1981	13.8167	0.2081	13.8167	0.4057
13.8333	0.1964	13.8333	0.203	13.8333	0.4169
13.85	0.1981	13.85	0.203	13.85	0.4393
13.8667	0.1981	13.8667	0.203	13.8667	0.4629
13.8833	0.1981	13.8833	0.2004	13.8833	0.4629
13.9	0.1981	13.9	0.2055	13.9	0.4741
13.9167	0.1981	13.9167	0.2081	13.9167	0.4866
13.9333	0.1981	13.9333	0.2055	13.9333	0.4903
13.95	0.1981	13.95	0.2081	13.95	0.5052
13.9667	0.1981	13.9667	0.2133	13.9667	0.509
13.9833	0.1964	13.9833	0.2159	13.9833	0.509
14	0.1981	14	0.2184	14	0.5214
14.0167	0.1981	14.0167	0.2236	14.0167	0.5326
14.0333	0.1964	14.0333	0.2236	14.0333	0.5363
14.05	0.193	14.05	0.227	14.05	0.5438
14.0667	0.1964	14.0667	0.2322	14.0667	0.5438
14.0833	0.1947	14.0833	0.2322	14.0833	0.555
14.1	0.193	14.1	0.2348	14.1	0.5712
14.1167	0.193	14.1167	0.2373	14.1167	0.5898
14.1333	0.193	14.1333	0.2348	14.1333	0.5861
14.15	0.193	14.15	0.2399	14.15	0.5898
14.1667	0.193	14.1667	0.2399	14.1667	0.5986
14.1833	0.193	14.1833	0.2477	14.1833	0.6023
14.2	0.1912	14.2	0.2477	14.2	0.6023
14.2167	0.1878	14.2167	0.2477	14.2167	0.6023
14.2333	0.1878	14.2333	0.2502	14.2333	0.606
14.25	-0.057	14.25	-0.123	14.25	-0.1854
14.2667	-0.1106	14.2667	-0.1703	14.2667	-0.3584
14.2833	-0.1198	14.2833	-0.2055	14.2833	-0.3671
14.3	-0.1319	14.3	-0.2055	14.3	-0.3584
14.3167	-0.1319	14.3167	-0.2107	14.3167	-0.3509
14.3333	-0.1411	14.3333	-0.221	14.3333	-0.336
14.35	-0.1446	14.35	-0.2159	14.35	-0.336
14.3667	-0.1498	14.3667	-0.2159	14.3667	-0.336
14.3833	-0.1538	14.3833	-0.2236	14.3833	-0.3285
14.4	-0.1555	14.4	-0.2236	14.4	-0.3323
14.4167	-0.1572	14.4167	-0.2184	14.4167	-0.3323
14.4333	-0.1607	14.4333	-0.2159	14.4333	-0.3323
14.45	-0.1659	14.45	-0.221	14.45	-0.3323
14.4667	-0.1659	14.4667	-0.2159	14.4667	-0.3323
14.4833	-0.1676	14.4833	-0.2107	14.4833	-0.336
14.5	-0.1716	14.5	-0.203	14.5	-0.3323
14.5167	-0.1716	14.5167	-0.1944	14.5167	-0.3397
14.5333	-0.1734	14.5333	-0.1918	14.5333	-0.3435
14.55	-0.1803	14.55	-0.1892	14.55	-0.3509
14.5667	-0.1803	14.5667	-0.1944	14.5667	-0.3584
14.5833	-0.1751	14.5833	-0.1944	14.5833	-0.3621
14.6	-0.1786	14.6	-0.1969	14.6	-0.3671
14.6167	-0.1786	14.6167	-0.2055	14.6167	-0.3783
14.6333	-0.1734	14.6333	-0.2055	14.6333	-0.3783
14.65	-0.1803	14.65	-0.2133	14.65	-0.3858
14.6667	-0.1751	14.6667	-0.2159	14.6667	-0.3895
14.6833	-0.1751	14.6833	-0.221	14.6833	-0.3858
14.7	-0.1751	14.7	-0.221	14.7	-0.397
14.7167	-0.182	14.7167	-0.227	14.7167	-0.3932
14.7333	-0.182	14.7333	-0.227	14.7333	-0.397
14.75	-0.182	14.75	-0.2296	14.75	-0.4007
14.7667	-0.182	14.7667	-0.2373	14.7667	-0.4131
14.7833	-0.1768	14.7833	-0.2373	14.7833	-0.4169
14.8	-0.1786	14.8	-0.2373	14.8	-0.4206
14.8167	-0.182	14.8167	-0.2373	14.8167	-0.4206
14.8333	-0.1786	14.8333	-0.2399	14.8333	-0.4281
14.85	-0.1837	14.85	-0.2425	14.85	-0.4281
14.8667	-0.182	14.8667	-0.2477	14.8667	-0.4442
14.8833	-0.1837	14.8833	-0.2477	14.8833	-0.4517
14.9	-0.1837	14.9	-0.2502	14.9	-0.4592
14.9167	-0.1837	14.9167	-0.2477	14.9167	-0.4704
14.9333	-0.1786	14.9333	-0.2563	14.9333	-0.4741
14.95	-0.182	14.95	-0.2477	14.95	-0.4778
14.9667	-0.1837	14.9667	-0.2588	14.9667	-0.4866
14.9833	-0.1803	14.9833	-0.2502	14.9833	-0.4866
15	-0.1837	15	-0.2588	15	-0.4866
15.0167	-0.182	15.0167	-0.2614	15.0167	-0.509
15.0333	-0.182	15.0333	-0.264	15.0333	-0.509
15.05	-0.182	15.05	-0.2666	15.05	-0.5214
15.0667	-0.182	15.0667	-0.2692	15.0667	-0.5251
15.0833	-0.182	15.0833	-0.2769	15.0833	-0.5289
15.1	-0.1786	15.1	-0.2769	15.1	-0.5438
15.1167	-0.182	15.1167	-0.2803	15.1167	-0.5513
15.1333	-0.1803	15.1333	-0.2855	15.1333	-0.5674
15.15	-0.1768	15.15	-0.2907	15.15	-0.5861
15.1667	-0.182	15.1667	-0.2958	15.1667	-0.6172
15.1833	-0.1803	15.1833	-0.2907	15.1833	-0.6409
15.2	-0.182	15.2	-0.301	15.2	-0.6595
15.2167	-0.1768	15.2167	-0.3036	15.2167	-0.6633
15.2333	-0.1803	15.2333	-0.3036	15.2333	-0.667
15.25	-0.1786	15.25	-0.3036	15.25	-0.6707
15.2667	0.0536	15.2667	0.0989	15.2667	0.1966
15.2833	0.1071	15.2833	0.16	15.2833	0.3708
15.3	0.1181	15.3	0.184	15.3	0.3671
15.3167	0.1198	15.3167	0.1892	15.3167	0.3584
15.3333	0.1267	15.3333	0.2004	15.3333	0.3472
15.35	0.1267	15.35	0.2004	15.35	0.3435
15.3667	0.1302	15.3667	0.203	15.3667	0.336
15.3833	0.1394	15.3833	0.2107	15.3833	0.336
15.4	0.1428	15.4	0.2159	15.4	0.336
15.4167	0.1446	15.4167	0.2159	15.4167	0.3323
15.4333	0.1538	15.4333	0.2159	15.4333	0.336
15.45	0.1555	15.45	0.2107	15.45	0.3235
15.4667	0.1555	15.4667	0.203	15.4667	0.3235
15.4833	0.1624	15.4833	0.1944	15.4833	0.3235
15.5	0.1624	15.5	0.1892	15.5	0.3323
15.5167	0.1699	15.5167	0.184	15.5167	0.3323
15.5333	0.1734	15.5333	0.184	15.5333	0.336
15.55	0.1768	15.55	0.184	15.55	0.336
15.5667	0.1768	15.5667	0.184	15.5667	0.336
15.5833	0.182	15.5833	0.184	15.5833	0.3435
15.6	0.1837	15.6	0.184	15.6	0.3472
15.6167	0.1855	15.6167	0.184	15.6167	0.3472
15.6333	0.1855	15.6333	0.1866	15.6333	0.3708
15.65	0.1855	15.65	0.1892	15.65	0.382
15.6667	0.1837	15.6667	0.1918	15.6667	0.382
15.6833	0.1878	15.6833	0.1944	15.6833	0.382
15.7	0.1878	15.7	0.2004	15.7	0.382
15.7167	0.1878	15.7167	0.2004	15.7167	0.3932
15.7333	0.1878	15.7333	0.203	15.7333	0.3895
15.75	0.1878	15.75	0.2133	15.75	0.3932
15.7667	0.1878	15.7667	0.2159	15.7667	0.4007
15.7833	0.1878	15.7833	0.2159	15.7833	0.4057
15.8	0.1878	15.8	0.221	15.8	0.4057
15.8167	0.1878	15.8167	0.2236	15.8167	0.4057
15.8333	0.1878	15.8333	0.227	15.8333	0.4057
15.85	0.1878	15.85	0.2296	15.85	0.4169
15.8667	0.1878	15.8667	0.2296	15.8667	0.4243
15.8833	0.1878	15.8833	0.2322	15.8833	0.4393
15.9	0.1878	15.9	0.2322	15.9	0.4517
15.9167	0.1878	15.9167	0.2322	15.9167	0.4629
15.9333	0.1878	15.9333	0.2348	15.9333	0.4741
15.95	0.1878	15.95	0.2348	15.95	0.4741
15.9667	0.1895	15.9667	0.2399	15.9667	0.4778
15.9833	0.1878	15.9833	0.2399	15.9833	0.4866
16	0.1878	16	0.2477	16	0.4903
16.0167	0.1878	16.0167	0.2477	16.0167	0.5214
16.0333	0.1895	16.0333	0.2563	16.0333	0.5251
16.05	0.1912	16.05	0.2563	16.05	0.5251
16.0667	0.193	16.0667	0.2563	16.0667	0.5326
16.0833	0.193	16.0833	0.2563	16.0833	0.5401
16.1	0.1912	16.1	0.2614	16.1	0.5326
16.1167	0.1912	16.1167	0.264	16.1167	0.5475
16.1333	0.1895	16.1333	0.264	16.1333	0.555
16.15	0.1878	16.15	0.2666	16.15	0.5637
16.1667	0.1895	16.1667	0.2717	16.1667	0.5786
16.1833	0.1878	16.1833	0.2717	16.1833	0.5861
16.2	0.1878	16.2	0.2769	16.2	0.5936
16.2167	0.1878	16.2167	0.2803	16.2167	0.606
16.2333	0.1878	16.2333	0.2803	16.2333	0.606
16.25	0.1878	16.25	0.2803	16.25	0.606
16.2667	0.1878	16.2667	0.2829	16.2667	0.6023
16.2833	-0.0588	16.2833	-0.1385	16.2833	-0.1506
16.3	-0.1123	16.3	-0.2055	16.3	-0.3621
16.3167	-0.1233	16.3167	-0.2236	16.3167	-0.3584
16.3333	-0.1302	16.3333	-0.2348	16.3333	-0.3584
16.35	-0.1342	16.35	-0.2373	16.35	-0.3472
16.3667	-0.1428	16.3667	-0.2399	16.3667	-0.336
16.3833	-0.1463	16.3833	-0.2373	16.3833	-0.3397
16.4	-0.1498	16.4	-0.2451	16.4	-0.3323
16.4167	-0.1538	16.4167	-0.2477	16.4167	-0.3235
16.4333	-0.1555	16.4333	-0.2425	16.4333	-0.3198
16.45	-0.159	16.45	-0.2451	16.45	-0.3198
16.4667	-0.1659	16.4667	-0.2425	16.4667	-0.3198
16.4833	-0.1659	16.4833	-0.2348	16.4833	-0.3235
16.5	-0.1716	16.5	-0.227	16.5	-0.3198
16.5167	-0.1699	16.5167	-0.221	16.5167	-0.3235
16.5333	-0.1716	16.5333	-0.2159	16.5333	-0.3235
16.55	-0.182	16.55	-0.2055	16.55	-0.336
16.5667	-0.1768	16.5667	-0.2055	16.5667	-0.3323
16.5833	-0.182	16.5833	-0.2055	16.5833	-0.3435
16.6	-0.1768	16.6	-0.2055	16.6	-0.3509
16.6167	-0.1786	16.6167	-0.2107	16.6167	-0.3584
16.6333	-0.182	16.6333	-0.2107	16.6333	-0.3509
16.65	-0.1837	16.65	-0.2055	16.65	-0.3621
16.6667	-0.1837	16.6667	-0.2184	16.6667	-0.3621
16.6833	-0.1786	16.6833	-0.2184	16.6833	-0.3746
16.7	-0.1803	16.7	-0.2184	16.7	-0.3746
16.7167	-0.1855	16.7167	-0.2236	16.7167	-0.3783
16.7333	-0.182	16.7333	-0.2236	16.7333	-0.3858
16.75	-0.1837	16.75	-0.2348	16.75	-0.397
16.7667	-0.1837	16.7667	-0.2399	16.7667	-0.3895
16.7833	-0.1837	16.7833	-0.2373	16.7833	-0.3932
16.8	-0.1837	16.8	-0.2399	16.8	-0.397
16.8167	-0.1855	16.8167	-0.2477	16.8167	-0.4057
16.8333	-0.1855	16.8333	-0.2477	16.8333	-0.4094
16.85	-0.1855	16.85	-0.2502	16.85	-0.4131
16.8667	-0.1855	16.8667	-0.2502	16.8667	-0.4169
16.8833	-0.1855	16.8833	-0.2502	16.8833	-0.4243
16.9	-0.1855	16.9	-0.2588	16.9	-0.4281
16.9167	-0.1855	16.9167	-0.2477	16.9167	-0.4355
16.9333	-0.1837	16.9333	-0.2588	16.9333	-0.4318
16.95	-0.1855	16.95	-0.2502	16.95	-0.4442
16.9667	-0.1878	16.9667	-0.2502	16.9667	-0.448
16.9833	-0.1855	16.9833	-0.2563	16.9833	-0.4592
17	-0.1855	17	-0.2588	17	-0.4666
17.0167	-0.1855	17.0167	-0.264	17.0167	-0.4704
17.0333	-0.1878	17.0333	-0.2666	17.0333	-0.4778
17.05	-0.1855	17.05	-0.2692	17.05	-0.4866
17.0667	-0.1855	17.0667	-0.2717	17.0667	-0.4978
17.0833	-0.1878	17.0833	-0.2769	17.0833	-0.4978
17.1	-0.1855	17.1	-0.2803	17.1	-0.5052
17.1167	-0.1878	17.1167	-0.2803	17.1167	-0.5127
17.1333	-0.1878	17.1333	-0.2829	17.1333	-0.5289
17.15	-0.1855	17.15	-0.2907	17.15	-0.5289
17.1667	-0.1855	17.1667	-0.2907	17.1667	-0.5326
17.1833	-0.1878	17.1833	-0.2907	17.1833	-0.5438
17.2	-0.1855	17.2	-0.2932	17.2	-0.5712
17.2167	-0.1855	17.2167	-0.301	17.2167	-0.5824
17.2333	-0.1837	17.2333	-0.301	17.2333	-0.6023
17.25	-0.1855	17.25	-0.307	17.25	-0.6284
17.2667	-0.1837	17.2667	-0.3122	17.2667	-0.6446
17.2833	-0.1855	17.2833	-0.3122	17.2833	-0.6595
17.3	0.057	17.3	0.0989	17.3	0.1854
17.3167	0.1123	17.3167	0.1703	17.3167	0.3509
17.3333	0.1233	17.3333	0.1866	17.3333	0.3509
17.35	0.1284	17.35	0.1944	17.35	0.3472
17.3667	0.1319	17.3667	0.203	17.3667	0.3435
17.3833	0.1377	17.3833	0.2081	17.3833	0.3435
17.4	0.1411	17.4	0.2159	17.4	0.336
17.4167	0.1446	17.4167	0.2184	17.4167	0.336
17.4333	0.148	17.4333	0.2236	17.4333	0.3285
17.45	0.1555	17.45	0.2236	17.45	0.3235
17.4667	0.1555	17.4667	0.2236	17.4667	0.3161
17.4833	0.1607	17.4833	0.2184	17.4833	0.3161
17.5	0.1624	17.5	0.2133	17.5	0.3161
17.5167	0.1659	17.5167	0.203	17.5167	0.3161
17.5333	0.1716	17.5333	0.2004	17.5333	0.3123
17.55	0.1734	17.55	0.1918	17.55	0.3198
17.5667	0.1768	17.5667	0.1892	17.5667	0.3235
17.5833	0.1786	17.5833	0.184	17.5833	0.3323
17.6	0.1837	17.6	0.184	17.6	0.3285
17.6167	0.1878	17.6167	0.1892	17.6167	0.336
17.6333	0.1878	17.6333	0.1866	17.6333	0.3397
17.65	0.1878	17.65	0.1892	17.65	0.3435
17.6667	0.1878	17.6667	0.1892	17.6667	0.3509
17.6833	0.1878	17.6833	0.1918	17.6833	0.3584
17.7	0.1878	17.7	0.1944	17.7	0.3621
17.7167	0.1878	17.7167	0.2004	17.7167	0.3708
17.7333	0.1895	17.7333	0.2055	17.7333	0.3708
17.75	0.1912	17.75	0.2055	17.75	0.3708
17.7667	0.193	17.7667	0.2159	17.7667	0.3783
17.7833	0.1947	17.7833	0.2159	17.7833	0.382
17.8	0.1964	17.8	0.2184	17.8	0.382
17.8167	0.1947	17.8167	0.221	17.8167	0.382
17.8333	0.1947	17.8333	0.2236	17.8333	0.3932
17.85	0.1947	17.85	0.2236	17.85	0.4007
17.8667	0.1981	17.8667	0.227	17.8667	0.4057
17.8833	0.1981	17.8833	0.227	17.8833	0.4057
17.9	0.1981	17.9	0.2296	17.9	0.4057
17.9167	0.1981	17.9167	0.2322	17.9167	0.4281
17.9333	0.1981	17.9333	0.2348	17.9333	0.4393
17.95	0.1981	17.95	0.2348	17.95	0.4517
17.9667	0.1981	17.9667	0.2373	17.9667	0.4704
17.9833	0.1981	17.9833	0.2399	17.9833	0.4741
18	0.1981	18	0.2399	18	0.4866
18.0167	0.1981	18.0167	0.2451	18.0167	0.5015
18.0333	0.1981	18.0333	0.2477	18.0333	0.509
18.05	0.1981	18.05	0.2477	18.05	0.5289
18.0667	0.1981	18.0667	0.2563	18.0667	0.5289
18.0833	0.1981	18.0833	0.2563	18.0833	0.5363
18.1	0.1964	18.1	0.2588	18.1	0.5326
18.1167	0.1964	18.1167	0.264	18.1167	0.5438
18.1333	0.1964	18.1333	0.264	18.1333	0.555
18.15	0.1964	18.15	0.2666	18.15	0.56
18.1667	0.1947	18.1667	0.2717	18.1667	0.5712
18.1833	0.193	18.1833	0.2717	18.1833	0.5824
18.2	0.1947	18.2	0.2803	18.2	0.5898
18.2167	0.193	18.2167	0.2803	18.2167	0.5986
18.2333	0.193	18.2333	0.2829	18.2333	0.6023
18.25	0.193	18.25	0.2855	18.25	0.5986
18.2667	0.193	18.2667	0.2881	18.2667	0.5936
18.2833	0.193	18.2833	0.2881	18.2833	0.5936
18.3	0.1895	18.3	0.2932	18.3	0.5898
18.3167	-0.0536	18.3167	-0.1385	18.3167	-0.1854
18.3333	-0.1106	18.3333	-0.221	18.3333	-0.3285
18.35	-0.125	18.35	-0.2348	18.35	-0.336
18.3667	-0.1319	18.3667	-0.2425	18.3667	-0.3285
18.3833	-0.1394	18.3833	-0.2425	18.3833	-0.3285
18.4	-0.1411	18.4	-0.2425	18.4	-0.3161
18.4167	-0.148	18.4167	-0.2425	18.4167	-0.3161
18.4333	-0.1521	18.4333	-0.2502	18.4333	-0.2974
18.45	-0.1538	18.45	-0.2451	18.45	-0.2974
18.4667	-0.1572	18.4667	-0.2477	18.4667	-0.2974
18.4833	-0.1624	18.4833	-0.2502	18.4833	-0.2899
18.5	-0.1659	18.5	-0.2477	18.5	-0.2937
18.5167	-0.1676	18.5167	-0.2399	18.5167	-0.2899
18.5333	-0.1699	18.5333	-0.2348	18.5333	-0.2899
18.55	-0.1716	18.55	-0.221	18.55	-0.3011
18.5667	-0.1734	18.5667	-0.221	18.5667	-0.3049
18.5833	-0.1716	18.5833	-0.2184	18.5833	-0.3011
18.6	-0.1803	18.6	-0.2081	18.6	-0.3123
18.6167	-0.1751	18.6167	-0.2133	18.6167	-0.3198
18.6333	-0.1768	18.6333	-0.2081	18.6333	-0.3235
18.65	-0.182	18.65	-0.2184	18.65	-0.3235
18.6667	-0.1768	18.6667	-0.2133	18.6667	-0.336
18.6833	-0.1803	18.6833	-0.2159	18.6833	-0.3397
18.7	-0.182	18.7	-0.2184	18.7	-0.3435
18.7167	-0.1786	18.7167	-0.2184	18.7167	-0.3584
18.7333	-0.182	18.7333	-0.2236	18.7333	-0.3584
18.75	-0.1786	18.75	-0.2348	18.75	-0.3621
18.7667	-0.1803	18.7667	-0.2322	18.7667	-0.3671
18.7833	-0.1837	18.7833	-0.2373	18.7833	-0.3671
18.8	-0.182	18.8	-0.2425	18.8	-0.3708
18.8167	-0.1837	18.8167	-0.2425	18.8167	-0.382
18.8333	-0.182	18.8333	-0.2477	18.8333	-0.382
18.85	-0.1855	18.85	-0.2477	18.85	-0.397
18.8667	-0.1855	18.8667	-0.2502	18.8667	-0.3858
18.8833	-0.1855	18.8833	-0.2563	18.8833	-0.3932
18.9	-0.1855	18.9	-0.2477	18.9	-0.4007
18.9167	-0.1855	18.9167	-0.2614	18.9167	-0.4057
18.9333	-0.1837	18.9333	-0.2502	18.9333	-0.4057
18.95	-0.1878	18.95	-0.2614	18.95	-0.4131
18.9667	-0.1855	18.9667	-0.2502	18.9667	-0.4206
18.9833	-0.1855	18.9833	-0.2502	18.9833	-0.4206
19	-0.1855	19	-0.264	19	-0.4318
19.0167	-0.1878	19.0167	-0.264	19.0167	-0.4393
19.0333	-0.1878	19.0333	-0.2692	19.0333	-0.4517
19.05	-0.1837	19.05	-0.2692	19.05	-0.4517
19.0667	-0.1878	19.0667	-0.2717	19.0667	-0.4629
19.0833	-0.1855	19.0833	-0.2769	19.0833	-0.4704
19.1	-0.1878	19.1	-0.2769	19.1	-0.4828
19.1167	-0.1878	19.1167	-0.2803	19.1167	-0.494
19.1333	-0.1855	19.1333	-0.2803	19.1333	-0.5015
19.15	-0.1878	19.15	-0.2907	19.15	-0.509
19.1667	-0.1878	19.1667	-0.2932	19.1667	-0.5052
19.1833	-0.1878	19.1833	-0.2907	19.1833	-0.5214
19.2	-0.1878	19.2	-0.2984	19.2	-0.5363
19.2167	-0.1837	19.2167	-0.2932	19.2167	-0.5401
19.2333	-0.1878	19.2333	-0.2984	19.2333	-0.56
19.25	-0.1855	19.25	-0.3036	19.25	-0.5674
19.2667	-0.1855	19.2667	-0.307	19.2667	-0.5824
19.2833	-0.1855	19.2833	-0.3122	19.2833	-0.6023
19.3	-0.1855	19.3	-0.3173	19.3	-0.6172
19.3167	-0.1837	19.3167	-0.3173	19.3167	-0.6409
19.3333	0.0467	19.3333	0.0989	19.3333	0.1817
19.35	0.1123	19.35	0.1789	19.35	0.3472
19.3667	0.1267	19.3667	0.1918	19.3667	0.336
19.3833	0.1284	19.3833	0.2004	19.3833	0.336
19.4	0.1342	19.4	0.2081	19.4	0.336
19.4167	0.1359	19.4167	0.2159	19.4167	0.336
19.4333	0.1411	19.4333	0.2236	19.4333	0.336
19.45	0.1446	19.45	0.227	19.45	0.3235
19.4667	0.1498	19.4667	0.2296	19.4667	0.3198
19.4833	0.1555	19.4833	0.2322	19.4833	0.3123
19.5	0.1555	19.5	0.2296	19.5	0.3086
19.5167	0.1607	19.5167	0.227	19.5167	0.3086
19.5333	0.1642	19.5333	0.2236	19.5333	0.3049
19.55	0.1676	19.55	0.2107	19.55	0.2974
19.5667	0.1716	19.5667	0.2004	19.5667	0.3049
19.5833	0.1734	19.5833	0.1969	19.5833	0.3011
19.6	0.1768	19.6	0.1918	19.6	0.3123
19.6167	0.1786	19.6167	0.1866	19.6167	0.3123
19.6333	0.1837	19.6333	0.1892	19.6333	0.3235
19.65	0.1837	19.65	0.1866	19.65	0.3323
19.6667	0.1855	19.6667	0.184	19.6667	0.3323
19.6833	0.1878	19.6833	0.1892	19.6833	0.336
19.7	0.1878	19.7	0.1944	19.7	0.3435
19.7167	0.1878	19.7167	0.1969	19.7167	0.3397
19.7333	0.1878	19.7333	0.2004	19.7333	0.3397
19.75	0.1878	19.75	0.2055	19.75	0.3435
19.7667	0.1912	19.7667	0.2081	19.7667	0.3547
19.7833	0.193	19.7833	0.2159	19.7833	0.3584
19.8	0.193	19.8	0.221	19.8	0.3621
19.8167	0.1947	19.8167	0.2236	19.8167	0.3671
19.8333	0.1981	19.8333	0.227	19.8333	0.3708
19.85	0.1964	19.85	0.227	19.85	0.3708
19.8667	0.1964	19.8667	0.2322	19.8667	0.3746
19.8833	0.1981	19.8833	0.2296	19.8833	0.382
19.9	0.1981	19.9	0.2322	19.9	0.382
19.9167	0.1981	19.9167	0.2322	19.9167	0.382
19.9333	0.1981	19.9333	0.2322	19.9333	0.3932
19.95	0.1981	19.95	0.2322	19.95	0.397
19.9667	0.1981	19.9667	0.2348	19.9667	0.4057
19.9833	0.1981	19.9833	0.2399	19.9833	0.4057
20	0.1981	20	0.2399	20	0.4169
20.0167	0.1981	20.0167	0.2451	20.0167	0.4281
20.0333	0.1981	20.0333	0.2477	20.0333	0.4629
20.05	0.1981	20.05	0.2477	20.05	0.4741
20.0667	0.1981	20.0667	0.2502	20.0667	0.4828
20.0833	0.1981	20.0833	0.2537	20.0833	0.4978
20.1	0.1981	20.1	0.2563	20.1	0.5214
20.1167	0.1981	20.1167	0.2563	20.1167	0.5401
20.1333	0.1981	20.1333	0.2614	20.1333	0.5363
20.15	0.1981	20.15	0.264	20.15	0.5438
20.1667	0.1981	20.1667	0.2692	20.1667	0.555
20.1833	0.193	20.1833	0.2717	20.1833	0.5637
20.2	0.1964	20.2	0.2717	20.2	0.5674
20.2167	0.1964	20.2167	0.2803	20.2167	0.5786
20.2333	0.1947	20.2333	0.2803	20.2333	0.5898
20.25	0.193	20.25	0.2803	20.25	0.6023
20.2667	0.193	20.2667	0.2829	20.2667	0.6023
20.2833	0.1964	20.2833	0.2881	20.2833	0.5986
20.3	0.1947	20.3	0.2907	20.3	0.5898
20.3167	0.193	20.3167	0.2958	20.3167	0.5898
20.3333	0.193	20.3333	0.3036	20.3333	0.5898
20.35	-0.057	20.35	-0.141	20.35	-0.1742
20.3667	-0.114	20.3667	-0.221	20.3667	-0.3472
20.3833	-0.1267	20.3833	-0.2348	20.3833	-0.3509
20.4	-0.1319	20.4	-0.2425	20.4	-0.3472
20.4167	-0.1359	20.4167	-0.2425	20.4167	-0.3285
20.4333	-0.148	20.4333	-0.2477	20.4333	-0.3285
20.45	-0.1463	20.45	-0.2451	20.45	-0.3198
20.4667	-0.1521	20.4667	-0.2451	20.4667	-0.3198
20.4833	-0.1572	20.4833	-0.2502	20.4833	-0.3049
20.5	-0.1572	20.5	-0.2477	20.5	-0.3086
20.5167	-0.1624	20.5167	-0.2477	20.5167	-0.3086
20.5333	-0.1659	20.5333	-0.2477	20.5333	-0.3011
20.55	-0.1676	20.55	-0.2399	20.55	-0.3011
20.5667	-0.1716	20.5667	-0.2399	20.5667	-0.3086
20.5833	-0.1716	20.5833	-0.227	20.5833	-0.3049
20.6	-0.1734	20.6	-0.221	20.6	-0.3123
20.6167	-0.1716	20.6167	-0.2159	20.6167	-0.3198
20.6333	-0.1786	20.6333	-0.2081	20.6333	-0.3123
20.65	-0.1803	20.65	-0.2107	20.65	-0.3198
20.6667	-0.1768	20.6667	-0.2133	20.6667	-0.3323
20.6833	-0.1768	20.6833	-0.221	20.6833	-0.3323
20.7	-0.1803	20.7	-0.2133	20.7	-0.3397
20.7167	-0.1803	20.7167	-0.2159	20.7167	-0.3509
20.7333	-0.1786	20.7333	-0.2133	20.7333	-0.3509
20.75	-0.1786	20.75	-0.221	20.75	-0.3621
20.7667	-0.1837	20.7667	-0.2236	20.7667	-0.3621
20.7833	-0.182	20.7833	-0.2322	20.7833	-0.3671
20.8	-0.182	20.8	-0.2348	20.8	-0.3671
20.8167	-0.1837	20.8167	-0.2425	20.8167	-0.3708
20.8333	-0.1855	20.8333	-0.2477	20.8333	-0.3783
20.85	-0.1855	20.85	-0.2451	20.85	-0.3895
20.8667	-0.1855	20.8667	-0.2477	20.8667	-0.3932
20.8833	-0.1855	20.8833	-0.2502	20.8833	-0.3895
20.9	-0.1855	20.9	-0.2477	20.9	-0.3932
20.9167	-0.1855	20.9167	-0.2477	20.9167	-0.3932
20.9333	-0.1855	20.9333	-0.2477	20.9333	-0.4007
20.95	-0.1855	20.95	-0.2588	20.95	-0.4007
20.9667	-0.1855	20.9667	-0.2614	20.9667	-0.4094
20.9833	-0.1855	20.9833	-0.2502	20.9833	-0.4131
21	-0.1878	21	-0.2614	21	-0.4243
21.0167	-0.1855	21.0167	-0.2588	21.0167	-0.4206
21.0333	-0.1878	21.0333	-0.264	21.0333	-0.4355
21.05	-0.1878	21.05	-0.2692	21.05	-0.4517
21.0667	-0.1895	21.0667	-0.2666	21.0667	-0.4554
21.0833	-0.1855	21.0833	-0.2717	21.0833	-0.4666
21.1	-0.1855	21.1	-0.2769	21.1	-0.4778
21.1167	-0.1895	21.1167	-0.2769	21.1167	-0.4741
21.1333	-0.1878	21.1333	-0.2803	21.1333	-0.494
21.15	-0.1878	21.15	-0.2829	21.15	-0.4978
21.1667	-0.1855	21.1667	-0.2855	21.1667	-0.5052
21.1833	-0.1878	21.1833	-0.2932	21.1833	-0.5127
21.2	-0.1878	21.2	-0.2907	21.2	-0.5127
21.2167	-0.1895	21.2167	-0.2907	21.2167	-0.5251
21.2333	-0.1895	21.2333	-0.2907	21.2333	-0.5363
21.25	-0.1878	21.25	-0.3036	21.25	-0.5401
21.2667	-0.1878	21.2667	-0.3096	21.2667	-0.5513
21.2833	-0.1855	21.2833	-0.3122	21.2833	-0.56
21.3	-0.1878	21.3	-0.3147	21.3	-0.5712
21.3167	-0.1878	21.3167	-0.3147	21.3167	-0.5898
21.3333	-0.1855	21.3333	-0.3173	21.3333	-0.6023
21.35	-0.1855	21.35	-0.3173	21.35	-0.6098
21.3667	0.0536	21.3667	0.0989	21.3667	0.1779
21.3833	0.114	21.3833	0.184	21.3833	0.336
21.4	0.1267	21.4	0.1918	21.4	0.3472
21.4167	0.125	21.4167	0.2004	21.4167	0.3397
21.4333	0.1342	21.4333	0.2159	21.4333	0.336
21.45	0.1394	21.45	0.2236	21.45	0.336
21.4667	0.1446	21.4667	0.2236	21.4667	0.336
21.4833	0.1463	21.4833	0.2322	21.4833	0.336
21.5	0.1498	21.5	0.2322	21.5	0.3323
21.5167	0.1555	21.5167	0.2322	21.5167	0.3161
21.5333	0.1555	21.5333	0.2322	21.5333	0.3161
21.55	0.1624	21.55	0.2322	21.55	0.3123
21.5667	0.1624	21.5667	0.2236	21.5667	0.3049
21.5833	0.1699	21.5833	0.2184	21.5833	0.3086
21.6	0.1716	21.6	0.2107	21.6	0.3123
21.6167	0.1734	21.6167	0.2004	21.6167	0.3123
21.6333	0.1768	21.6333	0.1969	21.6333	0.3161
21.65	0.182	21.65	0.1944	21.65	0.336
21.6667	0.1855	21.6667	0.1918	21.6667	0.336
21.6833	0.1855	21.6833	0.1969	21.6833	0.336
21.7	0.1855	21.7	0.2004	21.7	0.336
21.7167	0.1878	21.7167	0.1944	21.7167	0.3435
21.7333	0.1878	21.7333	0.2004	21.7333	0.3397
21.75	0.1878	21.75	0.2004	21.75	0.3509
21.7667	0.1878	21.7667	0.2055	21.7667	0.3547
21.7833	0.1878	21.7833	0.2107	21.7833	0.3584
21.8	0.1895	21.8	0.2107	21.8	0.3671
21.8167	0.193	21.8167	0.2184	21.8167	0.3708
21.8333	0.193	21.8333	0.2236	21.8333	0.3746
21.85	0.193	21.85	0.227	21.85	0.3783
21.8667	0.1964	21.8667	0.227	21.8667	0.382
21.8833	0.1964	21.8833	0.2322	21.8833	0.382
21.9	0.1981	21.9	0.2322	21.9	0.382
21.9167	0.1981	21.9167	0.2322	21.9167	0.4007
21.9333	0.1981	21.9333	0.2322	21.9333	0.4057
21.95	0.1981	21.95	0.2322	21.95	0.4057
21.9667	0.1981	21.9667	0.2399	21.9667	0.4131
21.9833	0.1981	21.9833	0.2399	21.9833	0.4442
22	0.1981	22	0.2373	22	0.4629
22.0167	0.1981	22.0167	0.2399	22.0167	0.4828
22.0333	0.1981	22.0333	0.2399	22.0333	0.5052
22.05	0.1981	22.05	0.2477	22.05	0.5164
22.0667	0.1981	22.0667	0.2477	22.0667	0.5251
22.0833	0.1981	22.0833	0.2502	22.0833	0.5251
22.1	0.1981	22.1	0.2563	22.1	0.5326
22.1167	0.1981	22.1167	0.2563	22.1167	0.5326
22.1333	0.1981	22.1333	0.2563	22.1333	0.5326
22.15	0.1981	22.15	0.2614	22.15	0.5438
22.1667	0.1981	22.1667	0.264	22.1667	0.5475
22.1833	0.1981	22.1833	0.2666	22.1833	0.5637
22.2	0.1981	22.2	0.2717	22.2	0.5712
22.2167	0.1981	22.2167	0.2717	22.2167	0.5898
22.2333	0.1964	22.2333	0.2803	22.2333	0.6135
22.25	0.1964	22.25	0.2803	22.25	0.621
22.2667	0.1964	22.2667	0.2803	22.2667	0.6135
22.2833	0.193	22.2833	0.2881	22.2833	0.6135
22.3	0.1981	22.3	0.2932	22.3	0.6135
22.3167	0.193	22.3167	0.2984	22.3167	0.6098
22.3333	0.193	22.3333	0.2984	22.3333	0.6023
22.35	0.193	22.35	0.2984	22.35	0.5936
22.3667	0.193	22.3667	0.3036	22.3667	0.5898
22.3833	-0.0588	22.3833	-0.1307	22.3833	-0.1655
22.4	-0.114	22.4	-0.2184	22.4	-0.3323
22.4167	-0.1233	22.4167	-0.2425	22.4167	-0.336
22.4333	-0.1319	22.4333	-0.2477	22.4333	-0.3323
22.45	-0.1377	22.45	-0.2477	22.45	-0.3198
22.4667	-0.1463	22.4667	-0.2502	22.4667	-0.3198
22.4833	-0.148	22.4833	-0.2502	22.4833	-0.3123
22.5	-0.1498	22.5	-0.2563	22.5	-0.3011
22.5167	-0.1555	22.5167	-0.2502	22.5167	-0.2937
22.5333	-0.1572	22.5333	-0.2477	22.5333	-0.3049
22.55	-0.1624	22.55	-0.2502	22.55	-0.2974
22.5667	-0.1624	22.5667	-0.2477	22.5667	-0.3011
22.5833	-0.1659	22.5833	-0.2451	22.5833	-0.2899
22.6	-0.1699	22.6	-0.2399	22.6	-0.2937
22.6167	-0.1751	22.6167	-0.227	22.6167	-0.2937
22.6333	-0.1734	22.6333	-0.227	22.6333	-0.3086
22.65	-0.1751	22.65	-0.2236	22.65	-0.3123
22.6667	-0.1803	22.6667	-0.221	22.6667	-0.3123
22.6833	-0.1837	22.6833	-0.221	22.6833	-0.3161
22.7	-0.1837	22.7	-0.221	22.7	-0.3198
22.7167	-0.182	22.7167	-0.2184	22.7167	-0.3235
22.7333	-0.182	22.7333	-0.2184	22.7333	-0.3323
22.75	-0.1803	22.75	-0.221	22.75	-0.336
22.7667	-0.1803	22.7667	-0.2296	22.7667	-0.3435
22.7833	-0.1803	22.7833	-0.2373	22.7833	-0.3509
22.8	-0.182	22.8	-0.2425	22.8	-0.3509
22.8167	-0.1837	22.8167	-0.2425	22.8167	-0.3584
22.8333	-0.182	22.8333	-0.2425	22.8333	-0.3671
22.85	-0.1837	22.85	-0.2477	22.85	-0.3783
22.8667	-0.1855	22.8667	-0.2502	22.8667	-0.3708
22.8833	-0.1837	22.8833	-0.2588	22.8833	-0.3895
22.9	-0.1837	22.9	-0.2588	22.9	-0.3932
22.9167	-0.1855	22.9167	-0.2477	22.9167	-0.3858
22.9333	-0.1878	22.9333	-0.2477	22.9333	-0.3932
22.95	-0.1878	22.95	-0.2502	22.95	-0.397
22.9667	-0.1855	22.9667	-0.2588	22.9667	-0.4057
22.9833	-0.1878	22.9833	-0.2614	22.9833	-0.4131
23	-0.1855	23	-0.2666	23	-0.4206
23.0167	-0.1855	23.0167	-0.2692	23.0167	-0.4281
23.0333	-0.1855	23.0333	-0.2666	23.0333	-0.4318
23.05	-0.1855	23.05	-0.2717	23.05	-0.4355
23.0667	-0.1855	23.0667	-0.2692	23.0667	-0.4517
23.0833	-0.1878	23.0833	-0.2692	23.0833	-0.448
23.1	-0.1878	23.1	-0.2743	23.1	-0.4629
23.1167	-0.1855	23.1167	-0.2803	23.1167	-0.4778
23.1333	-0.1878	23.1333	-0.2803	23.1333	-0.4741
23.15	-0.1878	23.15	-0.2855	23.15	-0.4778
23.1667	-0.1895	23.1667	-0.2907	23.1667	-0.494
23.1833	-0.1878	23.1833	-0.2932	23.1833	-0.494
23.2	-0.1878	23.2	-0.2958	23.2	-0.5127
23.2167	-0.1895	23.2167	-0.2958	23.2167	-0.5164
23.2333	-0.1895	23.2333	-0.301	23.2333	-0.5251
23.25	-0.1878	23.25	-0.301	23.25	-0.5251
23.2667	-0.1895	23.2667	-0.3096	23.2667	-0.5363
23.2833	-0.1878	23.2833	-0.3147	23.2833	-0.5513
23.3	-0.1878	23.3	-0.3122	23.3	-0.5475
23.3167	-0.1855	23.3167	-0.3147	23.3167	-0.5712
23.3333	-0.1878	23.3333	-0.3199	23.3333	-0.5898
23.35	-0.1878	23.35	-0.3251	23.35	-0.6098
23.3667	-0.1878	23.3667	-0.3276	23.3667	-0.6446
23.3833	-0.1855	23.3833	-0.3276	23.3833	-0.6595
23.4	0.0553	23.4	0.0963	23.4	0.2003
23.4167	0.1123	23.4167	0.1866	23.4167	0.336
23.4333	0.125	23.4333	0.2004	23.4333	0.3435
23.45	0.1284	23.45	0.2107	23.45	0.336
23.4667	0.1319	23.4667	0.2236	23.4667	0.336
23.4833	0.1411	23.4833	0.2322	23.4833	0.3323
23.5	0.1411	23.5	0.2322	23.5	0.3285
23.5167	0.1446	23.5167	0.2322	23.5167	0.3235
23.5333	0.1521	23.5333	0.2348	23.5333	0.3123
23.55	0.1555	23.55	0.2348	23.55	0.3123
23.5667	0.1555	23.5667	0.2322	23.5667	0.3049
23.5833	0.1607	23.5833	0.2322	23.5833	0.3049
23.6	0.1642	23.6	0.2322	23.6	0.3049
23.6167	0.1659	23.6167	0.227	23.6167	0.3011
23.6333	0.1716	23.6333	0.2184	23.6333	0.3049
23.65	0.1716	23.65	0.2107	23.65	0.3011
23.6667	0.1768	23.6667	0.2055	23.6667	0.3086
23.6833	0.1786	23.6833	0.2004	23.6833	0.3123
23.7	0.182	23.7	0.2004	23.7	0.3235
23.7167	0.1837	23.7167	0.2055	23.7167	0.3285
23.7333	0.1855	23.7333	0.2004	23.7333	0.3323
23.75	0.1878	23.75	0.2055	23.75	0.336
23.7667	0.1878	23.7667	0.2055	23.7667	0.3397
23.7833	0.1878	23.7833	0.2081	23.7833	0.336
23.8	0.1878	23.8	0.2159	23.8	0.3472
23.8167	0.1878	23.8167	0.2236	23.8167	0.3509
23.8333	0.1895	23.8333	0.2236	23.8333	0.3547
23.85	0.1878	23.85	0.2236	23.85	0.3671
23.8667	0.193	23.8667	0.2322	23.8667	0.3708
23.8833	0.193	23.8833	0.2322	23.8833	0.3708
23.9	0.1964	23.9	0.2322	23.9	0.3746
23.9167	0.1981	23.9167	0.2322	23.9167	0.3783
23.9333	0.1981	23.9333	0.2373	23.9333	0.382
23.95	0.1964	23.95	0.2373	23.95	0.3932
23.9667	0.1981	23.9667	0.2399	23.9667	0.3932
23.9833	0.1964	23.9833	0.2399	23.9833	0.397
24	0.1981	24	0.2399	24	0.4057
24.0167	0.1981	24.0167	0.2477	24.0167	0.4057
24.0333	0.1981	24.0333	0.2477	24.0333	0.4057
24.05	0.1981	24.05	0.2477	24.05	0.4094
24.0667	0.1981	24.0667	0.2477	24.0667	0.4206
24.0833	0.1981	24.0833	0.2563	24.0833	0.4629
24.1	0.1981	24.1	0.2563	24.1	0.509
24.1167	0.1981	24.1167	0.2563	24.1167	0.5289
24.1333	0.1981	24.1333	0.2588	24.1333	0.5326
24.15	0.1981	24.15	0.264	24.15	0.5326
24.1667	0.1981	24.1667	0.264	24.1667	0.5401
24.1833	0.1981	24.1833	0.2666	24.1833	0.5401
24.2	0.1964	24.2	0.2692	24.2	0.5438
24.2167	0.1981	24.2167	0.2692	24.2167	0.5513
24.2333	0.1981	24.2333	0.2717	24.2333	0.555
24.25	0.1981	24.25	0.2803	24.25	0.5674
24.2667	0.193	24.2667	0.2803	24.2667	0.5861
24.2833	0.1981	24.2833	0.2829	24.2833	0.5898
24.3	0.1947	24.3	0.2881	24.3	0.6023
24.3167	0.1964	24.3167	0.2881	24.3167	0.6135
24.3333	0.193	24.3333	0.2932	24.3333	0.6135
24.35	0.193	24.35	0.3036	24.35	0.6135
24.3667	0.193	24.3667	0.3036	24.3667	0.6135
24.3833	0.193	24.3833	0.307	24.3833	0.6135
24.4	0.193	24.4	0.3122	24.4	0.6098
24.4167	-0.0662	24.4167	-0.1333	24.4167	-0.1779
24.4333	-0.114	24.4333	-0.227	24.4333	-0.382
24.45	-0.125	24.45	-0.2477	24.45	-0.397
24.4667	-0.1319	24.4667	-0.2502	24.4667	-0.3708
24.4833	-0.1394	24.4833	-0.2502	24.4833	-0.3584
24.5	-0.1446	24.5	-0.2502	24.5	-0.3584
24.5167	-0.1463	24.5167	-0.2477	24.5167	-0.3509
24.5333	-0.148	24.5333	-0.2502	24.5333	-0.3472
24.55	-0.1538	24.55	-0.2502	24.55	-0.3472
24.5667	-0.1572	24.5667	-0.2588	24.5667	-0.3472
24.5833	-0.159	24.5833	-0.2477	24.5833	-0.3472
24.6	-0.1659	24.6	-0.2502	24.6	-0.3509
24.6167	-0.1676	24.6167	-0.2451	24.6167	-0.3435
24.6333	-0.1676	24.6333	-0.2477	24.6333	-0.3584
24.65	-0.1716	24.65	-0.2373	24.65	-0.3509
24.6667	-0.1786	24.6667	-0.2296	24.6667	-0.3584
24.6833	-0.1803	24.6833	-0.227	24.6833	-0.3584
24.7	-0.182	24.7	-0.2236	24.7	-0.3584
24.7167	-0.1768	24.7167	-0.2236	24.7167	-0.3746
24.7333	-0.1786	24.7333	-0.2236	24.7333	-0.3671
24.75	-0.1786	24.75	-0.227	24.75	-0.3783
24.7667	-0.1786	24.7667	-0.227	24.7667	-0.3584
24.7833	-0.1837	24.7833	-0.2296	24.7833	-0.3584
24.8	-0.1837	24.8	-0.2348	24.8	-0.3708
24.8167	-0.1837	24.8167	-0.2373	24.8167	-0.3708
24.8333	-0.1837	24.8333	-0.2348	24.8333	-0.3746
24.85	-0.182	24.85	-0.2425	24.85	-0.3932
24.8667	-0.1855	24.8667	-0.2502	24.8667	-0.3932
24.8833	-0.1855	24.8833	-0.2477	24.8833	-0.3932
24.9	-0.1837	24.9	-0.2563	24.9	-0.3895
24.9167	-0.182	24.9167	-0.2588	24.9167	-0.3932
24.9333	-0.1855	24.9333	-0.2477	24.9333	-0.4007
24.95	-0.1855	24.95	-0.2477	24.95	-0.397
24.9667	-0.1878	24.9667	-0.2614	24.9667	-0.4057
24.9833	-0.1855	24.9833	-0.2614	24.9833	-0.4057
25	-0.1878	25	-0.264	25	-0.4094
25.0167	-0.1855	25.0167	-0.2666	25.0167	-0.4094
25.0333	-0.1878	25.0333	-0.2692	25.0333	-0.4131
25.05	-0.1855	25.05	-0.2666	25.05	-0.4131
25.0667	-0.1878	25.0667	-0.2692	25.0667	-0.4169
25.0833	-0.1855	25.0833	-0.2717	25.0833	-0.4206
25.1	-0.1878	25.1	-0.2717	25.1	-0.4206
25.1167	-0.1855	25.1167	-0.2769	25.1167	-0.4281
25.1333	-0.1878	25.1333	-0.2769	25.1333	-0.448
25.15	-0.1855	25.15	-0.2743	25.15	-0.4629
25.1667	-0.1855	25.1667	-0.2829	25.1667	-0.4778
25.1833	-0.1878	25.1833	-0.2855	25.1833	-0.4778
25.2	-0.1895	25.2	-0.2855	25.2	-0.4866
25.2167	-0.1878	25.2167	-0.2932	25.2167	-0.4978
25.2333	-0.1895	25.2333	-0.2907	25.2333	-0.509
25.25	-0.1895	25.25	-0.301	25.25	-0.5127
25.2667	-0.1878	25.2667	-0.2907	25.2667	-0.5251
25.2833	-0.1878	25.2833	-0.307	25.2833	-0.5326
25.3	-0.1878	25.3	-0.3122	25.3	-0.5326
25.3167	-0.1878	25.3167	-0.3096	25.3167	-0.555
25.3333	-0.1878	25.3333	-0.3147	25.3333	-0.5749
25.35	-0.1878	25.35	-0.3173	25.35	-0.5824
25.3667	-0.1855	25.3667	-0.3225	25.3667	-0.5936
25.3833	-0.1878	25.3833	-0.3276	25.3833	-0.6098
25.4	-0.1855	25.4	-0.3337	25.4	-0.6409
25.4167	-0.1855	25.4167	-0.3302	25.4167	-0.6595
25.4333	0.0467	25.4333	0.1015	25.4333	0.1854
25.45	0.114	25.45	0.1918	25.45	0.336
25.4667	0.125	25.4667	0.2055	25.4667	0.336
25.4833	0.1284	25.4833	0.221	25.4833	0.336
25.5	0.1342	25.5	0.227	25.5	0.3323
25.5167	0.1342	25.5167	0.2322	25.5167	0.3285
25.5333	0.1394	25.5333	0.2322	25.5333	0.336
25.55	0.1446	25.55	0.2348	25.55	0.3323
25.5667	0.1521	25.5667	0.2373	25.5667	0.3235
25.5833	0.1538	25.5833	0.2373	25.5833	0.3123
25.6	0.1555	25.6	0.2373	25.6	0.3161
25.6167	0.159	25.6167	0.2348	25.6167	0.3123
25.6333	0.1624	25.6333	0.2348	25.6333	0.3123
25.65	0.1699	25.65	0.2322	25.65	0.3123
25.6667	0.1716	25.6667	0.227	25.6667	0.3123
25.6833	0.1768	25.6833	0.221	25.6833	0.3235
25.7	0.1768	25.7	0.2133	25.7	0.3235
25.7167	0.1786	25.7167	0.2081	25.7167	0.3285
25.7333	0.1837	25.7333	0.2055	25.7333	0.336
25.75	0.1878	25.75	0.2081	25.75	0.336
25.7667	0.1878	25.7667	0.2081	25.7667	0.3397
25.7833	0.1878	25.7833	0.2107	25.7833	0.3397
25.8	0.1878	25.8	0.2133	25.8	0.3435
25.8167	0.1878	25.8167	0.2159	25.8167	0.3895
25.8333	0.1878	25.8333	0.2184	25.8333	0.397
25.85	0.1878	25.85	0.2236	25.85	0.4007
25.8667	0.1895	25.8667	0.2296	25.8667	0.4057
25.8833	0.193	25.8833	0.2322	25.8833	0.4057
25.9	0.193	25.9	0.2322	25.9	0.4131
25.9167	0.1947	25.9167	0.2322	25.9167	0.4206
25.9333	0.1981	25.9333	0.2348	25.9333	0.4281
25.95	0.1964	25.95	0.2399	25.95	0.4355
25.9667	0.1964	25.9667	0.2399	25.9667	0.4355
25.9833	0.1981	25.9833	0.2399	25.9833	0.4393
26	0.1981	26	0.2399	26	0.4517
26.0167	0.1981	26.0167	0.2477	26.0167	0.4629
26.0333	0.1981	26.0333	0.2477	26.0333	0.4629
26.05	0.1981	26.05	0.2477	26.05	0.4741
26.0667	0.1981	26.0667	0.2477	26.0667	0.5052
26.0833	0.1981	26.0833	0.2563	26.0833	0.5214
26.1	0.1981	26.1	0.2563	26.1	0.5289
26.1167	0.1981	26.1167	0.2563	26.1167	0.5251
26.1333	0.1981	26.1333	0.2588	26.1333	0.5251
26.15	0.1981	26.15	0.264	26.15	0.5326
26.1667	0.1981	26.1667	0.264	26.1667	0.5363
26.1833	0.1981	26.1833	0.2666	26.1833	0.5438
26.2	0.1964	26.2	0.2692	26.2	0.5513
26.2167	0.1981	26.2167	0.2717	26.2167	0.5513
26.2333	0.1981	26.2333	0.2717	26.2333	0.5637
26.25	0.1981	26.25	0.2743	26.25	0.5786
26.2667	0.1964	26.2667	0.2803	26.2667	0.5861
26.2833	0.1981	26.2833	0.2803	26.2833	0.5898
26.3	0.1964	26.3	0.2803	26.3	0.6135
26.3167	0.1981	26.3167	0.2881	26.3167	0.6098
26.3333	0.1981	26.3333	0.2907	26.3333	0.6135
26.35	0.1981	26.35	0.2984	26.35	0.6172
26.3667	0.193	26.3667	0.3036	26.3667	0.6172
26.3833	0.1964	26.3833	0.3096	26.3833	0.6172
26.4	0.1964	26.4	0.3147	26.4	0.6023
26.4167	0.1947	26.4167	0.3147	26.4167	0.6023
26.4333	0.193	26.4333	0.3173	26.4333	0.5936
26.45	-0.0628	26.45	-0.1522	26.45	-0.1692
26.4667	-0.1164	26.4667	-0.2373	26.4667	-0.3584
26.4833	-0.1267	26.4833	-0.2502	26.4833	-0.3708
26.5	-0.1319	26.5	-0.2563	26.5	-0.3584
26.5167	-0.1411	26.5167	-0.2502	26.5167	-0.3509
26.5333	-0.1394	26.5333	-0.2502	26.5333	-0.3509
26.55	-0.148	26.55	-0.2477	26.55	-0.3397
26.5667	-0.1498	26.5667	-0.2588	26.5667	-0.336
26.5833	-0.1521	26.5833	-0.2588	26.5833	-0.3285
26.6	-0.1572	26.6	-0.264	26.6	-0.3285
26.6167	-0.1607	26.6167	-0.2588	26.6167	-0.3235
26.6333	-0.1659	26.6333	-0.2477	26.6333	-0.3285
26.65	-0.1624	26.65	-0.2477	26.65	-0.3285
26.6667	-0.1716	26.6667	-0.2451	26.6667	-0.3161
26.6833	-0.1751	26.6833	-0.2477	26.6833	-0.3123
26.7	-0.1751	26.7	-0.2425	26.7	-0.3198
26.7167	-0.1751	26.7167	-0.2348	26.7167	-0.3198
26.7333	-0.1768	26.7333	-0.2348	26.7333	-0.336
26.75	-0.1803	26.75	-0.2348	26.75	-0.336
26.7667	-0.182	26.7667	-0.2348	26.7667	-0.336
26.7833	-0.182	26.7833	-0.2322	26.7833	-0.3584
26.8	-0.1786	26.8	-0.2373	26.8	-0.3584
26.8167	-0.182	26.8167	-0.2373	26.8167	-0.3509
26.8333	-0.1837	26.8333	-0.2425	26.8333	-0.3584
26.85	-0.1803	26.85	-0.2451	26.85	-0.3671
26.8667	-0.1837	26.8667	-0.2425	26.8667	-0.3671
26.8833	-0.1837	26.8833	-0.2477	26.8833	-0.382
26.9	-0.1837	26.9	-0.2588	26.9	-0.3895
26.9167	-0.1837	26.9167	-0.2502	26.9167	-0.3932
26.9333	-0.1837	26.9333	-0.2588	26.9333	-0.382
26.95	-0.1855	26.95	-0.2614	26.95	-0.3932
26.9667	-0.1855	26.9667	-0.2614	26.9667	-0.3895
26.9833	-0.1855	26.9833	-0.2563	26.9833	-0.3895
27	-0.1837	27	-0.264	27	-0.397
27.0167	-0.1855	27.0167	-0.264	27.0167	-0.397
27.0333	-0.1855	27.0333	-0.264	27.0333	-0.4007
27.05	-0.1855	27.05	-0.2666	27.05	-0.397
27.0667	-0.1878	27.0667	-0.2717	27.0667	-0.4057
27.0833	-0.1855	27.0833	-0.2743	27.0833	-0.4094
27.1	-0.1855	27.1	-0.2743	27.1	-0.4131
27.1167	-0.1878	27.1167	-0.2743	27.1167	-0.4169
27.1333	-0.1855	27.1333	-0.2743	27.1333	-0.4281
27.15	-0.1878	27.15	-0.2829	27.15	-0.4442
27.1667	-0.1878	27.1667	-0.2803	27.1667	-0.4554
27.1833	-0.1855	27.1833	-0.2829	27.1833	-0.4666
27.2	-0.1855	27.2	-0.2907	27.2	-0.4741
27.2167	-0.1878	27.2167	-0.2907	27.2167	-0.4704
27.2333	-0.1855	27.2333	-0.2881	27.2333	-0.4778
27.25	-0.1878	27.25	-0.2907	27.25	-0.4978
27.2667	-0.1878	27.2667	-0.2907	27.2667	-0.4978
27.2833	-0.1878	27.2833	-0.2932	27.2833	-0.5015
27.3	-0.1855	27.3	-0.3036	27.3	-0.509
27.3167	-0.1855	27.3167	-0.3096	27.3167	-0.5214
27.3333	-0.1855	27.3333	-0.3147	27.3333	-0.5289
27.35	-0.1855	27.35	-0.3147	27.35	-0.5251
27.3667	-0.1878	27.3667	-0.3173	27.3667	-0.5326
27.3833	-0.1895	27.3833	-0.3251	27.3833	-0.5438
27.4	-0.1855	27.4	-0.3276	27.4	-0.5513
27.4167	-0.1878	27.4167	-0.3302	27.4167	-0.5749
27.4333	-0.1878	27.4333	-0.3337	27.4333	-0.5986
27.45	-0.1855	27.45	-0.3276	27.45	-0.6172
27.4667	0.0484	27.4667	0.117	27.4667	0.1742
27.4833	0.1123	27.4833	0.1918	27.4833	0.336
27.5	0.1233	27.5	0.2107	27.5	0.3323
27.5167	0.1284	27.5167	0.2236	27.5167	0.3323
27.5333	0.1302	27.5333	0.2322	27.5333	0.3323
27.55	0.1359	27.55	0.2322	27.55	0.3323
27.5667	0.1428	27.5667	0.2348	27.5667	0.3235
27.5833	0.1446	27.5833	0.2399	27.5833	0.3235
27.6	0.1446	27.6	0.2348	27.6	0.3123
27.6167	0.1538	27.6167	0.2399	27.6167	0.3049
27.6333	0.1555	27.6333	0.2425	27.6333	0.3011
27.65	0.1555	27.65	0.2425	27.65	0.2937
27.6667	0.1624	27.6667	0.2348	27.6667	0.2974
27.6833	0.1659	27.6833	0.2322	27.6833	0.3049
27.7	0.1716	27.7	0.2296	27.7	0.2974
27.7167	0.1716	27.7167	0.2236	27.7167	0.3011
27.7333	0.1751	27.7333	0.2236	27.7333	0.3049
27.75	0.1768	27.75	0.2159	27.75	0.3123
27.7667	0.182	27.7667	0.2133	27.7667	0.3123
27.7833	0.182	27.7833	0.2107	27.7833	0.3235
27.8	0.1855	27.8	0.2133	27.8	0.336
27.8167	0.1878	27.8167	0.2133	27.8167	0.336
27.8333	0.1878	27.8333	0.2184	27.8333	0.336
27.85	0.1878	27.85	0.2236	27.85	0.336
27.8667	0.1878	27.8667	0.2236	27.8667	0.3472
27.8833	0.1878	27.8833	0.2322	27.8833	0.3472
27.9	0.1878	27.9	0.2322	27.9	0.3547
27.9167	0.193	27.9167	0.2322	27.9167	0.3584
27.9333	0.193	27.9333	0.2348	27.9333	0.4057
27.95	0.193	27.95	0.2373	27.95	0.4057
27.9667	0.193	27.9667	0.2425	27.9667	0.4057
27.9833	0.193	27.9833	0.2477	27.9833	0.4057
28	0.1964	28	0.2425	28	0.4169
28.0167	0.1981	28.0167	0.2477	28.0167	0.4206
28.0333	0.1964	28.0333	0.2502	28.0333	0.4281
28.05	0.1964	28.05	0.2537	28.05	0.4281
28.0667	0.1981	28.0667	0.2502	28.0667	0.4393
28.0833	0.1981	28.0833	0.2563	28.0833	0.4442
28.1	0.1981	28.1	0.2563	28.1	0.4517
28.1167	0.1981	28.1167	0.2563	28.1167	0.4629
28.1333	0.1981	28.1333	0.264	28.1333	0.4741
28.15	0.1981	28.15	0.264	28.15	0.5214
28.1667	0.1981	28.1667	0.264	28.1667	0.5326
28.1833	0.1981	28.1833	0.2717	28.1833	0.5401
28.2	0.1981	28.2	0.2692	28.2	0.5401
28.2167	0.1981	28.2167	0.2717	28.2167	0.5401
28.2333	0.1981	28.2333	0.2717	28.2333	0.5475
28.25	0.1981	28.25	0.2769	28.25	0.5475
28.2667	0.1981	28.2667	0.2803	28.2667	0.56
28.2833	0.1981	28.2833	0.2803	28.2833	0.5712
28.3	0.1981	28.3	0.2829	28.3	0.5861
28.3167	0.1981	28.3167	0.2881	28.3167	0.5861
28.3333	0.1947	28.3333	0.2881	28.3333	0.5986
28.35	0.1947	28.35	0.2932	28.35	0.6135
28.3667	0.1981	28.3667	0.2958	28.3667	0.6135
28.3833	0.1981	28.3833	0.301	28.3833	0.6247
28.4	0.1964	28.4	0.307	28.4	0.6135
28.4167	0.193	28.4167	0.3122	28.4167	0.6135
28.4333	0.193	28.4333	0.3173	28.4333	0.6172
28.45	0.193	28.45	0.3199	28.45	0.621
28.4667	0.193	28.4667	0.3199	28.4667	0.6135
28.4833	-0.0645	28.4833	-0.1385	28.4833	-0.1966
28.5	-0.1181	28.5	-0.2373	28.5	-0.3584
28.5167	-0.1284	28.5167	-0.2502	28.5167	-0.3671
28.5333	-0.1342	28.5333	-0.2477	28.5333	-0.3584
28.55	-0.1377	28.55	-0.2614	28.55	-0.3509
28.5667	-0.1428	28.5667	-0.2588	28.5667	-0.3397
28.5833	-0.148	28.5833	-0.2588	28.5833	-0.3323
28.6	-0.148	28.6	-0.2614	28.6	-0.3397
28.6167	-0.1555	28.6167	-0.2502	28.6167	-0.3235
28.6333	-0.1572	28.6333	-0.2563	28.6333	-0.3235
28.65	-0.1624	28.65	-0.264	28.65	-0.3285
28.6667	-0.1624	28.6667	-0.2588	28.6667	-0.3198
28.6833	-0.1659	28.6833	-0.2502	28.6833	-0.3161
28.7	-0.1699	28.7	-0.2588	28.7	-0.3235
28.7167	-0.1716	28.7167	-0.2563	28.7167	-0.3235
28.7333	-0.1768	28.7333	-0.2425	28.7333	-0.3323
28.75	-0.1734	28.75	-0.2425	28.75	-0.336
28.7667	-0.182	28.7667	-0.2425	28.7667	-0.3397
28.7833	-0.1768	28.7833	-0.2373	28.7833	-0.3509
28.8	-0.182	28.8	-0.2373	28.8	-0.3509
28.8167	-0.1803	28.8167	-0.2399	28.8167	-0.3509
28.8333	-0.182	28.8333	-0.2373	28.8333	-0.3621
28.85	-0.182	28.85	-0.2425	28.85	-0.3621
28.8667	-0.182	28.8667	-0.2425	28.8667	-0.3708
28.8833	-0.1837	28.8833	-0.2477	28.8833	-0.3783
28.9	-0.1837	28.9	-0.2502	28.9	-0.3584
28.9167	-0.1837	28.9167	-0.2477	28.9167	-0.3621
28.9333	-0.1855	28.9333	-0.2477	28.9333	-0.3783
28.95	-0.1837	28.95	-0.2588	28.95	-0.3708
28.9667	-0.1855	28.9667	-0.2502	28.9667	-0.3858
28.9833	-0.182	28.9833	-0.2614	28.9833	-0.3932
29	-0.1837	29	-0.2666	29	-0.3932
29.0167	-0.1855	29.0167	-0.2692	29.0167	-0.3858
29.0333	-0.1855	29.0333	-0.264	29.0333	-0.3932
29.05	-0.1855	29.05	-0.2692	29.05	-0.397
29.0667	-0.1837	29.0667	-0.2692	29.0667	-0.4007
29.0833	-0.1855	29.0833	-0.2692	29.0833	-0.4007
29.1	-0.1837	29.1	-0.2743	29.1	-0.4057
29.1167	-0.1878	29.1167	-0.2743	29.1167	-0.4094
29.1333	-0.1855	29.1333	-0.2803	29.1333	-0.4131
29.15	-0.1855	29.15	-0.2803	29.15	-0.4169
29.1667	-0.1855	29.1667	-0.2803	29.1667	-0.4169
29.1833	-0.1855	29.1833	-0.2829	29.1833	-0.4281
29.2	-0.1855	29.2	-0.2855	29.2	-0.448
29.2167	-0.1855	29.2167	-0.2907	29.2167	-0.4554
29.2333	-0.1855	29.2333	-0.2881	29.2333	-0.4554
29.25	-0.1878	29.25	-0.2881	29.25	-0.4629
29.2667	-0.1855	29.2667	-0.2907	29.2667	-0.4704
29.2833	-0.1855	29.2833	-0.2932	29.2833	-0.4778
29.3	-0.1878	29.3	-0.2932	29.3	-0.4903
29.3167	-0.1855	29.3167	-0.307	29.3167	-0.494
29.3333	-0.1878	29.3333	-0.3036	29.3333	-0.5015
29.35	-0.1855	29.35	-0.3096	29.35	-0.5052
29.3667	-0.1855	29.3667	-0.3147	29.3667	-0.5127
29.3833	-0.1855	29.3833	-0.3173	29.3833	-0.5164
29.4	-0.1878	29.4	-0.3225	29.4	-0.5289
29.4167	-0.1855	29.4167	-0.3276	29.4167	-0.5326
29.4333	-0.1855	29.4333	-0.3302	29.4333	-0.555
29.45	-0.1855	29.45	-0.3337	29.45	-0.5749
29.4667	-0.1855	29.4667	-0.3362	29.4667	-0.5898
29.4833	-0.1855	29.4833	-0.3302	29.4833	-0.6284
29.5	0.0553	29.5	0.1204	29.5	0.1929
29.5167	0.1123	29.5167	0.1969	29.5167	0.336
29.5333	0.1233	29.5333	0.2159	29.5333	0.336
29.55	0.125	29.55	0.227	29.55	0.336
29.5667	0.1284	29.5667	0.2322	29.5667	0.336
29.5833	0.1394	29.5833	0.2322	29.5833	0.3235
29.6	0.1394	29.6	0.2399	29.6	0.3198
29.6167	0.1446	29.6167	0.2399	29.6167	0.3161
29.6333	0.148	29.6333	0.2425	29.6333	0.3049
29.65	0.1555	29.65	0.2451	29.65	0.3086
29.6667	0.1555	29.6667	0.2451	29.6667	0.3049
29.6833	0.1607	29.6833	0.2477	29.6833	0.3049
29.7	0.1624	29.7	0.2399	29.7	0.3086
29.7167	0.1659	29.7167	0.2348	29.7167	0.3049
29.7333	0.1716	29.7333	0.2322	29.7333	0.3086
29.75	0.1734	29.75	0.227	29.75	0.3123
29.7667	0.1768	29.7667	0.2236	29.7667	0.3086
29.7833	0.1768	29.7833	0.2236	29.7833	0.3123
29.8	0.182	29.8	0.221	29.8	0.3161
29.8167	0.1855	29.8167	0.2159	29.8167	0.3235
29.8333	0.1878	29.8333	0.2184	29.8333	0.3323
29.85	0.1878	29.85	0.2236	29.85	0.336
29.8667	0.1878	29.8667	0.2236	29.8667	0.336
29.8833	0.1878	29.8833	0.227	29.8833	0.3397
29.9	0.1878	29.9	0.2296	29.9	0.3397
29.9167	0.1878	29.9167	0.2322	29.9167	0.3435
29.9333	0.1895	29.9333	0.2322	29.9333	0.3397
29.95	0.193	29.95	0.2373	29.95	0.3472
29.9667	0.193	29.9667	0.2373	29.9667	0.3509
29.9833	0.193	29.9833	0.2399	29.9833	0.3584
30	0.193	30	0.2399	30	0.3621
30.0167	0.1964	30.0167	0.2477	30.0167	0.3671
30.0333	0.1964	30.0333	0.2477	30.0333	0.3708
30.05	0.1964	30.05	0.2477	30.05	0.3708
30.0667	0.1981	30.0667	0.2537	30.0667	0.3708
30.0833	0.1981	30.0833	0.2537	30.0833	0.3708
30.1	0.1981	30.1	0.2563	30.1	0.382
30.1167	0.1981	30.1167	0.2563	30.1167	0.382
30.1333	0.1981	30.1333	0.2588	30.1333	0.4057
30.15	0.1981	30.15	0.2563	30.15	0.4057
30.1667	0.1981	30.1667	0.2614	30.1667	0.4094
30.1833	0.1981	30.1833	0.264	30.1833	0.4094
30.2	0.1981	30.2	0.264	30.2	0.4169
30.2167	0.1981	30.2167	0.2666	30.2167	0.4169
30.2333	0.1981	30.2333	0.2717	30.2333	0.4206
30.25	0.1981	30.25	0.2717	30.25	0.4281
30.2667	0.1981	30.2667	0.2717	30.2667	0.4355
30.2833	0.1981	30.2833	0.2769	30.2833	0.4517
30.3	0.1981	30.3	0.2803	30.3	0.4629
30.3167	0.1981	30.3167	0.2803	30.3167	0.4866
30.3333	0.1981	30.3333	0.2803	30.3333	0.5015
30.35	0.1964	30.35	0.2829	30.35	0.509
30.3667	0.1981	30.3667	0.2881	30.3667	0.5214
30.3833	0.1964	30.3833	0.2932	30.3833	0.5289
30.4	0.1981	30.4	0.2958	30.4	0.5363
30.4167	0.1947	30.4167	0.2984	30.4167	0.5401
30.4333	0.1964	30.4333	0.3036	30.4333	0.5438
30.45	0.193	30.45	0.3122	30.45	0.5438
30.4667	0.193	30.4667	0.3122	30.4667	0.555
30.4833	0.193	30.4833	0.3199	30.4833	0.5637
30.5	0.193	30.5	0.3199	30.5	0.5674
30.5167	-0.057	30.5167	-0.1385	30.5167	-0.1817
30.5333	-0.114	30.5333	-0.2348	30.5333	-0.3397
30.55	-0.1267	30.55	-0.2502	30.55	-0.3584
30.5667	-0.1319	30.5667	-0.2477	30.5667	-0.3584
30.5833	-0.1342	30.5833	-0.2502	30.5833	-0.3435
30.6	-0.1463	30.6	-0.2502	30.6	-0.3435
30.6167	-0.148	30.6167	-0.2588	30.6167	-0.3323
30.6333	-0.1498	30.6333	-0.2502	30.6333	-0.3285
30.65	-0.1521	30.65	-0.264	30.65	-0.3285
30.6667	-0.1572	30.6667	-0.2666	30.6667	-0.3198
30.6833	-0.1624	30.6833	-0.2614	30.6833	-0.3198
30.7	-0.1659	30.7	-0.264	30.7	-0.3161
30.7167	-0.1676	30.7167	-0.264	30.7167	-0.3198
30.7333	-0.1676	30.7333	-0.2588	30.7333	-0.3161
30.75	-0.1716	30.75	-0.2502	30.75	-0.3161
30.7667	-0.1751	30.7667	-0.2502	30.7667	-0.3161
30.7833	-0.1734	30.7833	-0.2451	30.7833	-0.3198
30.8	-0.1751	30.8	-0.2477	30.8	-0.3198
30.8167	-0.1768	30.8167	-0.2425	30.8167	-0.3285
30.8333	-0.182	30.8333	-0.2399	30.8333	-0.3323
30.85	-0.182	30.85	-0.2425	30.85	-0.336
30.8667	-0.182	30.8667	-0.2425	30.8667	-0.3435
30.8833	-0.1837	30.8833	-0.2451	30.8833	-0.3509
30.9	-0.1803	30.9	-0.2451	30.9	-0.3509
30.9167	-0.182	30.9167	-0.2477	30.9167	-0.3621
30.9333	-0.182	30.9333	-0.2477	30.9333	-0.3621
30.95	-0.182	30.95	-0.2477	30.95	-0.3671
30.9667	-0.182	30.9667	-0.2614	30.9667	-0.3671
30.9833	-0.182	30.9833	-0.2563	30.9833	-0.3746
31	-0.182	31	-0.264	31	-0.3708
31.0167	-0.1855	31.0167	-0.2666	31.0167	-0.382
31.0333	-0.1837	31.0333	-0.2692	31.0333	-0.382
31.05	-0.1837	31.05	-0.2743	31.05	-0.397
31.0667	-0.1855	31.0667	-0.2692	31.0667	-0.3858
31.0833	-0.1837	31.0833	-0.2717	31.0833	-0.397
31.1	-0.1855	31.1	-0.2717	31.1	-0.397
31.1167	-0.1855	31.1167	-0.2769	31.1167	-0.4057
31.1333	-0.1837	31.1333	-0.2803	31.1333	-0.4094
31.15	-0.1855	31.15	-0.2803	31.15	-0.4094
31.1667	-0.1855	31.1667	-0.2829	31.1667	-0.4169
31.1833	-0.1855	31.1833	-0.2855	31.1833	-0.4169
31.2	-0.1878	31.2	-0.2855	31.2	-0.4206
31.2167	-0.1855	31.2167	-0.2881	31.2167	-0.4243
31.2333	-0.1855	31.2333	-0.2907	31.2333	-0.4355
31.25	-0.1878	31.25	-0.2958	31.25	-0.4393
31.2667	-0.1855	31.2667	-0.2958	31.2667	-0.448
31.2833	-0.1855	31.2833	-0.2984	31.2833	-0.4592
31.3	-0.1878	31.3	-0.2932	31.3	-0.4629
31.3167	-0.1855	31.3167	-0.301	31.3167	-0.4741
31.3333	-0.1855	31.3333	-0.301	31.3333	-0.4704
31.35	-0.1878	31.35	-0.3122	31.35	-0.4903
31.3667	-0.1855	31.3667	-0.3147	31.3667	-0.5015
31.3833	-0.1855	31.3833	-0.3173	31.3833	-0.509
31.4	-0.1855	31.4	-0.3199	31.4	-0.5214
31.4167	-0.1878	31.4167	-0.3251	31.4167	-0.5251
31.4333	-0.1878	31.4333	-0.3251	31.4333	-0.5438
31.45	-0.1878	31.45	-0.3276	31.45	-0.56
31.4667	-0.1878	31.4667	-0.3388	31.4667	-0.5674
31.4833	-0.1855	31.4833	-0.3362	31.4833	-0.5749
31.5	-0.1855	31.5	-0.3362	31.5	-0.5824
31.5167	-0.1855	31.5167	-0.3388	31.5167	-0.5861
31.5333	0.0553	31.5333	0.1092	31.5333	0.1543
31.55	0.1123	31.55	0.2004	31.55	0.2663
31.5667	0.125	31.5667	0.2236	31.5667	0.2775
31.5833	0.1284	31.5833	0.2296	31.5833	0.2775
31.6	0.1342	31.6	0.2348	31.6	0.2775
31.6167	0.1359	31.6167	0.2373	31.6167	0.2738
31.6333	0.1411	31.6333	0.2399	31.6333	0.2663
31.65	0.1446	31.65	0.2477	31.65	0.27
31.6667	0.1498	31.6667	0.2477	31.6667	0.2663
31.6833	0.1538	31.6833	0.2477	31.6833	0.2626
31.7	0.1555	31.7	0.2502	31.7	0.2551
31.7167	0.159	31.7167	0.2502	31.7167	0.2514
31.7333	0.1642	31.7333	0.2477	31.7333	0.2427
31.75	0.1659	31.75	0.2477	31.75	0.2427
31.7667	0.1716	31.7667	0.2399	31.7667	0.2427
31.7833	0.1768	31.7833	0.2399	31.7833	0.2464
31.8	0.1768	31.8	0.2322	31.8	0.2514
31.8167	0.1786	31.8167	0.2322	31.8167	0.2514
31.8333	0.182	31.8333	0.2322	31.8333	0.2551
31.85	0.182	31.85	0.2296	31.85	0.2663
31.8667	0.1878	31.8667	0.227	31.8667	0.2663
31.8833	0.1878	31.8833	0.2322	31.8833	0.2663
31.9	0.1878	31.9	0.227	31.9	0.2738
31.9167	0.1878	31.9167	0.2322	31.9167	0.2738
31.9333	0.1878	31.9333	0.2348	31.9333	0.2775
31.95	0.1878	31.95	0.2373	31.95	0.2775
31.9667	0.1912	31.9667	0.2399	31.9667	0.2812
31.9833	0.1912	31.9833	0.2399	31.9833	0.285
32	0.193	32	0.2451	32	0.2974
32.0167	0.193	32.0167	0.2477	32.0167	0.2974
32.0333	0.193	32.0333	0.2502	32.0333	0.2974
32.05	0.1981	32.05	0.2537	32.05	0.3086
32.0667	0.1981	32.0667	0.2537	32.0667	0.3086
32.0833	0.1981	32.0833	0.2563	32.0833	0.3198
32.1	0.1981	32.1	0.2563	32.1	0.3235
32.1167	0.1981	32.1167	0.2563	32.1167	0.3584
32.1333	0.1981	32.1333	0.2588	32.1333	0.3708
32.15	0.1981	32.15	0.2588	32.15	0.382
32.1667	0.1981	32.1667	0.264	32.1667	0.3895
32.1833	0.1981	32.1833	0.264	32.1833	0.3932
32.2	0.1981	32.2	0.264	32.2	0.4007
32.2167	0.1981	32.2167	0.2666	32.2167	0.4057
32.2333	0.1981	32.2333	0.2717	32.2333	0.4057
32.25	0.1999	32.25	0.2717	32.25	0.4057
32.2667	0.1999	32.2667	0.2692	32.2667	0.4057
32.2833	0.1981	32.2833	0.2717	32.2833	0.4057
32.3	0.1999	32.3	0.2743	32.3	0.4057
32.3167	0.2016	32.3167	0.2803	32.3167	0.4169
32.3333	0.1999	32.3333	0.2803	32.3333	0.4169
32.35	0.1999	32.35	0.2803	32.35	0.4281
32.3667	0.1981	32.3667	0.2855	32.3667	0.4393
32.3833	0.1999	32.3833	0.2881	32.3833	0.4828
32.4	0.2016	32.4	0.2907	32.4	0.509
32.4167	0.2016	32.4167	0.2958	32.4167	0.5127
32.4333	0.1981	32.4333	0.2984	32.4333	0.5214
32.45	0.1981	32.45	0.3036	32.45	0.5289
32.4667	0.1981	32.4667	0.3122	32.4667	0.5326
32.4833	0.1964	32.4833	0.3147	32.4833	0.5438
32.5	0.1981	32.5	0.3173	32.5	0.555
32.5167	0.1964	32.5167	0.3199	32.5167	0.555
32.5333	0.1964	32.5333	0.3199	32.5333	0.555
32.55	-0.068	32.55	-0.1548	32.55	-0.1692
32.5667	-0.1181	32.5667	-0.2373	32.5667	-0.3584
32.5833	-0.1319	32.5833	-0.2477	32.5833	-0.3746
32.6	-0.1377	32.6	-0.2588	32.6	-0.3671
32.6167	-0.1411	32.6167	-0.2502	32.6167	-0.3621
32.6333	-0.1463	32.6333	-0.2563	32.6333	-0.3584
32.65	-0.1498	32.65	-0.264	32.65	-0.3509
32.6667	-0.1538	32.6667	-0.2692	32.6667	-0.3472
32.6833	-0.1555	32.6833	-0.264	32.6833	-0.3397
32.7	-0.159	32.7	-0.2717	32.7	-0.336
32.7167	-0.1624	32.7167	-0.2692	32.7167	-0.3198
32.7333	-0.1659	32.7333	-0.2692	32.7333	-0.3123
32.75	-0.1659	32.75	-0.2614	32.75	-0.3198
32.7667	-0.1699	32.7667	-0.2666	32.7667	-0.3086
32.7833	-0.1716	32.7833	-0.2614	32.7833	-0.3123
32.8	-0.1751	32.8	-0.2477	32.8	-0.3198
32.8167	-0.1751	32.8167	-0.2563	32.8167	-0.3198
32.8333	-0.182	32.8333	-0.2502	32.8333	-0.3198
32.85	-0.1734	32.85	-0.2563	32.85	-0.3397
32.8667	-0.1768	32.8667	-0.2502	32.8667	-0.3397
32.8833	-0.182	32.8833	-0.2502	32.8833	-0.336
32.9	-0.1786	32.9	-0.2563	32.9	-0.3435
32.9167	-0.182	32.9167	-0.2477	32.9167	-0.3323
32.9333	-0.1803	32.9333	-0.2477	32.9333	-0.3397
32.95	-0.1786	32.95	-0.2588	32.95	-0.3472
32.9667	-0.1837	32.9667	-0.2502	32.9667	-0.3509
32.9833	-0.1837	32.9833	-0.2588	32.9833	-0.3584
33	-0.1837	33	-0.2692	33	-0.3621
33.0167	-0.1803	33.0167	-0.2666	33.0167	-0.3708
33.0333	-0.1837	33.0333	-0.2666	33.0333	-0.382
33.05	-0.182	33.05	-0.2717	33.05	-0.3783
33.0667	-0.182	33.0667	-0.2692	33.0667	-0.3932
33.0833	-0.1803	33.0833	-0.2743	33.0833	-0.3895
33.1	-0.1855	33.1	-0.2717	33.1	-0.397
33.1167	-0.182	33.1167	-0.2769	33.1167	-0.4007
33.1333	-0.1855	33.1333	-0.2803	33.1333	-0.4057
33.15	-0.1855	33.15	-0.2803	33.15	-0.4131
33.1667	-0.1837	33.1667	-0.2803	33.1667	-0.4206
33.1833	-0.1855	33.1833	-0.2803	33.1833	-0.4243
33.2	-0.1855	33.2	-0.2855	33.2	-0.4393
33.2167	-0.1855	33.2167	-0.2855	33.2167	-0.4442
33.2333	-0.1855	33.2333	-0.2907	33.2333	-0.448
33.25	-0.1855	33.25	-0.2932	33.25	-0.4666
33.2667	-0.1855	33.2667	-0.2958	33.2667	-0.4704
33.2833	-0.1855	33.2833	-0.2984	33.2833	-0.4778
33.3	-0.1878	33.3	-0.2907	33.3	-0.4903
[truncated: 71,263 more rows]

## Sheet: Fig 2c
Zn/CPZ-H		Zn/CZ-H		Bare Zn
Time (h)	Potential (V)	Time (h)	Potential (V)	Time (h)	Potential (V)
0.0164	-0.016	0.0164	-0.0434	0.0164	-0.0525
0.033	-0.0198	0.033	-0.0433	0.033	-0.0628
0.0497	-0.0223	0.0497	-0.0435	0.0497	-0.0583
0.0664	-0.0228	0.0664	-0.0434	0.0664	-0.0562
0.083	-0.0224	0.083	-0.0436	0.083	-0.0539
0.0997	-0.0227	0.0997	-0.0436	0.0997	-0.0536
0.1164	-0.0229	0.1164	-0.0438	0.1164	-0.0522
0.133	-0.0229	0.133	-0.0439	0.133	-0.0506
0.1497	-0.0231	0.1497	-0.0439	0.1497	-0.0503
0.1664	-0.0238	0.1664	-0.0439	0.1664	-0.0499
0.183	-0.0243	0.183	-0.0442	0.183	-0.0492
0.1997	-0.0247	0.1997	-0.0443	0.1997	-0.0489
0.2164	-0.0252	0.2164	-0.0444	0.2164	-0.0485
0.233	-0.0254	0.233	-0.0445	0.233	-0.0485
0.2497	-0.0256	0.2497	-0.0445	0.2497	-0.0481
0.2664	-0.0256	0.2664	-0.0447	0.2664	-0.0481
0.283	-0.0257	0.283	-0.0448	0.283	-0.0485
0.2997	-0.0254	0.2997	-0.045	0.2997	-0.0485
0.3164	-0.0252	0.3164	-0.0453	0.3164	-0.0481
0.333	-0.0251	0.333	-0.0453	0.333	-0.0485
0.3497	-0.0251	0.3497	-0.0455	0.3497	-0.0485
0.3664	-0.025	0.3664	-0.0457	0.3664	-0.0489
0.383	-0.025	0.383	-0.046	0.383	-0.0489
0.3997	-0.025	0.3997	-0.0463	0.3997	-0.0489
0.4164	-0.025	0.4164	-0.0467	0.4164	-0.0492
0.433	-0.025	0.433	-0.047	0.433	-0.0496
0.4497	-0.0251	0.4497	-0.0473	0.4497	-0.0492
0.4664	-0.0254	0.4664	-0.0473	0.4664	-0.0496
0.483	-0.0252	0.483	-0.0478	0.483	-0.0499
0.4997	-0.0252	0.4997	-0.048	0.4997	-0.0506
0.5164	-0.0255	0.5164	-0.0482	0.5164	-0.051
0.533	-0.0256	0.533	-0.0484	0.533	-0.0506
0.5497	-0.0256	0.5497	-0.049	0.5497	-0.051
0.5664	-0.0254	0.5664	-0.0495	0.5664	-0.0518
0.583	-0.0252	0.583	-0.0498	0.583	-0.0513
0.5997	-0.0251	0.5997	-0.0502	0.5997	-0.0518
0.6164	-0.0251	0.6164	-0.051	0.6164	-0.0536
0.633	-0.0251	0.633	-0.0512	0.633	-0.0539
0.6497	-0.0248	0.6497	-0.0514	0.6497	-0.0539
0.6664	-0.0248	0.6664	-0.0518	0.6664	-0.0543
0.683	-0.0248	0.683	-0.0524	0.683	-0.0555
0.6997	-0.0245	0.6997	-0.0532	0.6997	-0.0562
0.7164	-0.0244	0.7164	-0.0534	0.7164	-0.0569
0.733	-0.0243	0.733	-0.0538	0.733	-0.0583
0.7497	-0.0242	0.7497	-0.0547	0.7497	-0.0616
0.7664	-0.0241	0.7664	-0.0548	0.7664	-0.0628
0.783	-0.0238	0.783	-0.0559	0.783	-0.0646
0.7997	-0.0238	0.7997	-0.0568	0.7997	-0.0682
0.8164	-0.0236	0.8164	-0.0576	0.8164	-0.0696
0.833	-0.0236	0.833	-0.0581	0.833	-0.0708
0.8497	-0.0236	0.8497	-0.059	0.8497	-0.0726
0.8664	-0.0233	0.8664	-0.0598	0.8664	-0.0738
0.883	-0.0235	0.883	-0.0607	0.883	-0.0741
0.8997	-0.0231	0.8997	-0.0615	0.8997	-0.0759
0.9164	-0.023	0.9164	-0.0622	0.9164	-0.0755
0.933	-0.0233	0.933	-0.0622	0.933	-0.0778
0.9497	-0.0233	0.9497	-0.0617	0.9497	-0.0778
0.9664	-0.023	0.9664	-0.0608	0.9664	-0.0792
0.983	-0.0231	0.983	0.0408	0.983	-0.0796
0.9997	-0.0229	0.9997	0.0429	0.9997	-0.0799
1.0164	0.0167	1.0164	0.043	1.0164	-0.0806
1.033	0.0215	1.033	0.043	1.033	0.061
1.0497	0.0214	1.0497	0.043	1.0497	0.0698
1.0664	0.0216	1.0664	0.043	1.0664	0.0676
1.083	0.0216	1.083	0.0432	1.083	0.0632
1.0997	0.022	1.0997	0.0433	1.0997	0.0622
1.1164	0.0223	1.1164	0.0433	1.1164	0.0589
1.133	0.0225	1.133	0.0434	1.133	0.0566
1.1497	0.0225	1.1497	0.0436	1.1497	0.0559
1.1664	0.0223	1.1664	0.0436	1.1664	0.0555
1.183	0.0223	1.183	0.044	1.183	0.0552
1.1997	0.0223	1.1997	0.0441	1.1997	0.0545
1.2164	0.0223	1.2164	0.0443	1.2164	0.054
1.233	0.0225	1.233	0.0443	1.233	0.0533
1.2497	0.0225	1.2497	0.0443	1.2497	0.0533
1.2664	0.0227	1.2664	0.0445	1.2664	0.0522
1.283	0.023	1.283	0.0446	1.283	0.0522
1.2997	0.0234	1.2997	0.0448	1.2997	0.0522
1.3164	0.0237	1.3164	0.0451	1.3164	0.0526
1.333	0.0243	1.333	0.0455	1.333	0.0526
1.3497	0.0247	1.3497	0.0462	1.3497	0.0529
1.3664	0.0248	1.3664	0.0461	1.3664	0.0533
1.383	0.0251	1.383	0.0465	1.383	0.0537
1.3997	0.0249	1.3997	0.0467	1.3997	0.0537
1.4164	0.0251	1.4164	0.0471	1.4164	0.0545
1.433	0.0249	1.433	0.0471	1.433	0.0545
1.4497	0.025	1.4497	0.0474	1.4497	0.0548
1.4664	0.0251	1.4664	0.0479	1.4664	0.0552
1.483	0.0253	1.483	0.0481	1.483	0.0555
1.4997	0.0253	1.4997	0.0487	1.4997	0.0555
1.5164	0.0254	1.5164	0.049	1.5164	0.0563
1.533	0.0251	1.533	0.0494	1.533	0.0559
1.5497	0.0254	1.5497	0.0497	1.5497	0.0559
1.5664	0.0259	1.5664	0.0498	1.5664	0.0566
1.583	0.0259	1.583	0.0503	1.583	0.0566
1.5997	0.0261	1.5997	0.0508	1.5997	0.057
1.6164	0.0262	1.6164	0.0513	1.6164	0.0577
1.633	0.0263	1.633	0.0517	1.633	0.0581
1.6497	0.0263	1.6497	0.0522	1.6497	0.0589
1.6664	0.0265	1.6664	0.0527	1.6664	0.0599
1.683	0.0266	1.683	0.0534	1.683	0.0618
1.6997	0.0266	1.6997	0.0538	1.6997	0.0622
1.7164	0.0269	1.7164	0.0546	1.7164	0.0636
1.733	0.0269	1.733	0.0554	1.733	0.0646
1.7497	0.0271	1.7497	0.056	1.7497	0.0683
1.7664	0.027	1.7664	0.0566	1.7664	0.0695
1.783	0.0273	1.783	0.0574	1.783	0.0716
1.7997	0.0275	1.7997	0.0583	1.7997	0.0742
1.8164	0.0276	1.8164	0.0592	1.8164	0.0753
1.833	0.0276	1.833	0.0598	1.833	0.0764
1.8497	0.0278	1.8497	0.0607	1.8497	0.0786
1.8664	0.0279	1.8664	0.0616	1.8664	0.0796
1.883	0.0283	1.883	0.0623	1.883	0.0808
1.8997	0.0283	1.8997	0.0623	1.8997	0.0819
1.9164	0.0283	1.9164	0.0623	1.9164	0.0829
1.933	0.0287	1.933	0.062	1.933	0.0852
1.9497	0.0288	1.9497	0.0617	1.9497	0.0863
1.9664	0.0289	1.9664	0.0614	1.9664	0.0874
1.983	0.029	1.983	0.0613	1.983	0.0874
1.9997	0.029	1.9997	-0.042	1.9997	0.0885
2.0164	0.0291	2.0164	-0.0438	2.0164	0.0885
2.033	-0.0042	2.033	-0.0436	2.033	0.0892
2.0497	-0.0084	2.0497	-0.0433	2.0497	-0.0506
2.0664	-0.0083	2.0664	-0.0434	2.0664	-0.0591
2.083	-0.0076	2.083	-0.0432	2.083	-0.0555
2.0997	-0.0072	2.0997	-0.0434	2.0997	-0.0525
2.1164	-0.0071	2.1164	-0.0436	2.1164	-0.0503
2.133	-0.0068	2.133	-0.0436	2.133	-0.0489
2.1497	-0.0071	2.1497	-0.0436	2.1497	-0.0481
2.1664	-0.0072	2.1664	-0.044	2.1664	-0.0477
2.183	-0.0072	2.183	-0.0439	2.183	-0.0463
2.1997	-0.0074	2.1997	-0.0441	2.1997	-0.0466
2.2164	-0.0078	2.2164	-0.0442	2.2164	-0.0466
2.233	-0.0085	2.233	-0.0443	2.233	-0.0459
2.2497	-0.0088	2.2497	-0.0444	2.2497	-0.0455
2.2664	-0.0093	2.2664	-0.0446	2.2664	-0.0463
2.283	-0.0097	2.283	-0.0448	2.283	-0.0455
2.2997	-0.0101	2.2997	-0.0447	2.2997	-0.0466
2.3164	-0.0106	2.3164	-0.0449	2.3164	-0.0455
2.333	-0.0116	2.333	-0.0452	2.333	-0.0459
2.3497	-0.0124	2.3497	-0.0453	2.3497	-0.0455
2.3664	-0.0127	2.3664	-0.0453	2.3664	-0.0466
2.383	-0.013	2.383	-0.0456	2.383	-0.0455
2.3997	-0.0132	2.3997	-0.0457	2.3997	-0.0459
2.4164	-0.0136	2.4164	-0.046	2.4164	-0.0463
2.433	-0.0136	2.433	-0.0464	2.433	-0.0477
2.4497	-0.0137	2.4497	-0.0468	2.4497	-0.047
2.4664	-0.0139	2.4664	-0.0471	2.4664	-0.0481
2.483	-0.0146	2.483	-0.0473	2.483	-0.0481
2.4997	-0.0149	2.4997	-0.0477	2.4997	-0.0485
2.5164	-0.0158	2.5164	-0.0479	2.5164	-0.0489
2.533	-0.0162	2.533	-0.0482	2.533	-0.0489
2.5497	-0.0169	2.5497	-0.0485	2.5497	-0.0492
2.5664	-0.0176	2.5664	-0.0486	2.5664	-0.0496
2.583	-0.0182	2.583	-0.0494	2.583	-0.0496
2.5997	-0.0188	2.5997	-0.0498	2.5997	-0.0499
2.6164	-0.0194	2.6164	-0.0502	2.6164	-0.0503
2.633	-0.02	2.633	-0.0505	2.633	-0.051
2.6497	-0.0203	2.6497	-0.0512	2.6497	-0.051
2.6664	-0.0209	2.6664	-0.0514	2.6664	-0.0518
2.683	-0.0212	2.683	-0.0519	2.683	-0.0529
2.6997	-0.0213	2.6997	-0.0524	2.6997	-0.0539
2.7164	-0.0215	2.7164	-0.053	2.7164	-0.0539
2.733	-0.0215	2.733	-0.0535	2.733	-0.0546
2.7497	-0.0212	2.7497	-0.0538	2.7497	-0.0583
2.7664	-0.021	2.7664	-0.0544	2.7664	-0.0616
2.783	-0.0212	2.783	-0.0549	2.783	-0.0628
2.7997	-0.021	2.7997	-0.0559	2.7997	-0.0639
2.8164	-0.0212	2.8164	-0.0568	2.8164	-0.0668
2.833	-0.0212	2.833	-0.0575	2.833	-0.0675
2.8497	-0.0212	2.8497	-0.0583	2.8497	-0.0693
2.8664	-0.0213	2.8664	-0.0589	2.8664	-0.0722
2.883	-0.0215	2.883	-0.0597	2.883	-0.0745
2.8997	-0.0215	2.8997	-0.0608	2.8997	-0.0745
2.9164	-0.0217	2.9164	-0.0618	2.9164	-0.0759
2.933	-0.0215	2.933	-0.0624	2.933	-0.0752
2.9497	-0.022	2.9497	-0.0628	2.9497	-0.0781
2.9664	-0.0222	2.9664	-0.0625	2.9664	-0.0796
2.983	-0.0223	2.983	-0.0622	2.983	-0.0785
2.9997	-0.0221	2.9997	-0.0614	2.9997	-0.0799
3.0164	-0.0224	3.0164	0.0413	3.0164	-0.0806
3.033	-0.0224	3.033	0.043	3.033	-0.0806
3.0497	0.0159	3.0497	0.0433	3.0497	-0.0814
3.0664	0.0178	3.0664	0.0432	3.0664	0.0589
3.083	0.0177	3.083	0.0431	3.083	0.0698
3.0997	0.0172	3.0997	0.0433	3.0997	0.0695
3.1164	0.0171	3.1164	0.0433	3.1164	0.0662
3.133	0.0167	3.133	0.0433	3.133	0.0632
3.1497	0.0167	3.1497	0.0436	3.1497	0.0613
3.1664	0.0162	3.1664	0.0436	3.1664	0.0589
3.183	0.016	3.183	0.0438	3.183	0.0566
3.1997	0.016	3.1997	0.044	3.1997	0.0559
3.2164	0.0159	3.2164	0.044	3.2164	0.0563
3.233	0.0157	3.233	0.0443	3.233	0.0555
3.2497	0.0154	3.2497	0.0443	3.2497	0.0555
3.2664	0.0153	3.2664	0.0443	3.2664	0.0552
3.283	0.0153	3.283	0.0445	3.283	0.0552
3.2997	0.0153	3.2997	0.0446	3.2997	0.0545
3.3164	0.0153	3.3164	0.0449	3.3164	0.0545
3.333	0.0157	3.333	0.0452	3.333	0.0545
3.3497	0.016	3.3497	0.0457	3.3497	0.0545
3.3664	0.016	3.3664	0.046	3.3664	0.0545
3.383	0.0164	3.383	0.0461	3.383	0.0545
3.3997	0.0167	3.3997	0.0463	3.3997	0.0552
3.4164	0.0174	3.4164	0.0466	3.4164	0.0552
3.433	0.0178	3.433	0.0471	3.433	0.0555
3.4497	0.0178	3.4497	0.0472	3.4497	0.0555
3.4664	0.0181	3.4664	0.0474	3.4664	0.0555
3.483	0.0184	3.483	0.048	3.483	0.0559
3.4997	0.0192	3.4997	0.0483	3.4997	0.0563
3.5164	0.0196	3.5164	0.049	3.5164	0.0559
3.533	0.0199	3.533	0.0492	3.533	0.0563
3.5497	0.0202	3.5497	0.0494	3.5497	0.0566
3.5664	0.0206	3.5664	0.0499	3.5664	0.057
3.583	0.0212	3.583	0.0502	3.583	0.0577
3.5997	0.0216	3.5997	0.0506	3.5997	0.0577
3.6164	0.022	3.6164	0.051	3.6164	0.0589
3.633	0.0227	3.633	0.0517	3.633	0.0589
3.6497	0.0228	3.6497	0.0519	3.6497	0.0603
3.6664	0.0239	3.6664	0.0523	3.6664	0.0618
3.683	0.0247	3.683	0.0528	3.683	0.0622
3.6997	0.0254	3.6997	0.0536	3.6997	0.0629
3.7164	0.0262	3.7164	0.0542	3.7164	0.0643
3.733	0.0273	3.733	0.055	3.733	0.0665
3.7497	0.0279	3.7497	0.0554	3.7497	0.0687
3.7664	0.0287	3.7664	0.0563	3.7664	0.0702
3.783	0.0293	3.783	0.0566	3.783	0.0716
3.7997	0.0297	3.7997	0.0578	3.7997	0.0731
3.8164	0.0301	3.8164	0.0586	3.8164	0.0746
3.833	0.0304	3.833	0.0597	3.833	0.0756
3.8497	0.0304	3.8497	0.0603	3.8497	0.0772
3.8664	0.0305	3.8664	0.0609	3.8664	0.0775
3.883	0.0307	3.883	0.062	3.883	0.0786
3.8997	0.0308	3.8997	0.0628	3.8997	0.0796
3.9164	0.0311	3.9164	0.0629	3.9164	0.0796
3.933	0.0311	3.933	0.0629	3.933	0.0808
3.9497	0.0312	3.9497	0.0627	3.9497	0.0801
3.9664	0.0314	3.9664	0.0623	3.9664	0.0796
3.983	0.0312	3.983	0.0623	3.983	0.0805
3.9997	0.0314	3.9997	0.062	3.9997	0.0801
4.0164	0.0314	4.0164	0.0617	4.0164	0.0796
4.033	0.0317	4.033	-0.042	4.033	0.0801
4.0497	0.0317	4.0497	-0.0439	4.0497	0.0796
4.0664	-0.0038	4.0664	-0.0438	4.0664	0.0789
4.083	-0.0106	4.083	-0.0438	4.083	-0.0445
4.0997	-0.0094	4.0997	-0.0436	4.0997	-0.0539
4.1164	-0.0085	4.1164	-0.0436	4.1164	-0.0532
4.133	-0.0078	4.133	-0.0436	4.133	-0.0496
4.1497	-0.0073	4.1497	-0.0438	4.1497	-0.0477
4.1664	-0.0071	4.1664	-0.0436	4.1664	-0.0455
4.183	-0.0071	4.183	-0.0438	4.183	-0.0452
4.1997	-0.0071	4.1997	-0.0439	4.1997	-0.0459
4.2164	-0.0071	4.2164	-0.044	4.2164	-0.0448
4.233	-0.0072	4.233	-0.0442	4.233	-0.0429
4.2497	-0.008	4.2497	-0.0443	4.2497	-0.0429
4.2664	-0.0084	4.2664	-0.0445	4.2664	-0.0426
4.283	-0.0086	4.283	-0.0446	4.283	-0.0426
4.2997	-0.0091	4.2997	-0.0446	4.2997	-0.0422
4.3164	-0.0096	4.3164	-0.0447	4.3164	-0.0419
4.333	-0.0097	4.333	-0.0448	4.333	-0.0419
4.3497	-0.0103	4.3497	-0.0449	4.3497	-0.0422
4.3664	-0.0107	4.3664	-0.0452	4.3664	-0.0422
4.383	-0.0116	4.383	-0.0452	4.383	-0.044
4.3997	-0.0121	4.3997	-0.0455	4.3997	-0.0445
4.4164	-0.0122	4.4164	-0.0457	4.4164	-0.0448
4.433	-0.0125	4.433	-0.0459	4.433	-0.0455
4.4497	-0.013	4.4497	-0.0463	4.4497	-0.0455
4.4664	-0.0132	4.4664	-0.0467	4.4664	-0.0445
4.483	-0.0132	4.483	-0.047	4.483	-0.0448
4.4997	-0.0135	4.4997	-0.0473	4.4997	-0.0448
4.5164	-0.0135	4.5164	-0.0474	4.5164	-0.0452
4.533	-0.0139	4.533	-0.0478	4.533	-0.0452
4.5497	-0.014	4.5497	-0.0479	4.5497	-0.0463
4.5664	-0.0144	4.5664	-0.0483	4.5664	-0.0463
4.583	-0.0148	4.583	-0.0488	4.583	-0.0455
4.5997	-0.015	4.5997	-0.0489	4.5997	-0.0459
4.6164	-0.0158	4.6164	-0.0495	4.6164	-0.0452
4.633	-0.016	4.633	-0.0498	4.633	-0.0455
4.6497	-0.0165	4.6497	-0.0503	4.6497	-0.0455
4.6664	-0.0174	4.6664	-0.0508	4.6664	-0.047
4.683	-0.0179	4.683	-0.0513	4.683	-0.0473
4.6997	-0.0185	4.6997	-0.0517	4.6997	-0.0481
4.7164	-0.0192	4.7164	-0.052	4.7164	-0.0481
4.733	-0.0198	4.733	-0.0527	4.733	-0.0485
4.7497	-0.0201	4.7497	-0.0533	4.7497	-0.0492
4.7664	-0.0209	4.7664	-0.0539	4.7664	-0.0499
4.783	-0.0215	4.783	-0.0547	4.783	-0.0513
4.7997	-0.0223	4.7997	-0.0548	4.7997	-0.0525
4.8164	-0.0227	4.8164	-0.0554	4.8164	-0.0543
4.833	-0.0228	4.833	-0.0562	4.833	-0.0562
4.8497	-0.0235	4.8497	-0.0571	4.8497	-0.0576
4.8664	-0.0237	4.8664	-0.0578	4.8664	-0.0613
4.883	-0.0238	4.883	-0.0588	4.883	-0.0623
4.8997	-0.0241	4.8997	-0.0595	4.8997	-0.0631
4.9164	-0.0245	4.9164	-0.0604	4.9164	-0.0653
4.933	-0.0247	4.933	-0.0616	4.933	-0.0664
4.9497	-0.0245	4.9497	-0.0624	4.9497	-0.0682
4.9664	-0.0244	4.9664	-0.063	4.9664	-0.0682
4.983	-0.0243	4.983	-0.0625	4.983	-0.0693
4.9997	-0.0242	4.9997	-0.0623	4.9997	-0.0696
5.0164	-0.0241	5.0164	-0.0622	5.0164	-0.0715
5.033	-0.0241	5.033	-0.0616	5.033	-0.0715
5.0497	-0.024	5.0497	0.0413	5.0497	-0.0722
5.0664	-0.024	5.0664	0.0433	5.0664	-0.0726
5.083	0.0123	5.083	0.0433	5.083	-0.0726
5.0997	0.0178	5.0997	0.0433	5.0997	0.0559
5.1164	0.0174	5.1164	0.0433	5.1164	0.0646
5.133	0.0167	5.133	0.0433	5.133	0.0658
5.1497	0.016	5.1497	0.0434	5.1497	0.0632
5.1664	0.016	5.1664	0.0435	5.1664	0.0618
5.183	0.0155	5.183	0.0436	5.183	0.0589
5.1997	0.0153	5.1997	0.0436	5.1997	0.0566
5.2164	0.0149	5.2164	0.0436	5.2164	0.0555
5.233	0.0143	5.233	0.044	5.233	0.0545
5.2497	0.0144	5.2497	0.0443	5.2497	0.0526
5.2664	0.0139	5.2664	0.0443	5.2664	0.0522
5.283	0.0139	5.283	0.0443	5.283	0.0512
5.2997	0.0139	5.2997	0.0443	5.2997	0.0512
5.3164	0.0139	5.3164	0.0446	5.3164	0.0512
5.333	0.0139	5.333	0.0447	5.333	0.0515
5.3497	0.0139	5.3497	0.0449	5.3497	0.0515
5.3664	0.0143	5.3664	0.0453	5.3664	0.0512
5.383	0.0144	5.383	0.0457	5.383	0.0515
5.3997	0.0146	5.3997	0.0461	5.3997	0.0515
5.4164	0.0152	5.4164	0.0462	5.4164	0.0515
5.433	0.0159	5.433	0.0463	5.433	0.0515
5.4497	0.016	5.4497	0.0467	5.4497	0.0515
5.4664	0.0164	5.4664	0.0471	5.4664	0.0545
5.483	0.0167	5.483	0.0472	5.483	0.0552
5.4997	0.0174	5.4997	0.0474	5.4997	0.0555
5.5164	0.0178	5.5164	0.0479	5.5164	0.0555
5.533	0.018	5.533	0.0484	5.533	0.0555
5.5497	0.0184	5.5497	0.049	5.5497	0.0563
5.5664	0.0192	5.5664	0.0494	5.5664	0.0566
5.583	0.0195	5.583	0.0497	5.583	0.0566
5.5997	0.02	5.5997	0.0499	5.5997	0.0573
5.6164	0.0202	5.6164	0.0501	5.6164	0.0577
5.633	0.0206	5.633	0.0508	5.633	0.0589
5.6497	0.0212	5.6497	0.0514	5.6497	0.0589
5.6664	0.0216	5.6664	0.0518	5.6664	0.0603
5.683	0.0223	5.683	0.0521	5.683	0.0618
5.6997	0.0227	5.6997	0.0527	5.6997	0.0625
5.7164	0.0234	5.7164	0.0534	5.7164	0.0639
5.733	0.0246	5.733	0.0538	5.733	0.0646
5.7497	0.0251	5.7497	0.0543	5.7497	0.0679
5.7664	0.0261	5.7664	0.0554	5.7664	0.0695
5.783	0.0268	5.783	0.0557	5.783	0.072
5.7997	0.0277	5.7997	0.0564	5.7997	0.0735
5.8164	0.029	5.8164	0.0569	5.8164	0.0753
5.833	0.0299	5.833	0.0579	5.833	0.0775
5.8497	0.0309	5.8497	0.0588	5.8497	0.0793
5.8664	0.0313	5.8664	0.0598	5.8664	0.0805
5.883	0.0318	5.883	0.0604	5.883	0.0819
5.8997	0.0325	5.8997	0.0614	5.8997	0.0826
5.9164	0.0329	5.9164	0.0623	5.9164	0.0838
5.933	0.0329	5.933	0.063	5.933	0.0848
5.9497	0.0329	5.9497	0.0631	5.9497	0.0852
5.9664	0.0329	5.9664	0.0632	5.9664	0.0852
5.983	0.0332	5.983	0.063	5.983	0.0852
5.9997	0.0333	5.9997	0.0628	5.9997	0.0852
6.0164	0.0335	6.0164	0.0627	6.0164	0.0852
6.033	0.0336	6.033	0.0625	6.033	0.0852
6.0497	0.0337	6.0497	0.062	6.0497	0.0848
6.0664	0.0339	6.0664	-0.0423	6.0664	0.0845
6.083	0.0343	6.083	-0.044	6.083	0.0841
6.0997	-0.0024	6.0997	-0.0438	6.0997	0.0838
6.1164	-0.0118	6.1164	-0.0436	6.1164	-0.0452
6.133	-0.011	6.133	-0.0436	6.133	-0.0555
6.1497	-0.0102	6.1497	-0.0435	6.1497	-0.0555
6.1664	-0.0091	6.1664	-0.0436	6.1664	-0.0532
6.183	-0.0086	6.183	-0.0438	6.183	-0.051
6.1997	-0.0081	6.1997	-0.044	6.1997	-0.0496
6.2164	-0.0074	6.2164	-0.0439	6.2164	-0.0489
6.233	-0.0071	6.233	-0.0439	6.233	-0.0481
6.2497	-0.0071	6.2497	-0.044	6.2497	-0.0481
6.2664	-0.0071	6.2664	-0.0441	6.2664	-0.0477
6.283	-0.0071	6.283	-0.0443	6.283	-0.0477
6.2997	-0.0071	6.2997	-0.0444	6.2997	-0.0477
6.3164	-0.0074	6.3164	-0.0445	6.3164	-0.0473
6.333	-0.0079	6.333	-0.0446	6.333	-0.0477
6.3497	-0.0084	6.3497	-0.0448	6.3497	-0.0477
6.3664	-0.0086	6.3664	-0.0447	6.3664	-0.0477
6.383	-0.0088	6.383	-0.0449	6.383	-0.0481
6.3997	-0.0091	6.3997	-0.0449	6.3997	-0.0485
6.4164	-0.0097	6.4164	-0.0452	6.4164	-0.0485
6.433	-0.0102	6.433	-0.0455	6.433	-0.0489
6.4497	-0.0105	6.4497	-0.0459	6.4497	-0.0492
6.4664	-0.0107	6.4664	-0.0457	6.4664	-0.0481
6.483	-0.0113	6.483	-0.0462	6.483	-0.0485
6.4997	-0.0118	6.4997	-0.0464	6.4997	-0.0485
6.5164	-0.0124	6.5164	-0.0468	6.5164	-0.0489
6.533	-0.0128	6.533	-0.0473	6.533	-0.0489
6.5497	-0.0127	6.5497	-0.0474	6.5497	-0.0492
6.5664	-0.0134	6.5664	-0.0478	6.5664	-0.0499
6.583	-0.0136	6.583	-0.048	6.583	-0.0503
6.5997	-0.0135	6.5997	-0.0482	6.5997	-0.0506
6.6164	-0.0139	6.6164	-0.0484	6.6164	-0.0506
6.633	-0.014	6.633	-0.049	6.633	-0.0513
6.6497	-0.0142	6.6497	-0.0495	6.6497	-0.0518
6.6664	-0.0146	6.6664	-0.0498	6.6664	-0.0518
6.683	-0.0148	6.683	-0.0502	6.683	-0.0525
6.6997	-0.0154	6.6997	-0.0507	6.6997	-0.0522
6.7164	-0.0159	6.7164	-0.051	6.7164	-0.0539
6.733	-0.0165	6.733	-0.0514	6.733	-0.0539
6.7497	-0.0169	6.7497	-0.052	6.7497	-0.0546
6.7664	-0.0176	6.7664	-0.0526	6.7664	-0.0558
6.783	-0.0183	6.783	-0.0533	6.783	-0.0572
6.7997	-0.0192	6.7997	-0.0537	6.7997	-0.0598
6.8164	-0.0198	6.8164	-0.0542	6.8164	-0.0628
6.833	-0.0206	6.833	-0.0548	6.833	-0.0649
6.8497	-0.021	6.8497	-0.055	6.8497	-0.0686
6.8664	-0.0218	6.8664	-0.0562	6.8664	-0.0705
6.883	-0.0227	6.883	-0.0572	6.883	-0.0722
6.8997	-0.0228	6.8997	-0.0579	6.8997	-0.0748
6.9164	-0.0238	6.9164	-0.0589	6.9164	-0.0748
6.933	-0.0242	6.933	-0.0595	6.933	-0.0778
6.9497	-0.0251	6.9497	-0.0603	6.9497	-0.0785
6.9664	-0.0256	6.9664	-0.0615	6.9664	-0.0799
6.983	-0.026	6.983	-0.0623	6.983	-0.0806
6.9997	-0.0261	6.9997	-0.0629	6.9997	-0.0818
7.0164	-0.0263	7.0164	-0.0629	7.0164	-0.0825
7.033	-0.0262	7.033	-0.0628	7.033	-0.0836
7.0497	-0.0263	7.0497	-0.0623	7.0497	-0.0848
7.0664	-0.0261	7.0664	-0.0621	7.0664	-0.0858
7.083	-0.0261	7.083	0.0415	7.083	-0.0855
7.0997	-0.0262	7.0997	0.0433	7.0997	-0.0855
7.1164	0.0136	7.1164	0.0433	7.1164	-0.0855
7.133	0.0181	7.133	0.0433	7.133	0.0629
7.1497	0.0174	7.1497	0.0433	7.1497	0.0756
7.1664	0.0166	7.1664	0.0433	7.1664	0.0764
7.183	0.016	7.183	0.0433	7.183	0.0698
7.1997	0.0153	7.1997	0.0435	7.1997	0.0646
7.2164	0.0148	7.2164	0.0436	7.2164	0.0625
7.233	0.0144	7.233	0.0438	7.233	0.0596
7.2497	0.014	7.2497	0.0436	7.2497	0.0589
7.2664	0.0139	7.2664	0.044	7.2664	0.0577
7.283	0.0138	7.283	0.0441	7.283	0.0566
7.2997	0.0133	7.2997	0.0443	7.2997	0.0577
7.3164	0.0132	7.3164	0.0443	7.3164	0.057
7.333	0.0132	7.333	0.0443	7.333	0.057
7.3497	0.0133	7.3497	0.0446	7.3497	0.0566
7.3664	0.0136	7.3664	0.0448	7.3664	0.0566
7.383	0.0139	7.383	0.0449	7.383	0.0566
7.3997	0.0139	7.3997	0.0454	7.3997	0.0566
7.4164	0.0143	7.4164	0.0455	7.4164	0.0566
7.433	0.0146	7.433	0.0462	7.433	0.0566
7.4497	0.0149	7.4497	0.0463	7.4497	0.0566
7.4664	0.0159	7.4664	0.0465	7.4664	0.057
7.483	0.016	7.483	0.0468	7.483	0.0573
7.4997	0.0166	7.4997	0.0471	7.4997	0.0577
7.5164	0.0171	7.5164	0.0474	7.5164	0.0577
7.533	0.0177	7.533	0.0478	7.533	0.0577
7.5497	0.018	7.5497	0.048	7.5497	0.0585
7.5664	0.0182	7.5664	0.0485	7.5664	0.0589
7.583	0.0189	7.583	0.049	7.583	0.0589
7.5997	0.0195	7.5997	0.0494	7.5997	0.0589
7.6164	0.02	7.6164	0.0496	7.6164	0.0599
7.633	0.0203	7.633	0.05	7.633	0.061
7.6497	0.0207	7.6497	0.0503	7.6497	0.061
7.6664	0.0214	7.6664	0.0508	7.6664	0.0622
7.683	0.0216	7.683	0.0515	7.683	0.0629
7.6997	0.0223	7.6997	0.0516	7.6997	0.0632
7.7164	0.0227	7.7164	0.0524	7.7164	0.0643
7.733	0.0232	7.733	0.0527	7.733	0.0655
7.7497	0.0241	7.7497	0.0534	7.7497	0.0676
7.7664	0.0248	7.7664	0.0538	7.7664	0.0679
7.783	0.0254	7.783	0.0544	7.783	0.0698
7.7997	0.0262	7.7997	0.0554	7.7997	0.0723
7.8164	0.0269	7.8164	0.056	7.8164	0.0746
7.833	0.0278	7.833	0.0566	7.833	0.0768
7.8497	0.0287	7.8497	0.057	7.8497	0.0782
7.8664	0.0297	7.8664	0.0579	7.8664	0.0801
7.883	0.0308	7.883	0.0588	7.883	0.0753
7.8997	0.0314	7.8997	0.0598	7.8997	0.0819
7.9164	0.0325	7.9164	0.0606	7.9164	0.0829
7.933	0.0332	7.933	0.0617	7.933	0.0848
7.9497	0.0342	7.9497	0.0629	7.9497	0.0855
7.9664	0.0347	7.9664	0.0633	7.9664	0.087
7.983	0.0351	7.983	0.0639	7.983	0.0874
7.9997	0.0356	7.9997	0.0639	7.9997	0.0878
8.0164	0.0353	8.0164	0.0636	8.0164	0.0885
8.033	0.0352	8.033	0.0633	8.033	0.0805
8.0497	0.0353	8.0497	0.063	8.0497	0.0805
8.0664	0.0352	8.0664	0.0629	8.0664	0.0805
8.083	0.0353	8.083	0.0623	8.083	0.0801
8.0997	0.0353	8.0997	-0.0426	8.0997	0.0805
8.1164	0.0353	8.1164	-0.0443	8.1164	0.0801
8.133	-0.0036	8.133	-0.0443	8.133	0.0801
8.1497	-0.0124	8.1497	-0.044	8.1497	-0.0452
8.1664	-0.0116	8.1664	-0.0439	8.1664	-0.0546
8.183	-0.0107	8.183	-0.044	8.183	-0.0543
8.1997	-0.01	8.1997	-0.044	8.1997	-0.051
8.2164	-0.0091	8.2164	-0.044	8.2164	-0.0499
8.233	-0.0083	8.233	-0.0442	8.233	-0.0485
8.2497	-0.0078	8.2497	-0.0443	8.2497	-0.0481
8.2664	-0.0072	8.2664	-0.0443	8.2664	-0.047
8.283	-0.0068	8.283	-0.0443	8.283	-0.0455
8.2997	-0.0067	8.2997	-0.0445	8.2997	-0.0459
8.3164	-0.0064	8.3164	-0.0445	8.3164	-0.0466
8.333	-0.0064	8.333	-0.0446	8.333	-0.0459
8.3497	-0.0063	8.3497	-0.0447	8.3497	-0.0463
8.3664	-0.0066	8.3664	-0.0447	8.3664	-0.0463
8.383	-0.0069	8.383	-0.045	8.383	-0.0473
8.3997	-0.0071	8.3997	-0.0451	8.3997	-0.0473
8.4164	-0.0073	8.4164	-0.0452	8.4164	-0.0477
8.433	-0.0081	8.433	-0.0452	8.433	-0.0473
8.4497	-0.0081	8.4497	-0.0455	8.4497	-0.0473
8.4664	-0.0086	8.4664	-0.0457	8.4664	-0.0481
8.483	-0.0091	8.483	-0.046	8.483	-0.0481
8.4997	-0.0093	8.4997	-0.0461	8.4997	-0.0481
8.5164	-0.0098	8.5164	-0.0464	8.5164	-0.0481
8.533	-0.0103	8.533	-0.0466	8.533	-0.0485
8.5497	-0.011	8.5497	-0.0471	8.5497	-0.0489
8.5664	-0.0108	8.5664	-0.0473	8.5664	-0.0492
8.583	-0.0116	8.583	-0.0475	8.583	-0.0489
8.5997	-0.0121	8.5997	-0.0479	8.5997	-0.0492
8.6164	-0.0127	8.6164	-0.0481	8.6164	-0.0496
8.633	-0.0127	8.633	-0.0483	8.633	-0.0499
8.6497	-0.0132	8.6497	-0.0489	8.6497	-0.0503
8.6664	-0.0136	8.6664	-0.0489	8.6664	-0.0499
8.683	-0.014	8.683	-0.0497	8.683	-0.0503
8.6997	-0.014	8.6997	-0.05	8.6997	-0.0503
8.7164	-0.0145	8.7164	-0.0506	8.7164	-0.0506
8.733	-0.0147	8.733	-0.0509	8.733	-0.0518
8.7497	-0.0151	8.7497	-0.0512	8.7497	-0.0525
8.7664	-0.016	8.7664	-0.0517	8.7664	-0.0536
8.783	-0.016	8.783	-0.0523	8.783	-0.0539
8.7997	-0.0165	8.7997	-0.0528	8.7997	-0.055
8.8164	-0.0175	8.8164	-0.0535	8.8164	-0.0565
8.833	-0.0181	8.833	-0.0536	8.833	-0.0583
8.8497	-0.0187	8.8497	-0.0547	8.8497	-0.062
8.8664	-0.0197	8.8664	-0.0548	8.8664	-0.0642
8.883	-0.0202	8.883	-0.0559	8.883	-0.0682
8.8997	-0.0209	8.8997	-0.0569	8.8997	-0.0705
8.9164	-0.0217	8.9164	-0.0577	8.9164	-0.0729
8.933	-0.0228	8.933	-0.0584	8.933	-0.0741
8.9497	-0.023	8.9497	-0.059	8.9497	-0.0763
8.9664	-0.024	8.9664	-0.0601	8.9664	-0.0774
8.983	-0.0252	8.983	-0.0614	8.983	-0.0792
8.9997	-0.0258	8.9997	-0.0622	8.9997	-0.0806
9.0164	-0.0265	9.0164	-0.0629	9.0164	-0.0806
9.033	-0.0269	9.033	-0.0635	9.033	-0.0822
9.0497	-0.0271	9.0497	-0.0634	9.0497	-0.0836
9.0664	-0.0275	9.0664	-0.0634	9.0664	-0.0843
9.083	-0.0275	9.083	-0.063	9.083	-0.0848
9.0997	-0.0275	9.0997	-0.0625	9.0997	-0.0855
9.1164	-0.027	9.1164	0.042	9.1164	-0.0855
9.133	-0.0272	9.133	0.0433	9.133	-0.0855
9.1497	0.0105	9.1497	0.0433	9.1497	-0.0855
9.1664	0.0184	9.1664	0.0433	9.1664	0.0625
9.183	0.0178	9.183	0.0433	9.183	0.0764
9.1997	0.0173	9.1997	0.0433	9.1997	0.0723
9.2164	0.0167	9.2164	0.0436	9.2164	0.065
9.233	0.0164	9.233	0.0436	9.233	0.0622
9.2497	0.016	9.2497	0.0436	9.2497	0.0592
9.2664	0.0159	9.2664	0.0436	9.2664	0.0577
9.283	0.0153	9.283	0.0439	9.283	0.0566
9.2997	0.0149	9.2997	0.044	9.2997	0.0555
9.3164	0.0147	9.3164	0.0443	9.3164	0.0548
9.333	0.0145	9.333	0.0443	9.333	0.0545
9.3497	0.0145	9.3497	0.0443	9.3497	0.0545
9.3664	0.0146	9.3664	0.0444	9.3664	0.0545
9.383	0.0145	9.383	0.0446	9.383	0.0545
9.3997	0.0146	9.3997	0.0449	9.3997	0.0545
9.4164	0.0148	9.4164	0.045	9.4164	0.0545
9.433	0.0153	9.433	0.0454	9.433	0.0545
9.4497	0.0157	9.4497	0.0457	9.4497	0.0545
9.4664	0.016	9.4664	0.046	9.4664	0.0545
9.483	0.0164	9.483	0.0465	9.483	0.0552
9.4997	0.0167	9.4997	0.0462	9.4997	0.0552
9.5164	0.0174	9.5164	0.0465	9.5164	0.0555
9.533	0.0178	9.533	0.0471	9.533	0.0555
9.5497	0.0181	9.5497	0.0473	9.5497	0.0559
9.5664	0.0186	9.5664	0.0479	9.5664	0.0566
9.583	0.0192	9.583	0.0481	9.583	0.0566
9.5997	0.0196	9.5997	0.0486	9.5997	0.0566
9.6164	0.0201	9.6164	0.049	9.6164	0.057
9.633	0.0205	9.633	0.0494	9.633	0.0577
9.6497	0.0212	9.6497	0.0497	9.6497	0.0581
9.6664	0.0213	9.6664	0.05	9.6664	0.0589
9.683	0.0216	9.683	0.0503	9.683	0.0589
9.6997	0.022	9.6997	0.0509	9.6997	0.0592
9.7164	0.0225	9.7164	0.0516	9.7164	0.061
9.733	0.0227	9.733	0.0518	9.733	0.0618
9.7497	0.0231	9.7497	0.0522	9.7497	0.0629
9.7664	0.024	9.7664	0.0528	9.7664	0.0636
9.783	0.0248	9.783	0.0535	9.783	0.0646
9.7997	0.0251	9.7997	0.0541	9.7997	0.0665
9.8164	0.026	9.8164	0.0547	9.8164	0.0687
9.833	0.0265	9.833	0.0554	9.833	0.0702
9.8497	0.0273	9.8497	0.056	9.8497	0.0728
9.8664	0.0281	9.8664	0.0566	9.8664	0.0753
9.883	0.029	9.883	0.0572	9.883	0.0768
9.8997	0.0297	9.8997	0.0583	9.8997	0.0786
9.9164	0.0307	9.9164	0.059	9.9164	0.0805
9.933	0.0313	9.933	0.0598	9.933	0.0812
9.9497	0.0325	9.9497	0.0604	9.9497	0.0822
9.9664	0.0329	9.9664	0.0615	9.9664	0.0838
9.983	0.0343	9.983	0.0624	9.983	0.0852
9.9997	0.0352	9.9997	0.063	9.9997	0.0859
10.0164	0.0358	10.0164	0.0633	10.0164	0.0866
10.033	0.0364	10.033	0.0636	10.033	0.0874
10.0497	0.0366	10.0497	0.0636	10.0497	0.0881
10.0664	0.0366	10.0664	0.0633	10.0664	0.0899
10.083	0.0364	10.083	0.063	10.083	0.0899
10.0997	0.0365	10.0997	0.0625	10.0997	0.0903
10.1164	0.0366	10.1164	0.0621	10.1164	0.0906
10.133	0.0364	10.133	-0.0428	10.133	0.0896
10.1497	0.0364	10.1497	-0.0442	10.1497	0.0896
10.1664	-0.0017	10.1664	-0.0439	10.1664	0.0896
10.183	-0.0128	10.183	-0.0436	10.183	-0.0499
10.1997	-0.0124	10.1997	-0.0436	10.1997	-0.0613
10.2164	-0.011	10.2164	-0.0438	10.2164	-0.0569
10.233	-0.0101	10.233	-0.0436	10.233	-0.0539
10.2497	-0.0092	10.2497	-0.0436	10.2497	-0.0525
10.2664	-0.0085	10.2664	-0.0439	10.2664	-0.051
10.283	-0.0078	10.283	-0.0439	10.283	-0.0499
10.2997	-0.0074	10.2997	-0.044	10.2997	-0.0492
10.3164	-0.0071	10.3164	-0.044	10.3164	-0.0489
10.333	-0.0068	10.333	-0.0442	10.333	-0.0485
10.3497	-0.0067	10.3497	-0.0443	10.3497	-0.0481
10.3664	-0.0066	10.3664	-0.0445	10.3664	-0.0481
10.383	-0.0063	10.383	-0.0445	10.383	-0.0481
10.3997	-0.0064	10.3997	-0.0446	10.3997	-0.0481
10.4164	-0.0066	10.4164	-0.0447	10.4164	-0.0481
10.433	-0.0067	10.433	-0.0448	10.433	-0.0481
10.4497	-0.0071	10.4497	-0.0449	10.4497	-0.0481
10.4664	-0.0072	10.4664	-0.0451	10.4664	-0.0485
10.483	-0.0079	10.483	-0.0454	10.483	-0.0485
10.4997	-0.0081	10.4997	-0.0454	10.4997	-0.0489
10.5164	-0.0086	10.5164	-0.0456	10.5164	-0.0489
10.533	-0.0091	10.533	-0.046	10.533	-0.0492
10.5497	-0.0093	10.5497	-0.0462	10.5497	-0.0496
10.5664	-0.0097	10.5664	-0.0465	10.5664	-0.0496
10.583	-0.0101	10.583	-0.047	10.583	-0.0496
10.5997	-0.0107	10.5997	-0.0473	10.5997	-0.0506
10.6164	-0.0111	10.6164	-0.0473	10.6164	-0.0506
10.633	-0.0118	10.633	-0.0477	10.633	-0.0513
10.6497	-0.0119	10.6497	-0.0478	10.6497	-0.0513
10.6664	-0.0125	10.6664	-0.0482	10.6664	-0.051
10.683	-0.0127	10.683	-0.0484	10.683	-0.0518
10.6997	-0.0133	10.6997	-0.049	10.6997	-0.0518
10.7164	-0.0137	10.7164	-0.0496	10.7164	-0.0532
10.733	-0.0139	10.733	-0.0498	10.733	-0.0529
10.7497	-0.0142	10.7497	-0.0503	10.7497	-0.0539
10.7664	-0.0146	10.7664	-0.0509	10.7664	-0.0543
10.783	-0.0149	10.783	-0.051	10.783	-0.055
10.7997	-0.0156	10.7997	-0.0517	10.7997	-0.0569
10.8164	-0.0161	10.8164	-0.0521	10.8164	-0.0576
10.833	-0.0167	10.833	-0.0527	10.833	-0.0616
10.8497	-0.0173	10.8497	-0.0533	10.8497	-0.0639
10.8664	-0.0178	10.8664	-0.0536	10.8664	-0.0675
10.883	-0.0187	10.883	-0.0547	10.883	-0.0701
10.8997	-0.0192	10.8997	-0.0548	10.8997	-0.0726
10.9164	-0.0198	10.9164	-0.0557	10.9164	-0.0733
10.933	-0.0209	10.933	-0.0567	10.933	-0.0752
10.9497	-0.0217	10.9497	-0.0576	10.9497	-0.0778
10.9664	-0.0227	10.9664	-0.0581	10.9664	-0.0799
10.983	-0.0235	10.983	-0.059	10.983	-0.0836
10.9997	-0.0242	10.9997	-0.06	10.9997	-0.0851
11.0164	-0.0254	11.0164	-0.0613	11.0164	-0.0855
11.033	-0.026	11.033	-0.0621	11.033	-0.0862
11.0497	-0.0267	11.0497	-0.0629	11.0497	-0.0865
11.0664	-0.0271	11.0664	-0.0631	11.0664	-0.0879
11.083	-0.0274	11.083	-0.0634	11.083	-0.0888
11.0997	-0.0277	11.0997	-0.0634	11.0997	-0.0879
11.1164	-0.0277	11.1164	-0.0628	11.1164	-0.0891
11.133	-0.0277	11.133	-0.0623	11.133	-0.0888
11.1497	-0.0277	11.1497	0.0417	11.1497	-0.0884
11.1664	-0.0276	11.1664	0.0433	11.1664	-0.0876
11.183	0.0097	11.183	0.0434	11.183	-0.0865
11.1997	0.0184	11.1997	0.0433	11.1997	0.0613
11.2164	0.0178	11.2164	0.0433	11.2164	0.0779
11.233	0.0174	11.233	0.0433	11.233	0.0772
11.2497	0.0168	11.2497	0.0433	11.2497	0.0705
11.2664	0.0165	11.2664	0.0434	11.2664	0.065
11.283	0.016	11.283	0.0436	11.283	0.0622
11.2997	0.016	11.2997	0.0436	11.2997	0.0589
11.3164	0.0157	11.3164	0.0436	11.3164	0.0573
11.333	0.0153	11.333	0.044	11.333	0.0566
11.3497	0.0152	11.3497	0.044	11.3497	0.0566
11.3664	0.0149	11.3664	0.0443	11.3664	0.0559
11.383	0.0149	11.383	0.0445	11.383	0.0555
11.3997	0.0149	11.3997	0.0444	11.3997	0.0563
11.4164	0.0149	11.4164	0.0445	11.4164	0.0563
11.433	0.015	11.433	0.0449	11.433	0.0566
11.4497	0.0153	11.4497	0.0449	11.4497	0.057
11.4664	0.0157	11.4664	0.0453	11.4664	0.0566
11.483	0.016	11.483	0.0457	11.483	0.0573
11.4997	0.0162	11.4997	0.0461	11.4997	0.0573
11.5164	0.0167	11.5164	0.0463	11.5164	0.0573
11.533	0.0171	11.533	0.0463	11.533	0.0577
11.5497	0.0178	11.5497	0.0467	11.5497	0.0577
11.5664	0.0181	11.5664	0.0471	11.5664	0.0577
11.583	0.0184	11.583	0.0474	11.583	0.0589
11.5997	0.0192	11.5997	0.0478	11.5997	0.0596
11.6164	0.0196	11.6164	0.0481	11.6164	0.0603
11.633	0.02	11.633	0.0486	11.633	0.0613
11.6497	0.0203	11.6497	0.0491	11.6497	0.0613
11.6664	0.0207	11.6664	0.0494	11.6664	0.0632
11.683	0.0215	11.683	0.0495	11.683	0.0632
11.6997	0.0216	11.6997	0.05	11.6997	0.0643
11.7164	0.022	11.7164	0.0503	11.7164	0.0643
11.733	0.0225	11.733	0.0509	11.733	0.065
11.7497	0.0228	11.7497	0.0516	11.7497	0.0665
11.7664	0.023	11.7664	0.0519	11.7664	0.0687
11.783	0.0235	11.783	0.0523	11.783	0.0702
11.7997	0.0244	11.7997	0.0528	11.7997	0.0716
11.8164	0.025	11.8164	0.0535	11.8164	0.0742
11.833	0.0255	11.833	0.0541	11.833	0.0768
11.8497	0.0262	11.8497	0.0548	11.8497	0.0786
11.8664	0.0269	11.8664	0.0554	11.8664	0.0805
11.883	0.0276	11.883	0.0562	11.883	0.0819
11.8997	0.0281	11.8997	0.0566	11.8997	0.0829
11.9164	0.029	11.9164	0.0572	11.9164	0.0874
11.933	0.0297	11.933	0.0584	11.933	0.0896
11.9497	0.0304	11.9497	0.0591	11.9497	0.0903
11.9664	0.0312	11.9664	0.0599	11.9664	0.0914
11.983	0.0319	11.983	0.0606	11.983	0.0925
11.9997	0.0329	11.9997	0.0619	11.9997	0.0936
12.0164	0.0336	12.0164	0.0628	12.0164	0.0939
12.033	0.0351	12.033	0.0634	12.033	0.0939
12.0497	0.0353	12.0497	0.0638	12.0497	0.0939
12.0664	0.0364	12.0664	0.0639	12.0664	0.0943
12.083	0.0371	12.083	0.0637	12.083	0.0943
12.0997	0.0375	12.0997	0.0634	12.0997	0.0951
12.1164	0.0375	12.1164	0.0633	12.1164	0.0948
12.133	0.0375	12.133	0.063	12.133	0.0943
12.1497	0.0371	12.1497	0.0625	12.1497	0.0939
12.1664	0.0371	12.1664	-0.043	12.1664	0.0939
12.183	0.0369	12.183	-0.0444	12.183	0.0939
12.1997	-0.0039	12.1997	-0.044	12.1997	0.0929
12.2164	-0.0134	12.2164	-0.0436	12.2164	-0.0513
12.233	-0.0124	12.233	-0.0438	12.233	-0.0631
12.2497	-0.0115	12.2497	-0.0438	12.2497	-0.0623
12.2664	-0.011	12.2664	-0.0438	12.2664	-0.0598
12.283	-0.0103	12.283	-0.0436	12.283	-0.0572
12.2997	-0.0098	12.2997	-0.0438	12.2997	-0.0565
12.3164	-0.0091	12.3164	-0.0439	12.3164	-0.0555
12.333	-0.0086	12.333	-0.044	12.333	-0.055
12.3497	-0.0079	12.3497	-0.044	12.3497	-0.055
12.3664	-0.0079	12.3664	-0.0441	12.3664	-0.0555
12.383	-0.0078	12.383	-0.0443	12.383	-0.0555
12.3997	-0.0074	12.3997	-0.0444	12.3997	-0.055
12.4164	-0.0073	12.4164	-0.0446	12.4164	-0.0555
12.433	-0.0073	12.433	-0.0447	12.433	-0.0558
12.4497	-0.0077	12.4497	-0.0446	12.4497	-0.0565
12.4664	-0.0079	12.4664	-0.0447	12.4664	-0.0569
12.483	-0.0081	12.483	-0.0449	12.483	-0.0569
12.4997	-0.0085	12.4997	-0.0449	12.4997	-0.0572
12.5164	-0.0087	12.5164	-0.0452	12.5164	-0.0572
12.533	-0.0091	12.533	-0.0455	12.533	-0.0583
12.5497	-0.0094	12.5497	-0.0456	12.5497	-0.0583
12.5664	-0.0098	12.5664	-0.0459	12.5664	-0.0598
12.583	-0.0103	12.583	-0.0461	12.583	-0.0613
12.5997	-0.0106	12.5997	-0.0464	12.5997	-0.0613
12.6164	-0.011	12.6164	-0.0469	12.6164	-0.062
12.633	-0.0114	12.633	-0.0472	12.633	-0.0628
12.6497	-0.0119	12.6497	-0.0474	12.6497	-0.0628
12.6664	-0.0124	12.6664	-0.0477	12.6664	-0.0646
12.683	-0.0125	12.683	-0.048	12.683	-0.0682
12.6997	-0.0131	12.6997	-0.0481	12.6997	-0.0708
12.7164	-0.0136	12.7164	-0.0483	12.7164	-0.0745
12.733	-0.0139	12.733	-0.0486	12.733	-0.0778
12.7497	-0.0141	12.7497	-0.0496	12.7497	-0.0822
12.7664	-0.0145	12.7664	-0.0499	12.7664	-0.0848
12.783	-0.0147	12.783	-0.0503	12.783	-0.0862
12.7997	-0.0149	12.7997	-0.0507	12.7997	-0.0898
12.8164	-0.0156	12.8164	-0.0513	12.8164	-0.0895
12.833	-0.016	12.833	-0.0515	12.833	-0.0916
12.8497	-0.0162	12.8497	-0.052	12.8497	-0.0935
12.8664	-0.0167	12.8664	-0.0527	12.8664	-0.0931
12.883	-0.0175	12.883	-0.0534	12.883	-0.0938
12.8997	-0.0178	12.8997	-0.0537	12.8997	-0.0928
12.9164	-0.0185	12.9164	-0.0547	12.9164	-0.0928
12.933	-0.0192	12.933	-0.0548	12.933	-0.0916
12.9497	-0.0202	12.9497	-0.0559	12.9497	-0.0916
12.9664	-0.0208	12.9664	-0.0567	12.9664	-0.0905
12.983	-0.0215	12.983	-0.0576	12.983	-0.0895
12.9997	-0.0223	12.9997	-0.0581	12.9997	-0.0888
13.0164	-0.023	13.0164	-0.059	13.0164	-0.0884
13.033	-0.024	13.033	-0.06	13.033	-0.0862
13.0497	-0.0252	13.0497	-0.0613	13.0497	-0.0858
13.0664	-0.026	13.0664	-0.0622	13.0664	-0.0851
13.083	-0.0269	13.083	-0.0632	13.083	-0.0848
13.0997	-0.0274	13.0997	-0.0633	13.0997	-0.0848
13.1164	-0.0279	13.1164	-0.0637	13.1164	-0.0843
13.133	-0.0284	13.133	-0.0632	13.133	-0.0832
13.1497	-0.0285	13.1497	-0.0629	13.1497	-0.0822
13.1664	-0.0284	13.1664	-0.0624	13.1664	-0.0822
13.183	-0.0282	13.183	0.0419	13.183	-0.0814
13.1997	-0.028	13.1997	0.0433	13.1997	-0.0806
13.2164	0.0101	13.2164	0.0433	13.2164	-0.0806
13.233	0.0184	13.233	0.0433	13.233	0.0566
13.2497	0.018	13.2497	0.0433	13.2497	0.0739
13.2664	0.0177	13.2664	0.0433	13.2664	0.0742
13.283	0.0172	13.283	0.0434	13.283	0.072
13.2997	0.0167	13.2997	0.0433	13.2997	0.0698
13.3164	0.0162	13.3164	0.0436	13.3164	0.0658
13.333	0.016	13.333	0.0436	13.333	0.0632
13.3497	0.016	13.3497	0.0436	13.3497	0.0622
13.3664	0.0153	13.3664	0.044	13.3664	0.0613
13.383	0.0149	13.383	0.044	13.383	0.061
13.3997	0.0149	13.3997	0.0443	13.3997	0.061
13.4164	0.0148	13.4164	0.0444	13.4164	0.0603
13.433	0.0149	13.433	0.0445	13.433	0.061
13.4497	0.0149	13.4497	0.0446	13.4497	0.061
13.4664	0.0149	13.4664	0.0446	13.4664	0.061
13.483	0.0153	13.483	0.0449	13.483	0.061
13.4997	0.0158	13.4997	0.0455	13.4997	0.0618
13.5164	0.016	13.5164	0.0456	13.5164	0.0622
13.533	0.0164	13.533	0.0462	13.533	0.0629
13.5497	0.0168	13.5497	0.0462	13.5497	0.0632
13.5664	0.0177	13.5664	0.0463	13.5664	0.0636
13.583	0.0178	13.583	0.0466	13.583	0.0643
13.5997	0.0181	13.5997	0.0471	13.5997	0.0646
13.6164	0.0189	13.6164	0.0474	13.6164	0.0655
13.633	0.0195	13.633	0.0477	13.633	0.0665
13.6497	0.0199	13.6497	0.0481	13.6497	0.0679
13.6664	0.0203	13.6664	0.0485	13.6664	0.0676
[truncated: 47,186 more rows]

## Sheet: Fig 2d
Zn/CPZ-H		Zn/CZ-H		Bare Zn
[truncated: 6 more rows]

[truncated: 22 more sheets: Fig 2e, Fig 2f, Fig 2g, Fig 2i, Fig 3m, Fig 3n, Fig 3o, Fig 4b, Fig 4c, Fig 4e, Fig 4h, Fig 4j, Fig 4k, Fig 5a, Fig 5b, Fig 5c, Fig 5d, Fig 5e, Fig 6b, Fig 6c …]
